# Supplementary material for: Heterozygous loss‐of‐function alleles associate the conserved 3′‐5′ exoribonuclease EXOSC10 with hypersensitivity to the anticancer drug 5‐fluorouracil
Source: Mol Oncol. 2026 May 15:10.1002/1878-0261.70239. Online ahead of print. doi: 10.1002/1878-0261.70239 (PMC13398982; doi:10.1002/1878-0261.70239)
Supplement: Supplementary file 6 — File S1. Mass spectroscopy data for EXOSC10. [file MOL2-9999-0-s003.xlsx]

## Sheet: ReadMe
The file contains annotation and mass spectrometry data for EXOSC10 enriched using an immunoprecipitation assay.
Worksheet	Information produced using Proteome Discoverer 2.5
Target protein	Information about the target
PeptideGroups	Information about all peptides
PeptideGroups_PTM	Information about peptides with posttranslational modifications
ModificationSites	Information about posttranslational modifications

## Sheet: Target protein
Checked	Protein FDR Confidence: Combined	Master	Accession	Description	Exp. q-value: Combined	Sum PEP Score	Coverage [%]	# Peptides	# PSMs	# Unique Peptides	# AAs	MW [kDa]	calc. pI	Score Sequest HT: A5 Sequest HT	Score Sequest HT: B5 Sequest HT	# Peptides (by Search Engine): A5 Sequest HT	# Peptides (by Search Engine): B5 Sequest HT	Found in Sample: [S1] F1: Sample	Found in Sample: [S2] F2: Sample	# Protein Groups	Modifications
TRUE	High	Master Protein	Q01780	EXOSC10	0	2024.25	83	299	11876	299	916	104.4	8.07	8271.23	8259.91	291	273	High	High	1	GG [K109(100); K205(100); K303(100); K450(100); K497(100); K680(100)]; Acetyl [K218(100); K303(100)]; Phospho [S13(99.8); S42(100); T47(100); T104(100); T286(100); S292(97.9); Y350(100); T508(100); Y530(97.9); Y620(100); S687(100)]; Methyl [K19(100); K37(100); K48(100); K109(100); K205(100); K303(100); K483(100); K835(100)]
	Annotated Sequence	Modifications	Qvality PEP	Qvality q-value	# Protein Groups	# Proteins	# PSMs	Master Protein Accessions	Positions in Master Proteins	Modifications in Master Proteins	# Missed Cleavages	Theo. MH+ [Da]	Found in Sample: [S1] F1: Sample	Found in Sample: [S2] F2: Sample	Confidence (by Search Engine): A5 Sequest HT	Confidence (by Search Engine): B5 Sequest HT	Percolator q-Value (by Search Engine): A5 Sequest HT	Percolator q-Value (by Search Engine): B5 Sequest HT	Percolator PEP (by Search Engine): A5 Sequest HT	Percolator PEP (by Search Engine): B5 Sequest HT	XCorr (by Search Engine): A5 Sequest HT	XCorr (by Search Engine): B5 Sequest HT	Sequence in Protein	Positions in Proteins
	[R].PIEETPCHFISSLDELVELNEK.[L]	2xPhospho [T5(100); S11(97.9)]	0.0331582	0.00361687	1	1	1	A0000	A0000 [282-303]	A0000 2xPhospho [T286(100); S292(97.9)]	0	2702.17	High	Not Found	High	n/a	0.0003805		0.01297		1.73		R.PIEETPCHFISSLDELVELNEK.L	[282-303]
		Modification Name	Target Amino Acid	Position in Peptide	Site Probability	Peptide Sequence	# Modified PSMs	# Uncertain Modified PSMs	# Unmodified PSMs	Protein Accession	Protein Description	Position	Master	Motif
		Phospho	T	5	100	PIEETPCHFISSLDELVELNEK	1	0	79	A0000	component 10|Iso 1	286	Master Protein	YRPIEEtPCHFIS
		Phospho	S	11	97.9	PIEETPCHFISSLDELVELNEK	1	0	79	A0000	component 10|Iso 1	292	Master Protein	TPCHFIsSLDELV
	[E].TPCHFISSLDELVELNEKLLNCQEFAVDLEHHSYR.[S]	2xPhospho [T/S/Y]	0.0648806	0.0069684	1	1	1	A0000	A0000 [286-320]		1	4288.91	Not Found	High	Medium	High	0.04609	0.0001892	0.3728	0.02422	0.84	1.63	E.TPCHFISSLDELVELNEKLLNCQEFAVDLEHHSYR.S	[286-320]
		Modification Name	Target Amino Acid	Position in Peptide	Site Probability	Peptide Sequence	# Modified PSMs	# Uncertain Modified PSMs	# Unmodified PSMs	Protein Accession	Protein Description	Position	Master	Motif
		GG	K	2	100	EKLLNCQEFAVDLEHHSYR	1	0	8	A0000	component 10|Iso 1	303	Master Protein	LVELNEkLLNCQE
		Gln->pyro-Glu	Q	1		QEFAVDLEHHSYR	27	0	352	A0000	component 10|Iso 1	308	Master Protein	EKLLNCqEFAVDL
		Methyl	K	12	100	SSLDELVELNEKLLNCQEFAVDLEHHSYR	3	0	1	A0000	component 10|Iso 1	303	Master Protein	LVELNEkLLNCQE
		Acetyl	K	6	100	VELNEKLLNCQEFAVDLEHHSYR	4	0	4	A0000	component 10|Iso 1	303	Master Protein	LVELNEkLLNCQE
	[R].REDESYGYVLPNHMMLK.[I]	2xOxidation [M14(100); M15(100)]	0.00228572	0.00227728	1	1	47	A0000	A0000 [523-539]		1	2113.97	High	High	High	High	0.0002455	0.0001892	0.0001809	0.0001264	3.13	3.15	R.REDESYGYVLPNHMMLK.I	[523-539]
		Modification Name	Target Amino Acid	Position in Peptide	Site Probability	Peptide Sequence	# Modified PSMs	# Uncertain Modified PSMs	# Unmodified PSMs	Protein Accession	Protein Description	Position	Master	Motif
		Oxidation	M	13	100	EDESYGYVLPNHMMLK	70	616	316	A0000	component 10|Iso 1	536	Master Protein	YVLPNHmMLKIAE
		Oxidation	M	14	100	EDESYGYVLPNHMMLK	169	616	217	A0000	component 10|Iso 1	537	Master Protein	VLPNHMmLKIAEE
		Phospho	Y	8	97.9	REDESYGYVLPNHMMLK	1	1	756	A0000	component 10|Iso 1	530	Master Protein	EDESYGyVLPNHM
	[R].EDESYGYVLPNHMMLK.[I]	2xOxidation [M13(100); M14(100)]	0.00479514	0.00227728	1	1	2	A0000	A0000 [524-539]		0	1957.87	High	Not Found	High	Low	0.0002455	0.05766	0.0006346	0.4144	2.15	1.11	R.EDESYGYVLPNHMMLK.I	[524-539]
		Modification Name	Target Amino Acid	Position in Peptide	Site Probability	Peptide Sequence	# Modified PSMs	# Uncertain Modified PSMs	# Unmodified PSMs	Protein Accession	Protein Description	Position	Master	Motif
		Oxidation	M	13	100	EDESYGYVLPNHMMLK	70	616	316	A0000	component 10|Iso 1	536	Master Protein	YVLPNHmMLKIAE
		Oxidation	M	14	100	EDESYGYVLPNHMMLK	169	616	217	A0000	component 10|Iso 1	537	Master Protein	VLPNHMmLKIAEE
	[R].REDESYGYVLPNHMMLK.[I]	1xPhospho [Y8(97.9)]	0.00269031	0.00227728	1	1	9	A0000	A0000 [523-539]	A0000 1xPhospho [Y530(97.9)]	1	2161.94	High	High	High	High	0.0002455	0.0001892	0.0001846	0.000818	2.54	2.64	R.REDESYGYVLPNHMMLK.I	[523-539]
		Modification Name	Target Amino Acid	Position in Peptide	Site Probability	Peptide Sequence	# Modified PSMs	# Uncertain Modified PSMs	# Unmodified PSMs	Protein Accession	Protein Description	Position	Master	Motif
		Oxidation	M	13	100	EDESYGYVLPNHMMLK	70	616	316	A0000	component 10|Iso 1	536	Master Protein	YVLPNHmMLKIAE
		Oxidation	M	14	100	EDESYGYVLPNHMMLK	169	616	217	A0000	component 10|Iso 1	537	Master Protein	VLPNHMmLKIAEE
		Phospho	Y	8	97.9	REDESYGYVLPNHMMLK	1	1	756	A0000	component 10|Iso 1	530	Master Protein	EDESYGyVLPNHM
	[S].HAPPDGYPIIPTSGSVPVQK.[Q]	1xPhospho [Y7(100)]	0.0165513	0.00361687	1	1	1	A0000	A0000 [614-633]	A0000 1xPhospho [Y620(100)]	0	2140.05	High	Not Found	High	Low	0.0003805	0.08899	0.005243	0.516	1.55	1.66	S.HAPPDGYPIIPTSGSVPVQK.Q	[614-633]
		Modification Name	Target Amino Acid	Position in Peptide	Site Probability	Peptide Sequence	# Modified PSMs	# Uncertain Modified PSMs	# Unmodified PSMs	Protein Accession	Protein Description	Position	Master	Motif
		Phospho	Y	7	100	HAPPDGYPIIPTSGSVPVQK	1	0	39	A0000	component 10|Iso 1	620	Master Protein	HAPPDGyPIIPTS
	[K].HLNTQQLTAFQLLF.[A]	1xPhospho [T8(100)]	0.0213157	0.00361687	1	1	1	A0000	A0000 [501-514]	A0000 1xPhospho [T508(100)]	0	1753.87	Not Found	High	n/a	High		0.0001892		0.00679		1.97	K.HLNTQQLTAFQLLF.A	[501-514]
		Modification Name	Target Amino Acid	Position in Peptide	Site Probability	Peptide Sequence	# Modified PSMs	# Uncertain Modified PSMs	# Unmodified PSMs	Protein Accession	Protein Description	Position	Master	Motif
		Phospho	T	8	100	HLNTQQLTAFQLLF	1	0	36	A0000	component 10|Iso 1	508	Master Protein	LNTQQLtAFQLLF
	[A].QNIMESFENPFR.[M]	1xPhospho [S6(100)]	0.0366539	0.00361687	1	1	16	A0000	A0000 [682-693]	A0000 1xPhospho [S687(100)]	0	1591.66	High	High	High	High	0.0003805	0.0001892	0.01617	0.01318	1.21	1.66	A.QNIMESFENPFR.M	[682-693]
		Modification Name	Target Amino Acid	Position in Peptide	Site Probability	Peptide Sequence	# Modified PSMs	# Uncertain Modified PSMs	# Unmodified PSMs	Protein Accession	Protein Description	Position	Master	Motif
		Gln->pyro-Glu	Q	1		QNIMESFENPFR	3	0	891	A0000	component 10|Iso 1	682	Master Protein	VAQKKAqNIMESF
		Phospho	S	6	100	QNIMESFENPFR	16	0	878	A0000	component 10|Iso 1	687	Master Protein	AQNIMEsFENPFR
	[R].VLSATSATKSDGEMVLPGFPDADSFVK.[F]	1xPhospho [S3(99.8)]	0.0483421	0.00361687	1	1	1	A0000	A0000 [11-37]	A0000 1xPhospho [S13(99.8)]	1	2849.33	High	Not Found	High	Low	0.0003805	0.9222	0.01986	0.9947	1.93	1.81	R.VLSATSATKSDGEMVLPGFPDADSFVK.F	[11-37]
		Modification Name	Target Amino Acid	Position in Peptide	Site Probability	Peptide Sequence	# Modified PSMs	# Uncertain Modified PSMs	# Unmodified PSMs	Protein Accession	Protein Description	Position	Master	Motif
		Methyl	K	7	100	SATSATKSDGEMVLPGFPDADSFVK	5	0	1	A0000	component 10|Iso 1	19	Master Protein	SATSATkSDGEMV
		Oxidation	M	5	100	SDGEMVLPGFPDADSFVK	67	0	26	A0000	component 10|Iso 1	24	Master Protein	TKSDGEmVLPGFP
		Phospho	S	3	99.8	VLSATSATKSDGEMVLPGFPDADSFVK	1	0	0	A0000	component 10|Iso 1	13	Master Protein	REPRVLsATSATK
	[A].LGSVVAVTK.[A]	1xPhospho [S3(100)]	0.0451086	0.00361687	1	1	3	A0000	A0000 [40-48]	A0000 1xPhospho [S42(100)]	0	953.507	High	High	High	High	0.0007126	0.0001892	0.02813	0.01653	1.55	1.66	A.LGSVVAVTK.A	[40-48]
		Modification Name	Target Amino Acid	Position in Peptide	Site Probability	Peptide Sequence	# Modified PSMs	# Uncertain Modified PSMs	# Unmodified PSMs	Protein Accession	Protein Description	Position	Master	Motif
		Phospho	S	3	100	LGSVVAVTK	3	0	442	A0000	component 10|Iso 1	42	Master Protein	VKFALGsVVAVTK
	[R].EDESYGYVLPNHMMLK.[I]	1xOxidation [M]	0.00013348	0.00227728	1	1	184	A0000	A0000 [524-539]		0	1941.87	High	High	High	High	0.0002455	0.0001892	1.932e-07	2.937e-07	3.08	3.07	R.EDESYGYVLPNHMMLK.I	[524-539]
		Modification Name	Target Amino Acid	Position in Peptide	Site Probability	Peptide Sequence	# Modified PSMs	# Uncertain Modified PSMs	# Unmodified PSMs	Protein Accession	Protein Description	Position	Master	Motif
		Oxidation	M	13	100	EDESYGYVLPNHMMLK	70	616	316	A0000	component 10|Iso 1	536	Master Protein	YVLPNHmMLKIAE
		Oxidation	M	14	100	EDESYGYVLPNHMMLK	169	616	217	A0000	component 10|Iso 1	537	Master Protein	VLPNHMmLKIAEE
	[R].REDESYGYVLPNHMM.[L]	1xOxidation [M]	0.00368046	0.00227728	1	1	45	A0000	A0000 [523-537]		1	1856.79	High	High	High	High	0.0002455	0.0001892	0.0003673	0.01292	2.89	2.5	R.REDESYGYVLPNHMM.L	[523-537]
	[Y].GYVLPNHMMLK.[I]	1xOxidation [M9(99.7)]	0.0079602	0.00227728	1	1	9	A0000	A0000 [529-539]		0	1318.66	High	High	High	High	0.0002455	0.0001892	0.001653	0.001644	1.86	1.44	Y.GYVLPNHMMLK.I	[529-539]
	[K].DFGLYVVNMFDTHQAAR.[L]	1xOxidation [M9(100)]	4.21281e-05	0.00227728	1	1	181	A0000	A0000 [378-394]		0	1999.93	High	High	High	High	0.0002455	0.0001892	3.38e-08	1.654e-08	4.08	3.6	K.DFGLYVVNMFDTHQAAR.L	[378-394]
		Modification Name	Target Amino Acid	Position in Peptide	Site Probability	Peptide Sequence	# Modified PSMs	# Uncertain Modified PSMs	# Unmodified PSMs	Protein Accession	Protein Description	Position	Master	Motif
		Oxidation	M	9	100	DFGLYVVNMFDTHQAAR	181	0	144	A0000	component 10|Iso 1	386	Master Protein	GLYVVNmFDTHQA
	[R].IRPLPEEMLSYAR.[D]	1xOxidation [M8(100)]	0.000137616	0.00227728	1	1	205	A0000	A0000 [426-438]		0	1590.83	High	High	High	High	0.0002455	0.0001892	2.06e-07	1.942e-06	3.46	3.46	R.IRPLPEEMLSYAR.D	[426-438]
		Modification Name	Target Amino Acid	Position in Peptide	Site Probability	Peptide Sequence	# Modified PSMs	# Uncertain Modified PSMs	# Unmodified PSMs	Protein Accession	Protein Description	Position	Master	Motif
		Oxidation	M	8	100	IRPLPEEMLSYAR	205	0	147	A0000	component 10|Iso 1	433	Master Protein	RPLPEEmLSYARD
	[R].TQQVEQDMFAHPYQYELNHFTPADAVLQK.[P]	1xOxidation [M8(100)]	0.00124161	0.00227728	1	1	5	A0000	A0000 [246-274]		0	3464.62	High	High	High	High	0.0002455	0.0001892	0.0001589	3.215e-05	3.52	3.44	R.TQQVEQDMFAHPYQYELNHFTPADAVLQK.P	[246-274]
		Modification Name	Target Amino Acid	Position in Peptide	Site Probability	Peptide Sequence	# Modified PSMs	# Uncertain Modified PSMs	# Unmodified PSMs	Protein Accession	Protein Description	Position	Master	Motif
		Oxidation	M	8	100	TQQVEQDMFAHPYQYELNHFTPADAVLQK	11	0	22	A0000	component 10|Iso 1	253	Master Protein	QQVEQDmFAHPYQ
	[R].TQQVEQDMFAHPYQYELNHFTPADAVLQKPQPQ.[L]	1xOxidation [M8(100)]	0.0013441	0.00227728	1	1	6	A0000	A0000 [246-278]		0	3914.84	High	High	High	High	0.0002455	0.0001892	6.715e-05	3.839e-05	2.61	3.14	R.TQQVEQDMFAHPYQYELNHFTPADAVLQKPQPQ.L	[246-278]
		Modification Name	Target Amino Acid	Position in Peptide	Site Probability	Peptide Sequence	# Modified PSMs	# Uncertain Modified PSMs	# Unmodified PSMs	Protein Accession	Protein Description	Position	Master	Motif
		Oxidation	M	8	100	TQQVEQDMFAHPYQYELNHFTPADAVLQK	11	0	22	A0000	component 10|Iso 1	253	Master Protein	QQVEQDmFAHPYQ
	[I].RPLPEEMLSYARDDTHYLLYIYDK.[M]	1xOxidation [M7(100)]; 1xPhospho [S/Y/T]	0.00576449	0.00227728	1	1	2	A0000	A0000 [427-450]		1	3097.44	High	Not Found	High	n/a	0.0002455		0.0009151		2.7		I.RPLPEEMLSYARDDTHYLLYIYDK.M	[427-450]
	[K].KAQNIMESFENPFR.[M]	1xOxidation [M6(100)]	0.00031172	0.00227728	1	1	316	A0000	A0000 [680-693]		1	1726.82	High	High	High	High	0.0002455	0.0001892	1.942e-06	1.462e-06	2.41	3.46	K.KAQNIMESFENPFR.M	[680-693]
		Modification Name	Target Amino Acid	Position in Peptide	Site Probability	Peptide Sequence	# Modified PSMs	# Uncertain Modified PSMs	# Unmodified PSMs	Protein Accession	Protein Description	Position	Master	Motif
		Oxidation	M	5	100	AQNIMESFENPFR	675	0	191	A0000	component 10|Iso 1	685	Master Protein	KKAQNImESFENP
		GG	K	1	100	KAQNIMESFENPFR	2	0	441	A0000	component 10|Iso 1	680	Master Protein	LTVAQKkAQNIME
		Gln->pyro-Glu	Q	1		QNIMESFENPFR	3	0	891	A0000	component 10|Iso 1	682	Master Protein	VAQKKAqNIMESF
		Phospho	S	6	100	QNIMESFENPFR	16	0	878	A0000	component 10|Iso 1	687	Master Protein	AQNIMEsFENPFR
	[G].LYVVNMFDTHQAAR.[L]	1xOxidation [M6(100)]	0.0135514	0.00227728	1	1	1	A0000	A0000 [381-394]		0	1680.82	High	Not Found	High	n/a	0.0002455		0.003914		1.86		G.LYVVNMFDTHQAAR.L	[381-394]
	[R].QQINEMHLLIQQAR.[E]	1xOxidation [M6(100)]	0.00544173	0.00227728	1	1	48	A0000	A0000 [564-577]		0	1737.91	High	High	High	High	0.0003805	0.0001892	0.005846	0.000785	1.18	2.21	R.QQINEMHLLIQQAR.E	[564-577]
		Modification Name	Target Amino Acid	Position in Peptide	Site Probability	Peptide Sequence	# Modified PSMs	# Uncertain Modified PSMs	# Unmodified PSMs	Protein Accession	Protein Description	Position	Master	Motif
		Oxidation	M	1	100	MHLLIQQAR	202	0	150	A0000	component 10|Iso 1	569	Master Protein	RQQINEmHLLIQQ
		Gln->pyro-Glu	Q	1		QQINEMHLL	230	0	98	A0000	component 10|Iso 1	564	Master Protein	VPPLVRqQINEMH
	[L].PNHMMLK.[I]	1xOxidation [M5(99.7)]	0.00730113	0.00227728	1	1	4	A0000	A0000 [533-539]		0	886.427	High	High	High	High	0.0002455	0.0001892	0.003338	0.00134	1.74	1.75	L.PNHMMLK.I	[533-539]
	[K].AQNIMESFENPFR.[M]	1xOxidation [M5(100)]	0.000680708	0.00227728	1	1	359	A0000	A0000 [681-693]		0	1598.73	High	High	High	High	0.0002455	0.0001892	7.979e-06	3.577e-05	2.39	2.32	K.AQNIMESFENPFR.M	[681-693]
		Modification Name	Target Amino Acid	Position in Peptide	Site Probability	Peptide Sequence	# Modified PSMs	# Uncertain Modified PSMs	# Unmodified PSMs	Protein Accession	Protein Description	Position	Master	Motif
		Oxidation	M	5	100	AQNIMESFENPFR	675	0	191	A0000	component 10|Iso 1	685	Master Protein	KKAQNImESFENP
		Gln->pyro-Glu	Q	1		QNIMESFENPFR	3	0	891	A0000	component 10|Iso 1	682	Master Protein	VAQKKAqNIMESF
		Phospho	S	6	100	QNIMESFENPFR	16	0	878	A0000	component 10|Iso 1	687	Master Protein	AQNIMEsFENPFR
	[K].SDGEMVLPGFPDADSFVK.[F]	1xOxidation [M5(100)]	0.000103937	0.00227728	1	1	67	A0000	A0000 [20-37]		0	1926.88	High	High	High	High	0.0002455	0.0001892	1.085e-07	1.673e-07	3.22	3.64	K.SDGEMVLPGFPDADSFVK.F	[20-37]
		Modification Name	Target Amino Acid	Position in Peptide	Site Probability	Peptide Sequence	# Modified PSMs	# Uncertain Modified PSMs	# Unmodified PSMs	Protein Accession	Protein Description	Position	Master	Motif
		Oxidation	M	5	100	SDGEMVLPGFPDADSFVK	67	0	26	A0000	component 10|Iso 1	24	Master Protein	TKSDGEmVLPGFP
	[R].LEMWER.[G]	1xOxidation [M3(100)]	0.0408621	0.00361687	1	1	702	A0000	A0000 [453-458]		0	879.403	High	High	High	High	0.0003805	0.0001892	0.01656	0.01795	0.97	1.13	R.LEMWER.G	[453-458]
		Modification Name	Target Amino Acid	Position in Peptide	Site Probability	Peptide Sequence	# Modified PSMs	# Uncertain Modified PSMs	# Unmodified PSMs	Protein Accession	Protein Description	Position	Master	Motif
		Oxidation	M	3	100	LEMWER	702	0	0	A0000	component 10|Iso 1	455	Master Protein	DKMRLEmWERGNG
	[R].SDMYILNESLTDPAIVK.[V]	1xOxidation [M3(100)]	0.000149888	0.00227728	1	1	123	A0000	A0000 [347-363]		0	1924.96	High	High	High	High	0.0002455	0.0001892	4.261e-07	2.842e-07	3.7	2.9	R.SDMYILNESLTDPAIVK.V	[347-363]
		Modification Name	Target Amino Acid	Position in Peptide	Site Probability	Peptide Sequence	# Modified PSMs	# Uncertain Modified PSMs	# Unmodified PSMs	Protein Accession	Protein Description	Position	Master	Motif
		Oxidation	M	2	100	DMYILNESLTDPAIVK	127	0	71	A0000	component 10|Iso 1	349	Master Protein	LELRSDmYILNES
		Phospho	Y	3	100	DMYILNESLTDPAIVK	3	0	195	A0000	component 10|Iso 1	350	Master Protein	ELRSDMyILNESL
	[S].DMYILNESLTDPAIVK.[V]	1xOxidation [M2(100)]; 1xPhospho [Y3(100)]	0.0118244	0.00227728	1	1	4	A0000	A0000 [348-363]	A0000 1xPhospho [Y350(100)]	0	1917.89	High	High	High	High	0.0002455	0.0001892	0.003183	0.02088	1.41	1.1	S.DMYILNESLTDPAIVK.V	[348-363]
		Modification Name	Target Amino Acid	Position in Peptide	Site Probability	Peptide Sequence	# Modified PSMs	# Uncertain Modified PSMs	# Unmodified PSMs	Protein Accession	Protein Description	Position	Master	Motif
		Oxidation	M	2	100	DMYILNESLTDPAIVK	127	0	71	A0000	component 10|Iso 1	349	Master Protein	LELRSDmYILNES
		Phospho	Y	3	100	DMYILNESLTDPAIVK	3	0	195	A0000	component 10|Iso 1	350	Master Protein	ELRSDMyILNESL
	[N].IMESFENPFR.[M]	1xOxidation [M2(100)]	0.00273232	0.00227728	1	1	150	A0000	A0000 [684-693]		0	1285.59	High	High	High	High	0.0002455	0.0001892	0.00019	0.0002554	1.81	1.55	N.IMESFENPFR.M	[684-693]
	[R].VMQYHGCR.[S]	1xOxidation [M2(100)]	0.0188387	0.00361687	1	1	8	A0000	A0000 [87-94]		0	1009.43	High	High	High	High	0.002428	0.0001892	0.07536	0.005777	0.95	1.57	R.VMQYHGCR.S	[87-94]
		Modification Name	Target Amino Acid	Position in Peptide	Site Probability	Peptide Sequence	# Modified PSMs	# Uncertain Modified PSMs	# Unmodified PSMs	Protein Accession	Protein Description	Position	Master	Motif
		Oxidation	M	2	100	VMQYHGCR	8	0	26	A0000	component 10|Iso 1	88	Master Protein	QCMSRVmQYHGCR
	[R].REDESYGYVLPNHMML.[K]	1xOxidation [M15(98.9)]	0.0713656	0.00869842	1	1	5	A0000	A0000 [523-538]		1	1969.88	High	Not Found	High	n/a	0.0007126		0.02992		1.75		R.REDESYGYVLPNHMML.K	[523-538]
	[R].REDESYGYVLPNHMMLK.[I]	1xOxidation [M15(100)]	1.9217e-06	0.00227728	1	1	573	A0000	A0000 [523-539]		1	2097.97	High	High	High	High	0.0002455	0.0001892	1.192e-11	5.588e-11	5.07	4.64	R.REDESYGYVLPNHMMLK.I	[523-539]
		Modification Name	Target Amino Acid	Position in Peptide	Site Probability	Peptide Sequence	# Modified PSMs	# Uncertain Modified PSMs	# Unmodified PSMs	Protein Accession	Protein Description	Position	Master	Motif
		Oxidation	M	13	100	EDESYGYVLPNHMMLK	70	616	316	A0000	component 10|Iso 1	536	Master Protein	YVLPNHmMLKIAE
		Oxidation	M	14	100	EDESYGYVLPNHMMLK	169	616	217	A0000	component 10|Iso 1	537	Master Protein	VLPNHMmLKIAEE
		Phospho	Y	8	97.9	REDESYGYVLPNHMMLK	1	1	756	A0000	component 10|Iso 1	530	Master Protein	EDESYGyVLPNHM
	[R].REDESYGYVLPNHM.[M]	1xOxidation [M14(100)]	0.0162313	0.00227728	1	1	30	A0000	A0000 [523-536]		1	1725.75	High	High	High	High	0.0002455	0.0001892	0.005115	0.009625	1.73	1.19	R.REDESYGYVLPNHM.M	[523-536]
	[N].MFDTHQAAR.[L]	1xOxidation [M1(100)]	0.00237853	0.00227728	1	1	20	A0000	A0000 [386-394]		0	1092.49	High	High	High	High	0.0002455	0.0001892	0.0001397	0.0004337	2.19	2.15	N.MFDTHQAAR.L	[386-394]
	[R].MFLPSLGHR.[A]	1xOxidation [M1(100)]	0.00140704	0.00227728	1	1	471	A0000	A0000 [694-702]		0	1073.56	High	High	High	High	0.0002455	0.0001892	6.945e-05	4.277e-05	1.9	2.96	R.MFLPSLGHR.A	[694-702]
		Modification Name	Target Amino Acid	Position in Peptide	Site Probability	Peptide Sequence	# Modified PSMs	# Uncertain Modified PSMs	# Unmodified PSMs	Protein Accession	Protein Description	Position	Master	Motif
		Oxidation	M	1	100	MFLPSLGHR	471	0	235	A0000	component 10|Iso 1	694	Master Protein	FENPFRmFLPSLG
	[E].MHLLIQQAR.[E]	1xOxidation [M1(100)]	0.0119839	0.00227728	1	1	1	A0000	A0000 [569-577]		0	1125.62	Not Found	High	n/a	High		0.0001892		0.003014		1.92	E.MHLLIQQAR.E	[569-577]
		Modification Name	Target Amino Acid	Position in Peptide	Site Probability	Peptide Sequence	# Modified PSMs	# Uncertain Modified PSMs	# Unmodified PSMs	Protein Accession	Protein Description	Position	Master	Motif
		Oxidation	M	1	100	MHLLIQQAR	202	0	150	A0000	component 10|Iso 1	569	Master Protein	RQQINEmHLLIQQ
	[L].SATSATKSDGEMVLPGFPDADSFVK.[F]	1xMethyl [K7(100)]	0.0445492	0.00361687	1	1	5	A0000	A0000 [13-37]	A0000 1xMethyl [K19(100)]	1	2571.23	High	High	High	High	0.0003805	0.002059	0.01824	0.04364	2.2	2.45	L.SATSATKSDGEMVLPGFPDADSFVK.F	[13-37]
		Modification Name	Target Amino Acid	Position in Peptide	Site Probability	Peptide Sequence	# Modified PSMs	# Uncertain Modified PSMs	# Unmodified PSMs	Protein Accession	Protein Description	Position	Master	Motif
		Methyl	K	7	100	SATSATKSDGEMVLPGFPDADSFVK	5	0	1	A0000	component 10|Iso 1	19	Master Protein	SATSATkSDGEMV
		Oxidation	M	5	100	SDGEMVLPGFPDADSFVK	67	0	26	A0000	component 10|Iso 1	24	Master Protein	TKSDGEmVLPGFP
	[K].VTELEDKFDLLVDANDVILER.[V]	1xMethyl [K7(100)]	0.047433	0.00361687	1	1	1	A0000	A0000 [103-123]	A0000 1xMethyl [K109(100)]	1	2460.29	Not Found	High	n/a	High		0.0001892		0.01753		1.82	K.VTELEDKFDLLVDANDVILER.V	[103-123]
		Modification Name	Target Amino Acid	Position in Peptide	Site Probability	Peptide Sequence	# Modified PSMs	# Uncertain Modified PSMs	# Unmodified PSMs	Protein Accession	Protein Description	Position	Master	Motif
		Methyl	K	6	100	TELEDKFDLLVDANDVILER	2	0	270	A0000	component 10|Iso 1	109	Master Protein	VTELEDkFDLLVD
		Phospho	T	1	100	TELEDKFDLLVDANDVILER	1	0	271	A0000	component 10|Iso 1	104	Master Protein	KDRSKVtELEDKF
		GG	K	6	100	TELEDKFDLLVDANDVILER	1	0	271	A0000	component 10|Iso 1	109	Master Protein	VTELEDkFDLLVD
	[V].TELEDKFDLLVDANDVILER.[V]	1xMethyl [K6(100)]; 1xPhospho [T1(100)]	0.00705181	0.00227728	1	1	1	A0000	A0000 [104-123]	A0000 1xMethyl [K109(100)]; 1xPhospho [T104(100)]	1	2441.18	High	Not Found	High	n/a	0.0002455		0.001329		1.78		V.TELEDKFDLLVDANDVILER.V	[104-123]
		Modification Name	Target Amino Acid	Position in Peptide	Site Probability	Peptide Sequence	# Modified PSMs	# Uncertain Modified PSMs	# Unmodified PSMs	Protein Accession	Protein Description	Position	Master	Motif
		Methyl	K	6	100	TELEDKFDLLVDANDVILER	2	0	270	A0000	component 10|Iso 1	109	Master Protein	VTELEDkFDLLVD
		Phospho	T	1	100	TELEDKFDLLVDANDVILER	1	0	271	A0000	component 10|Iso 1	104	Master Protein	KDRSKVtELEDKF
		GG	K	6	100	TELEDKFDLLVDANDVILER	1	0	271	A0000	component 10|Iso 1	109	Master Protein	VTELEDkFDLLVD
	[V].VAVTKASGGLPQFGDEYDFYR.[S]	1xMethyl [K5(100)]; 1xPhospho [T4(100)]	0.0079602	0.00227728	1	1	6	A0000	A0000 [44-64]	A0000 1xMethyl [K48(100)]; 1xPhospho [T47(100)]	1	2414.11	High	High	High	High	0.0003805	0.0001892	0.01139	0.001555	2.69	2.6	V.VAVTKASGGLPQFGDEYDFYR.S	[44-64]
		Modification Name	Target Amino Acid	Position in Peptide	Site Probability	Peptide Sequence	# Modified PSMs	# Uncertain Modified PSMs	# Unmodified PSMs	Protein Accession	Protein Description	Position	Master	Motif
		Methyl	K	5	100	VAVTKASGGLPQFGDEYDFYR	6	0	3	A0000	component 10|Iso 1	48	Master Protein	SVVAVTkASGGLP
		Phospho	T	4	100	VAVTKASGGLPQFGDEYDFYR	6	0	3	A0000	component 10|Iso 1	47	Master Protein	GSVVAVtKASGGL
	[D].SFVKFALGSVVAVTK.[A]	1xMethyl [K4(100)]; 1xPhospho [S1(100)]	0.0627376	0.0069684	1	1	3	A0000	A0000 [34-48]	A0000 1xMethyl [K37(100)]; 1xPhospho [S34(100)]	1	1646.89	High	High	High	High	0.0007126	0.0001892	0.02623	0.02357	1.22	1.2	D.SFVKFALGSVVAVTK.A	[34-48]
		Modification Name	Target Amino Acid	Position in Peptide	Site Probability	Peptide Sequence	# Modified PSMs	# Uncertain Modified PSMs	# Unmodified PSMs	Protein Accession	Protein Description	Position	Master	Motif
		Phospho	S	3	100	LGSVVAVTK	3	0	442	A0000	component 10|Iso 1	42	Master Protein	VKFALGsVVAVTK
		Methyl	K	4	100	SFVKFALGSVVAVTK	3	0	0	A0000	component 10|Iso 1	37	Master Protein	DADSFVkFALGSV
		Phospho	S	1	100	SFVKFALGSVVAVTK	3	0	0	A0000	component 10|Iso 1	34	Master Protein	GFPDADsFVKFAL
	[K].IFIKPNAQKPLPQALSK.[E]	1xMethyl [K4(100)]	0.000573801	0.00227728	1	1	1	A0000	A0000 [202-218]	A0000 1xMethyl [K205(100)]	0	1907.15	High	Not Found	High	n/a	0.0002455		5.404e-06		2.82		K.IFIKPNAQKPLPQALSK.E	[202-218]
		Modification Name	Target Amino Acid	Position in Peptide	Site Probability	Peptide Sequence	# Modified PSMs	# Uncertain Modified PSMs	# Unmodified PSMs	Protein Accession	Protein Description	Position	Master	Motif
		GG	K	1	100	KPNAQKPLPQALSK	1	0	360	A0000	component 10|Iso 1	205	Master Protein	LPKIFIkPNAQKP
		Methyl	K	4	100	IFIKPNAQKPLPQALSK	1	0	304	A0000	component 10|Iso 1	205	Master Protein	LPKIFIkPNAQKP
		Acetyl	K	7	100	LPQALSK	2	0	406	A0000	component 10|Iso 1	218	Master Protein	LPQALSkERRERP
	[K].FIKPIFTDESYLELYR.[K]	1xMethyl [K3(100)]	0.00341701	0.00227728	1	1	1	A0000	A0000 [481-496]	A0000 1xMethyl [K483(100)]	0	2048.07	Not Found	High	n/a	High		0.0001892		0.000304		1.6	K.FIKPIFTDESYLELYR.K	[481-496]
		Modification Name	Target Amino Acid	Position in Peptide	Site Probability	Peptide Sequence	# Modified PSMs	# Uncertain Modified PSMs	# Unmodified PSMs	Protein Accession	Protein Description	Position	Master	Motif
		Methyl	K	3	100	FIKPIFTDESYLELYR	1	0	168	A0000	component 10|Iso 1	483	Master Protein	CLKKFIkPIFTDE
	[K].SKVSSQFDPNK.[Q]	1xMethyl [K2(100)]	0.00127228	0.00227728	1	1	4	A0000	A0000 [834-844]	A0000 1xMethyl [K835(100)]	1	1250.64	High	High	High	High	0.0002455	0.0001892	3.327e-05	6.31e-05	2.41	2.56	K.SKVSSQFDPNK.Q	[834-844]
		Modification Name	Target Amino Acid	Position in Peptide	Site Probability	Peptide Sequence	# Modified PSMs	# Uncertain Modified PSMs	# Unmodified PSMs	Protein Accession	Protein Description	Position	Master	Motif
		Methyl	K	2	100	SKVSSQFDPNK	4	0	0	A0000	component 10|Iso 1	835	Master Protein	AGNSKSkVSSQFD
	[I].SSLDELVELNEKLLNCQEFAVDLEHHSYR.[S]	1xMethyl [K12(100)]	0.00207925	0.00227728	1	1	3	A0000	A0000 [292-320]	A0000 1xMethyl [K303(100)]	1	3444.67	High	High	High	High	0.003305	0.0001892	0.09847	0.0001024	2.5	2.59	I.SSLDELVELNEKLLNCQEFAVDLEHHSYR.S	[292-320]
		Modification Name	Target Amino Acid	Position in Peptide	Site Probability	Peptide Sequence	# Modified PSMs	# Uncertain Modified PSMs	# Unmodified PSMs	Protein Accession	Protein Description	Position	Master	Motif
		GG	K	2	100	EKLLNCQEFAVDLEHHSYR	1	0	8	A0000	component 10|Iso 1	303	Master Protein	LVELNEkLLNCQE
		Gln->pyro-Glu	Q	1		QEFAVDLEHHSYR	27	0	352	A0000	component 10|Iso 1	308	Master Protein	EKLLNCqEFAVDL
		Methyl	K	12	100	SSLDELVELNEKLLNCQEFAVDLEHHSYR	3	0	1	A0000	component 10|Iso 1	303	Master Protein	LVELNEkLLNCQE
		Acetyl	K	6	100	VELNEKLLNCQEFAVDLEHHSYR	4	0	4	A0000	component 10|Iso 1	303	Master Protein	LVELNEkLLNCQE
	[R].QQINEMHLLIQQAR.[E]	1xGln->pyro-Glu [N-Term]; 1xOxidation [M6(100)]	0.000934888	0.00227728	1	1	153	A0000	A0000 [564-577]		0	1720.88	High	High	High	High	0.0002455	0.0001892	1.647e-05	0.0004763	3.11	2.31	R.QQINEMHLLIQQAR.E	[564-577]
		Modification Name	Target Amino Acid	Position in Peptide	Site Probability	Peptide Sequence	# Modified PSMs	# Uncertain Modified PSMs	# Unmodified PSMs	Protein Accession	Protein Description	Position	Master	Motif
		Oxidation	M	1	100	MHLLIQQAR	202	0	150	A0000	component 10|Iso 1	569	Master Protein	RQQINEmHLLIQQ
		Gln->pyro-Glu	Q	1		QQINEMHLL	230	0	98	A0000	component 10|Iso 1	564	Master Protein	VPPLVRqQINEMH
	[K].QASLFPDEK.[E]	1xGln->pyro-Glu [N-Term]	0.0115134	0.00227728	1	1	14	A0000	A0000 [634-642]		0	1017.49	High	High	High	High	0.0002455	0.0001892	0.003056	0.003107	2.04	1.9	K.QASLFPDEK.E	[634-642]
		Modification Name	Target Amino Acid	Position in Peptide	Site Probability	Peptide Sequence	# Modified PSMs	# Uncertain Modified PSMs	# Unmodified PSMs	Protein Accession	Protein Description	Position	Master	Motif
		Gln->pyro-Glu	Q	1		QASLFPDEK	14	0	31	A0000	component 10|Iso 1	634	Master Protein	SVPVQKqASLFPD
	[C].QEFAVDLEHHSYR.[S]	1xGln->pyro-Glu [N-Term]	8.29315e-05	0.00227728	1	1	27	A0000	A0000 [308-320]		0	1613.73	High	High	High	High	0.0002455	0.0001892	6.506e-08	1.054e-06	3.09	3.05	C.QEFAVDLEHHSYR.S	[308-320]
		Modification Name	Target Amino Acid	Position in Peptide	Site Probability	Peptide Sequence	# Modified PSMs	# Uncertain Modified PSMs	# Unmodified PSMs	Protein Accession	Protein Description	Position	Master	Motif
		Gln->pyro-Glu	Q	1		QEFAVDLEHHSYR	27	0	352	A0000	component 10|Iso 1	308	Master Protein	EKLLNCqEFAVDL
	[L].QKPQPQLYRPIEETPCHFISSLDELVELNEK.[L]	1xGln->pyro-Glu [N-Term]	1.68685e-05	0.00227728	1	1	3	A0000	A0000 [273-303]		0	3663.84	High	High	High	High	0.0002455	0.0001892	1.231e-08	2.131e-09	6.15	6.53	L.QKPQPQLYRPIEETPCHFISSLDELVELNEK.L	[273-303]
		Modification Name	Target Amino Acid	Position in Peptide	Site Probability	Peptide Sequence	# Modified PSMs	# Uncertain Modified PSMs	# Unmodified PSMs	Protein Accession	Protein Description	Position	Master	Motif
		Phospho	T	5	100	PIEETPCHFISSLDELVELNEK	1	0	79	A0000	component 10|Iso 1	286	Master Protein	YRPIEEtPCHFIS
		Phospho	S	11	97.9	PIEETPCHFISSLDELVELNEK	1	0	79	A0000	component 10|Iso 1	292	Master Protein	TPCHFIsSLDELV
		Gln->pyro-Glu	Q	1		QKPQPQLYRPIEETPCHFISSLDELVELNEK	3	0	14	A0000	component 10|Iso 1	273	Master Protein	PADAVLqKPQPQL
	[A].QNIMESFENPFR.[M]	1xGln->pyro-Glu [N-Term]	0.0152442	0.00227728	1	1	3	A0000	A0000 [682-693]		0	1494.67	High	High	High	High	0.0002455	0.0001892	0.004677	0.01115	2.48	2.03	A.QNIMESFENPFR.M	[682-693]
		Modification Name	Target Amino Acid	Position in Peptide	Site Probability	Peptide Sequence	# Modified PSMs	# Uncertain Modified PSMs	# Unmodified PSMs	Protein Accession	Protein Description	Position	Master	Motif
		Gln->pyro-Glu	Q	1		QNIMESFENPFR	3	0	891	A0000	component 10|Iso 1	682	Master Protein	VAQKKAqNIMESF
		Phospho	S	6	100	QNIMESFENPFR	16	0	878	A0000	component 10|Iso 1	687	Master Protein	AQNIMEsFENPFR
	[R].QQINEMHLL.[I]	1xGln->pyro-Glu [N-Term]	0.0671122	0.0069684	1	1	3	A0000	A0000 [564-572]		0	1108.55	High	High	High	High	0.0007126	0.002517	0.02804	0.06765	1.68	1.58	R.QQINEMHLL.I	[564-572]
		Modification Name	Target Amino Acid	Position in Peptide	Site Probability	Peptide Sequence	# Modified PSMs	# Uncertain Modified PSMs	# Unmodified PSMs	Protein Accession	Protein Description	Position	Master	Motif
		Gln->pyro-Glu	Q	1		QQINEMHLL	230	0	98	A0000	component 10|Iso 1	564	Master Protein	VPPLVRqQINEMH
	[R].QQINEMHLLIQ.[Q]	1xGln->pyro-Glu [N-Term]	0.00554007	0.00227728	1	1	5	A0000	A0000 [564-574]		0	1349.69	High	High	High	High	0.0002455	0.0001892	0.0008468	0.001295	2.54	2.44	R.QQINEMHLLIQ.Q	[564-574]
		Modification Name	Target Amino Acid	Position in Peptide	Site Probability	Peptide Sequence	# Modified PSMs	# Uncertain Modified PSMs	# Unmodified PSMs	Protein Accession	Protein Description	Position	Master	Motif
		Gln->pyro-Glu	Q	1		QQINEMHLL	230	0	98	A0000	component 10|Iso 1	564	Master Protein	VPPLVRqQINEMH
	[R].QQINEMHLLIQQAR.[E]	1xGln->pyro-Glu [N-Term]	3.00261e-05	0.00227728	1	1	69	A0000	A0000 [564-577]		0	1704.88	High	High	High	High	0.0002455	0.0001892	1.343e-08	7.757e-09	3.55	3.95	R.QQINEMHLLIQQAR.E	[564-577]
		Modification Name	Target Amino Acid	Position in Peptide	Site Probability	Peptide Sequence	# Modified PSMs	# Uncertain Modified PSMs	# Unmodified PSMs	Protein Accession	Protein Description	Position	Master	Motif
		Oxidation	M	1	100	MHLLIQQAR	202	0	150	A0000	component 10|Iso 1	569	Master Protein	RQQINEmHLLIQQ
		Gln->pyro-Glu	Q	1		QQINEMHLL	230	0	98	A0000	component 10|Iso 1	564	Master Protein	VPPLVRqQINEMH
	[R].QQVVLENAAK.[K]	1xGln->pyro-Glu [N-Term]	0.0662087	0.0069684	1	1	1	A0000	A0000 [769-778]		0	1082.58	Not Found	High	Low	High	0.2023	0.0001892	0.7338	0.02474	1.06	1.88	R.QQVVLENAAK.K	[769-778]
		Modification Name	Target Amino Acid	Position in Peptide	Site Probability	Peptide Sequence	# Modified PSMs	# Uncertain Modified PSMs	# Unmodified PSMs	Protein Accession	Protein Description	Position	Master	Motif
		Gln->pyro-Glu	Q	1		QQVVLENAAK	1	0	48	A0000	component 10|Iso 1	769	Master Protein	QAISVRqQVVLEN
	[K].QYQLADWR.[I]	1xGln->pyro-Glu [N-Term]	0.0127079	0.00227728	1	1	52	A0000	A0000 [418-425]		0	1062.5	High	High	High	High	0.0002455	0.0001892	0.003573	0.004314	2.01	1.75	K.QYQLADWR.I	[418-425]
		Modification Name	Target Amino Acid	Position in Peptide	Site Probability	Peptide Sequence	# Modified PSMs	# Uncertain Modified PSMs	# Unmodified PSMs	Protein Accession	Protein Description	Position	Master	Motif
		Gln->pyro-Glu	Q	1		QYQLADWR	52	0	87	A0000	component 10|Iso 1	418	Master Protein	NVDSNKqYQLADW
	[V].TELEDKFDLLVDANDVILER.[V]	1xGG [K6(100)]	0.00130372	0.00227728	1	1	1	A0000	A0000 [104-123]	A0000 1xGG [K109(100)]	1	2461.25	High	Not Found	High	n/a	0.0002455		3.531e-05		2.65		V.TELEDKFDLLVDANDVILER.V	[104-123]
		Modification Name	Target Amino Acid	Position in Peptide	Site Probability	Peptide Sequence	# Modified PSMs	# Uncertain Modified PSMs	# Unmodified PSMs	Protein Accession	Protein Description	Position	Master	Motif
		Methyl	K	6	100	TELEDKFDLLVDANDVILER	2	0	270	A0000	component 10|Iso 1	109	Master Protein	VTELEDkFDLLVD
		Phospho	T	1	100	TELEDKFDLLVDANDVILER	1	0	271	A0000	component 10|Iso 1	104	Master Protein	KDRSKVtELEDKF
		GG	K	6	100	TELEDKFDLLVDANDVILER	1	0	271	A0000	component 10|Iso 1	109	Master Protein	VTELEDkFDLLVD
	[N].EKLLNCQEFAVDLEHHSYR.[S]	1xGG [K2(100)]	0.0078972	0.00227728	1	1	1	A0000	A0000 [302-320]	A0000 1xGG [K303(100)]	1	2445.16	Not Found	High	n/a	High		0.0001892		0.001542		1.86	N.EKLLNCQEFAVDLEHHSYR.S	[302-320]
		Modification Name	Target Amino Acid	Position in Peptide	Site Probability	Peptide Sequence	# Modified PSMs	# Uncertain Modified PSMs	# Unmodified PSMs	Protein Accession	Protein Description	Position	Master	Motif
		GG	K	2	100	EKLLNCQEFAVDLEHHSYR	1	0	8	A0000	component 10|Iso 1	303	Master Protein	LVELNEkLLNCQE
		Gln->pyro-Glu	Q	1		QEFAVDLEHHSYR	27	0	352	A0000	component 10|Iso 1	308	Master Protein	EKLLNCqEFAVDL
	[I].KPIFTDESYLELYRK.[Q]	1xGG [K15(100)]	0.00546122	0.00227728	1	1	2	A0000	A0000 [483-497]	A0000 1xGG [K497(100)]	1	2016.04	High	High	High	High	0.003173	0.0001892	0.09608	0.0007855	1.49	1.67	I.KPIFTDESYLELYRK.Q	[483-497]
		Modification Name	Target Amino Acid	Position in Peptide	Site Probability	Peptide Sequence	# Modified PSMs	# Uncertain Modified PSMs	# Unmodified PSMs	Protein Accession	Protein Description	Position	Master	Motif
		GG	K	15	100	KPIFTDESYLELYRK	2	0	3	A0000	component 10|Iso 1	497	Master Protein	YLELYRkQKKHLN
	[R].DDTHYLLYIYDKMRLEM.[W]	1xGG [K12(100)]	0.0304095	0.00361687	1	1	1	A0000	A0000 [439-455]	A0000 1xGG [K450(100)]	2	2333.09	High	Not Found	High	n/a	0.0003805		0.01166		1.98		R.DDTHYLLYIYDKMRLEM.W	[439-455]
		Modification Name	Target Amino Acid	Position in Peptide	Site Probability	Peptide Sequence	# Modified PSMs	# Uncertain Modified PSMs	# Unmodified PSMs	Protein Accession	Protein Description	Position	Master	Motif
		GG	K	12	100	DDTHYLLYIYDKMRLEM	1	0	0	A0000	component 10|Iso 1	450	Master Protein	LLYIYDkMRLEMW
	[K].KAQNIMESFENPFR.[M]	1xGG [K1(100)]	0.0614926	0.0069684	1	1	2	A0000	A0000 [680-693]	A0000 1xGG [K680(100)]	1	1824.87	High	High	High	High	0.0007126	0.0003759	0.0257	0.02593	1.53	1.69	K.KAQNIMESFENPFR.M	[680-693]
		Modification Name	Target Amino Acid	Position in Peptide	Site Probability	Peptide Sequence	# Modified PSMs	# Uncertain Modified PSMs	# Unmodified PSMs	Protein Accession	Protein Description	Position	Master	Motif
		Oxidation	M	5	100	AQNIMESFENPFR	675	0	191	A0000	component 10|Iso 1	685	Master Protein	KKAQNImESFENP
		GG	K	1	100	KAQNIMESFENPFR	2	0	441	A0000	component 10|Iso 1	680	Master Protein	LTVAQKkAQNIME
		Gln->pyro-Glu	Q	1		QNIMESFENPFR	3	0	891	A0000	component 10|Iso 1	682	Master Protein	VAQKKAqNIMESF
		Phospho	S	6	100	QNIMESFENPFR	16	0	878	A0000	component 10|Iso 1	687	Master Protein	AQNIMEsFENPFR
	[I].KPNAQKPLPQALSK.[E]	1xGG [K1(100)]	0.000205857	0.00227728	1	1	1	A0000	A0000 [205-218]	A0000 1xGG [K205(100)]	0	1633.94	High	Not Found	High	n/a	0.0002455		5.178e-07		2.98		I.KPNAQKPLPQALSK.E	[205-218]
		Modification Name	Target Amino Acid	Position in Peptide	Site Probability	Peptide Sequence	# Modified PSMs	# Uncertain Modified PSMs	# Unmodified PSMs	Protein Accession	Protein Description	Position	Master	Motif
		GG	K	1	100	KPNAQKPLPQALSK	1	0	360	A0000	component 10|Iso 1	205	Master Protein	LPKIFIkPNAQKP
		Acetyl	K	7	100	LPQALSK	2	0	406	A0000	component 10|Iso 1	218	Master Protein	LPQALSkERRERP
	[R].DICLKKFIKPIFTDESYLELYR.[K]	1xAcetyl [K]; 1xGG [K9(99.3)]	0.00268199	0.00227728	1	1	1	A0000	A0000 [475-496]	A0000 1xGG [K483(99.3)]	2	2890.51	High	Not Found	High	n/a	0.0002455		0.0001832		2.98		R.DICLKKFIKPIFTDESYLELYR.K	[475-496]
		Modification Name	Target Amino Acid	Position in Peptide	Site Probability	Peptide Sequence	# Modified PSMs	# Uncertain Modified PSMs	# Unmodified PSMs	Protein Accession	Protein Description	Position	Master	Motif
		GG	K	9	99.3	DICLKKFIKPIFTDESYLELYR	1	0	0	A0000	component 10|Iso 1	483	Master Protein	CLKKFIkPIFTDE
		Methyl	K	3	100	FIKPIFTDESYLELYR	1	0	168	A0000	component 10|Iso 1	483	Master Protein	CLKKFIkPIFTDE
	[P].LPQALSK.[E]	1xAcetyl [K7(100)]	0.0631593	0.0069684	1	1	2	A0000	A0000 [212-218]	A0000 1xAcetyl [K218(100)]	0	798.472	High	High	High	High	0.0008452	0.0001892	0.03681	0.02349	0.93	0.95	P.LPQALSK.E	[212-218]
		Modification Name	Target Amino Acid	Position in Peptide	Site Probability	Peptide Sequence	# Modified PSMs	# Uncertain Modified PSMs	# Unmodified PSMs	Protein Accession	Protein Description	Position	Master	Motif
		Acetyl	K	7	100	LPQALSK	2	0	406	A0000	component 10|Iso 1	218	Master Protein	LPQALSkERRERP
	[L].VELNEKLLNCQEFAVDLEHHSYR.[S]	1xAcetyl [K6(100)]	0.00129975	0.00227728	1	1	4	A0000	A0000 [298-320]	A0000 1xAcetyl [K303(100)]	1	2828.37	High	High	High	High	0.0002455	0.0001892	3.489e-05	0.009425	2.83	1.37	L.VELNEKLLNCQEFAVDLEHHSYR.S	[298-320]
		Modification Name	Target Amino Acid	Position in Peptide	Site Probability	Peptide Sequence	# Modified PSMs	# Uncertain Modified PSMs	# Unmodified PSMs	Protein Accession	Protein Description	Position	Master	Motif
		GG	K	2	100	EKLLNCQEFAVDLEHHSYR	1	0	8	A0000	component 10|Iso 1	303	Master Protein	LVELNEkLLNCQE
		Gln->pyro-Glu	Q	1		QEFAVDLEHHSYR	27	0	352	A0000	component 10|Iso 1	308	Master Protein	EKLLNCqEFAVDL
		Acetyl	K	6	100	VELNEKLLNCQEFAVDLEHHSYR	4	0	4	A0000	component 10|Iso 1	303	Master Protein	LVELNEkLLNCQE
	[K].AAAEQAISVR.[Q]		0.000686967	0.00227728	1	1	184	A0000	A0000 [759-768]		0	1015.55	High	High	High	High	0.0002455	0.0001892	1.169e-05	8.584e-06	2.72	2.65	K.AAAEQAISVR.Q	[759-768]
	[A].AAEQAISVR.[Q]		0.00880536	0.00227728	1	1	3	A0000	A0000 [760-768]		0	944.516	High	High	High	High	0.0002455	0.0001892	0.00504	0.001849	1.84	2.64	A.AAEQAISVR.Q	[760-768]
	[L].ADFIHQQR.[T]		0.00656038	0.00227728	1	1	9	A0000	A0000 [238-245]		0	1014.51	High	High	High	High	0.0002455	0.0001892	0.00117	0.002841	2.12	1.86	L.ADFIHQQR.T	[238-245]
	[G].ADSDIEWLQK.[D]		0.000955069	0.00227728	1	1	7	A0000	A0000 [368-377]		0	1204.58	High	High	High	High	0.0002455	0.0001892	1.729e-05	0.0001504	2.54	1.64	G.ADSDIEWLQK.D	[368-377]
	[I].AEELPKEPQGIIACCNPVPPLVR.[Q]		0.00236399	0.00227728	1	1	3	A0000	A0000 [541-563]		1	2473.29	High	High	High	High	0.0003805	0.0001892	0.01218	0.0001359	1.91	2.53	I.AEELPKEPQGIIACCNPVPPLVR.Q	[541-563]
	[A].AEQAISVR.[Q]		0.0112623	0.00227728	1	1	6	A0000	A0000 [761-768]		0	873.479	High	High	High	High	0.0002455	0.0001892	0.003682	0.002741	2.02	2.16	A.AEQAISVR.Q	[761-768]
	[K].AFAGNSK.[S]		0.0453914	0.00361687	1	1	4	A0000	A0000 [827-833]		0	694.352	High	High	High	High	0.0003805	0.002517	0.01855	0.0517	0.74	1.46	K.AFAGNSK.S	[827-833]
	[F].ALGSVVAVTK.[A]		0.0116676	0.00227728	1	1	3	A0000	A0000 [39-48]		0	944.578	High	Not Found	High	Low	0.0002455	0.07441	0.003122	0.471	1.12	0.68	F.ALGSVVAVTK.A	[39-48]
		Modification Name	Target Amino Acid	Position in Peptide	Site Probability	Peptide Sequence	# Modified PSMs	# Uncertain Modified PSMs	# Unmodified PSMs	Protein Accession	Protein Description	Position	Master	Motif
		Phospho	S	3	100	LGSVVAVTK	3	0	442	A0000	component 10|Iso 1	42	Master Protein	VKFALGsVVAVTK
	[D].ANDVILER.[V]		0.0130012	0.00227728	1	1	17	A0000	A0000 [116-123]		0	929.505	High	High	High	High	0.0002455	0.0001892	0.003682	0.005409	1.93	1.93	D.ANDVILER.V	[116-123]
	[H].APPDGYPIIPTSGSVPVQK.[Q]		0.00866261	0.00227728	1	1	6	A0000	A0000 [615-633]		0	1923.02	High	High	High	High	0.0002455	0.0001892	0.003584	0.001801	2.58	2.58	H.APPDGYPIIPTSGSVPVQK.Q	[615-633]
	[R].APVSQAAK.[F]		0.00519623	0.00227728	1	1	19	A0000	A0000 [703-710]		0	771.436	High	High	High	High	0.0002455	0.0001892	0.0007469	0.002768	1.99	1.67	R.APVSQAAK.F	[703-710]
	[N].AQKPLPQALSK.[E]		0.000380092	0.00227728	1	1	20	A0000	A0000 [208-218]		0	1180.7	High	High	High	High	0.0002455	0.0001892	6.508e-06	2.282e-06	3.17	3.25	N.AQKPLPQALSK.E	[208-218]
		Modification Name	Target Amino Acid	Position in Peptide	Site Probability	Peptide Sequence	# Modified PSMs	# Uncertain Modified PSMs	# Unmodified PSMs	Protein Accession	Protein Description	Position	Master	Motif
		Acetyl	K	7	100	LPQALSK	2	0	406	A0000	component 10|Iso 1	218	Master Protein	LPQALSkERRERP
	[K].AQNIMESFENPFR.[M]		0.000292374	0.00227728	1	1	64	A0000	A0000 [681-693]		0	1582.73	High	High	High	High	0.0002455	0.0001892	1.159e-06	1.542e-06	2.63	2.6	K.AQNIMESFENPFR.M	[681-693]
		Modification Name	Target Amino Acid	Position in Peptide	Site Probability	Peptide Sequence	# Modified PSMs	# Uncertain Modified PSMs	# Unmodified PSMs	Protein Accession	Protein Description	Position	Master	Motif
		Oxidation	M	5	100	AQNIMESFENPFR	675	0	191	A0000	component 10|Iso 1	685	Master Protein	KKAQNImESFENP
		Gln->pyro-Glu	Q	1		QNIMESFENPFR	3	0	891	A0000	component 10|Iso 1	682	Master Protein	VAQKKAqNIMESF
		Phospho	S	6	100	QNIMESFENPFR	16	0	878	A0000	component 10|Iso 1	687	Master Protein	AQNIMEsFENPFR
	[Y].ARDDTHYLLYIYDK.[M]		0.00805593	0.00227728	1	1	5	A0000	A0000 [437-450]		1	1785.88	High	High	High	High	0.0002455	0.0001892	0.001691	0.01727	2.22	1.88	Y.ARDDTHYLLYIYDK.M	[437-450]
	[K].ASGGLPQFGDEYDFYR.[S]		0.000232576	0.00227728	1	1	48	A0000	A0000 [49-64]		0	1821.81	High	High	High	High	0.0002455	0.0001892	6.843e-07	1.521e-06	3.51	3.2	K.ASGGLPQFGDEYDFYR.S	[49-64]
	[I].ATAVITLFNEPSAEDSKK.[G]		0.00269865	0.00227728	1	1	3	A0000	A0000 [654-671]		1	1920.99	High	High	High	High	0.0002455	0.001228	0.000185	0.03657	2.98	2.48	I.ATAVITLFNEPSAEDSKK.G	[654-671]
	[F].AVDLEHHSYR.[S]		0.000143183	0.00227728	1	1	27	A0000	A0000 [311-320]		0	1226.59	High	High	High	High	0.0002455	0.0001892	2.257e-07	3.626e-06	2.97	2.47	F.AVDLEHHSYR.S	[311-320]
	[D].AVLQKPQPQLYRPIEETPCHFISSLDELVELNEK.[L]		0.00221691	0.00227728	1	1	3	A0000	A0000 [270-303]		0	3964.05	High	High	High	High	0.0002455	0.0001892	0.000241	0.0001179	3.48	2.97	D.AVLQKPQPQLYRPIEETPCHFISSLDELVELNEK.L	[270-303]
		Modification Name	Target Amino Acid	Position in Peptide	Site Probability	Peptide Sequence	# Modified PSMs	# Uncertain Modified PSMs	# Unmodified PSMs	Protein Accession	Protein Description	Position	Master	Motif
		Phospho	T	5	100	PIEETPCHFISSLDELVELNEK	1	0	79	A0000	component 10|Iso 1	286	Master Protein	YRPIEEtPCHFIS
		Phospho	S	11	97.9	PIEETPCHFISSLDELVELNEK	1	0	79	A0000	component 10|Iso 1	292	Master Protein	TPCHFIsSLDELV
		Gln->pyro-Glu	Q	1		QKPQPQLYRPIEETPCHFISSLDELVELNEK	3	0	14	A0000	component 10|Iso 1	273	Master Protein	PADAVLqKPQPQL
	[T].AVITLFNEPSAEDSKK.[G]		0.000181099	0.00227728	1	1	4	A0000	A0000 [656-671]		1	1748.91	High	High	High	High	0.0002455	0.0001892	3.874e-07	0.005171	3.98	2.7	T.AVITLFNEPSAEDSKK.G	[656-671]
	[V].DANDVILER.[V]		0.0168794	0.00361687	1	1	1	A0000	A0000 [115-123]		0	1044.53	High	Not Found	High	Low	0.0003805	0.9241	0.005406	0.9947	1.54	0.65	V.DANDVILER.V	[115-123]
	[R].DDTHYLLYIYDK.[M]		2.31673e-05	0.00227728	1	1	37	A0000	A0000 [439-450]		0	1558.74	High	High	High	High	0.0002455	0.0001892	2.382e-08	4.341e-09	3.63	3.85	R.DDTHYLLYIYDK.M	[439-450]
	[L].DELVELNEK.[L]		0.0297246	0.00361687	1	1	4	A0000	A0000 [295-303]		0	1088.55	High	Not Found	High	Low	0.0003805	0.1699	0.01137	0.6787	1.24	0.8	L.DELVELNEK.L	[295-303]
	[T].DESYLELYR.[K]		0.0133033	0.00227728	1	1	16	A0000	A0000 [488-496]		0	1187.56	High	High	High	High	0.0002455	0.0001892	0.003806	0.003905	1.61	1.69	T.DESYLELYR.K	[488-496]
	[K].DFGLYVVNMFDTH.[Q]		0.000604347	0.00227728	1	1	6	A0000	A0000 [378-390]		0	1557.7	High	High	High	High	0.0002455	0.0001892	1.706e-05	6.438e-06	2.82	2.97	K.DFGLYVVNMFDTH.Q	[378-390]
	[K].DFGLYVVNMFDTHQA.[A]		0.000561677	0.00227728	1	1	19	A0000	A0000 [378-392]		0	1756.8	High	High	High	High	0.0002455	0.0001892	5.129e-06	1.056e-05	3.46	3.4	K.DFGLYVVNMFDTHQA.A	[378-392]
	[K].DFGLYVVNMFDTHQAAR.[L]		2.49824e-06	0.00227728	1	1	144	A0000	A0000 [378-394]		0	1983.94	High	High	High	High	0.0002455	0.0001892	2.161e-11	3.793e-11	4.57	4.83	K.DFGLYVVNMFDTHQAAR.L	[378-394]
		Modification Name	Target Amino Acid	Position in Peptide	Site Probability	Peptide Sequence	# Modified PSMs	# Uncertain Modified PSMs	# Unmodified PSMs	Protein Accession	Protein Description	Position	Master	Motif
		Oxidation	M	9	100	DFGLYVVNMFDTHQAAR	181	0	144	A0000	component 10|Iso 1	386	Master Protein	GLYVVNmFDTHQA
	[E].DFIIDTLELR.[S]		0.007712	0.00227728	1	1	1	A0000	A0000 [337-346]		0	1234.67	High	Not Found	High	n/a	0.0002455		0.001561		1.71		E.DFIIDTLELR.S	[337-346]
	[V].DLEHHSYR.[S]		0.0126502	0.00227728	1	1	7	A0000	A0000 [313-320]		0	1056.49	High	High	High	High	0.0002455	0.0001892	0.004556	0.003278	1.9	1.96	V.DLEHHSYR.S	[313-320]
	[F].DLLVDANDVILER.[V]		0.0082188	0.00227728	1	1	6	A0000	A0000 [111-123]		0	1484.8	High	Not Found	High	Low	0.0002455	0.06572	0.001744	0.443	1.85	0.65	F.DLLVDANDVILER.V	[111-123]
	[K].DPEPPEK.[E]		0.01569	0.00227728	1	1	10	A0000	A0000 [807-813]		0	811.383	High	High	High	High	0.0002455	0.0001892	0.004945	0.004483	1.74	1.72	K.DPEPPEK.E	[807-813]
	[K].DPEPPEKEFTPY.[D]		0.0104594	0.00227728	1	1	3	A0000	A0000 [807-818]		1	1448.66	High	High	High	High	0.0002455	0.004092	0.002618	0.09374	1.66	1.73	K.DPEPPEKEFTPY.D	[807-818]
	[K].DPEPPEKEFTPYDYSQSDFK.[A]		4.77416e-05	0.00227728	1	1	66	A0000	A0000 [807-826]		1	2419.06	High	High	High	High	0.0002455	0.0001892	2.929e-08	2.183e-08	4.17	4.17	K.DPEPPEKEFTPYDYSQSDFK.A	[807-826]
	[Q].DRPEDLDVPPALADFIHQQR.[T]		0.000609904	0.00227728	1	1	14	A0000	A0000 [226-245]		0	2332.17	High	High	High	High	0.0002455	0.0001892	6.201e-06	0.0003573	2.3	2.58	Q.DRPEDLDVPPALADFIHQQR.T	[226-245]
	[Y].DYSQSDFK.[A]		0.0150274	0.00227728	1	1	10	A0000	A0000 [819-826]		0	989.421	High	High	High	High	0.0002455	0.0001892	0.004568	0.005247	1.9	1.91	Y.DYSQSDFK.A	[819-826]
	[R].EDESYGYVLPNHM.[M]		0.00110907	0.00227728	1	1	9	A0000	A0000 [524-536]		0	1553.66	High	High	High	High	0.0002455	0.0001892	2.429e-05	5.375e-05	2.36	2.38	R.EDESYGYVLPNHM.M	[524-536]
	[R].EDESYGYVLPNHMMLK.[I]		9.14364e-05	0.00227728	1	1	58	A0000	A0000 [524-539]		0	1925.88	High	High	High	High	0.0002455	0.0001892	8.117e-08	2.131e-07	3.02	3.07	R.EDESYGYVLPNHMMLK.I	[524-539]
		Modification Name	Target Amino Acid	Position in Peptide	Site Probability	Peptide Sequence	# Modified PSMs	# Uncertain Modified PSMs	# Unmodified PSMs	Protein Accession	Protein Description	Position	Master	Motif
		Oxidation	M	13	100	EDESYGYVLPNHMMLK	70	616	316	A0000	component 10|Iso 1	536	Master Protein	YVLPNHmMLKIAE
		Oxidation	M	14	100	EDESYGYVLPNHMMLK	169	616	217	A0000	component 10|Iso 1	537	Master Protein	VLPNHMmLKIAEE
	[T].EDFIIDTLELR.[S]		0.00151856	0.00227728	1	1	6	A0000	A0000 [336-346]		0	1363.71	High	High	High	High	0.0002455	0.0001892	0.0002461	5.046e-05	2.1	2.2	T.EDFIIDTLELR.S	[336-346]
	[K].EFTPYDYSQSDFK.[A]		0.00121537	0.00227728	1	1	43	A0000	A0000 [814-826]		0	1626.7	High	High	High	High	0.0002455	0.0001892	3.492e-05	3.082e-05	2.72	2.52	K.EFTPYDYSQSDFK.A	[814-826]
	[R].EKIDNSNTPFLPK.[I]		0.000181652	0.00227728	1	1	48	A0000	A0000 [189-201]		1	1502.78	High	High	High	High	0.0002455	0.0001892	3.894e-07	5.602e-07	3.35	2.99	R.EKIDNSNTPFLPK.I	[189-201]
	[E].ELPKEPQGIIACCNPVPPLVR.[Q]		0.00173144	0.00227728	1	1	4	A0000	A0000 [543-563]		1	2273.21	High	High	High	High	0.0002455	0.0001892	6.757e-05	0.0003069	2.32	2.4	E.ELPKEPQGIIACCNPVPPLVR.Q	[543-563]
	[D].ELVELNEK.[L]		0.0204467	0.00361687	1	1	2	A0000	A0000 [296-303]		0	973.52	High	Not Found	High	Low	0.0003805	0.341	0.007028	0.867	1.73	0.96	D.ELVELNEK.L	[296-303]
	[N].EMHLLIQQAR.[E]		0.00105946	0.00227728	1	1	26	A0000	A0000 [568-577]		0	1238.67	High	High	High	High	0.0002455	0.0001892	2.197e-05	0.0003264	2.7	2.07	N.EMHLLIQQAR.E	[568-577]
		Modification Name	Target Amino Acid	Position in Peptide	Site Probability	Peptide Sequence	# Modified PSMs	# Uncertain Modified PSMs	# Unmodified PSMs	Protein Accession	Protein Description	Position	Master	Motif
		Oxidation	M	1	100	MHLLIQQAR	202	0	150	A0000	component 10|Iso 1	569	Master Protein	RQQINEmHLLIQQ
	[K].EPQGIIACCNPVPPLVR.[Q]		0.000278445	0.00227728	1	1	36	A0000	A0000 [547-563]		0	1805.94	High	High	High	High	0.0002455	0.0001892	5.971e-06	1.136e-06	3.15	2.75	K.EPQGIIACCNPVPPLVR.Q	[547-563]
	[R].ERPQDRPEDLDVPPALAD.[F]		0.0442728	0.00361687	1	1	2	A0000	A0000 [222-239]		0	2032.99	High	Not Found	High	Low	0.0003805	0.3577	0.01804	0.8792	2.51	1.17	R.ERPQDRPEDLDVPPALAD.F	[222-239]
	[R].ERPQDRPEDLDVPPALADFIH.[Q]		4.39665e-05	0.00227728	1	1	18	A0000	A0000 [222-242]		0	2430.2	High	High	High	High	0.0002455	0.0001892	2.452e-07	1.824e-08	3.7	3.16	R.ERPQDRPEDLDVPPALADFIH.Q	[222-242]
	[R].ERPQDRPEDLDVPPALADFIHQ.[Q]		0.00027423	0.00227728	1	1	5	A0000	A0000 [222-243]		0	2558.26	High	High	High	High	0.0002455	0.0001892	1.002e-06	0.0006286	3.28	2.19	R.ERPQDRPEDLDVPPALADFIHQ.Q	[222-243]
	[R].ERPQDRPEDLDVPPALADFIHQQ.[R]		0.00037206	0.00227728	1	1	14	A0000	A0000 [222-244]		0	2686.32	High	High	High	High	0.0002455	0.0001892	2.011e-06	0.0001784	4.23	3.1	R.ERPQDRPEDLDVPPALADFIHQQ.R	[222-244]
	[R].ERPQDRPEDLDVPPALADFIHQQR.[T]		3.12573e-08	0.00227728	1	1	255	A0000	A0000 [222-245]		0	2842.42	High	High	High	High	0.0002455	0.0001892	1.761e-14	1.632e-15	5.73	5	R.ERPQDRPEDLDVPPALADFIHQQR.T	[222-245]
	[M].ESFENPFR.[M]		0.0312933	0.00361687	1	1	15	A0000	A0000 [686-693]		0	1025.47	High	High	High	High	0.0003805	0.0001892	0.0121	0.01628	1.69	1.86	M.ESFENPFR.M	[686-693]
	[N].ESLTDPAIVK.[V]		0.00350602	0.00227728	1	1	8	A0000	A0000 [354-363]		0	1072.59	High	High	High	High	0.0002455	0.0001892	0.0003308	0.0009427	2.19	2.4	N.ESLTDPAIVK.V	[354-363]
	[K].FALGSVVAVTK.[A]		0.00111927	0.00227728	1	1	430	A0000	A0000 [38-48]		0	1091.65	High	High	High	High	0.0002455	0.0001892	3.072e-05	2.554e-05	2.67	2.57	K.FALGSVVAVTK.A	[38-48]
		Modification Name	Target Amino Acid	Position in Peptide	Site Probability	Peptide Sequence	# Modified PSMs	# Uncertain Modified PSMs	# Unmodified PSMs	Protein Accession	Protein Description	Position	Master	Motif
		Phospho	S	3	100	LGSVVAVTK	3	0	442	A0000	component 10|Iso 1	42	Master Protein	VKFALGsVVAVTK
	[E].FAVDLEHHSYR.[S]		0.00106594	0.00227728	1	1	8	A0000	A0000 [310-320]		0	1373.66	High	High	High	High	0.0002455	0.0001892	2.224e-05	0.0002378	2.02	1.47	E.FAVDLEHHSYR.S	[310-320]
	[K].FDLLVDANDVILER.[V]		0.000316511	0.00227728	1	1	9	A0000	A0000 [110-123]		0	1631.86	High	High	High	High	0.0002455	0.0001892	1.387e-06	2.176e-06	3.14	3.22	K.FDLLVDANDVILER.V	[110-123]
	[M].FDTHQAAR.[L]		0.00366851	0.00227728	1	1	12	A0000	A0000 [387-394]		0	945.454	High	High	High	High	0.0003805	0.0001892	0.00773	0.000355	2.22	2.1	M.FDTHQAAR.L	[387-394]
	[Q].FGDEYDFYR.[S]		0.00148648	0.00227728	1	1	21	A0000	A0000 [56-64]		0	1211.5	High	High	High	High	0.0002455	0.0001892	4.742e-05	6.29e-05	2.11	2.13	Q.FGDEYDFYR.S	[56-64]
	[D].FGLYVVNMFDTHQAAR.[L]		0.000430738	0.00227728	1	1	4	A0000	A0000 [379-394]		0	1868.91	High	High	High	High	0.0002455	0.0001892	0.0005942	3.005e-06	2.08	2.05	D.FGLYVVNMFDTHQAAR.L	[379-394]
	[K].FIKPIFTD.[E]		0.0362199	0.00361687	1	1	2	A0000	A0000 [481-488]		0	980.545	High	High	High	High	0.0003805	0.003026	0.01438	0.08061	2	1.71	K.FIKPIFTD.E	[481-488]
	[K].FIKPIFTDE.[S]		0.00135646	0.00227728	1	1	15	A0000	A0000 [481-489]		0	1109.59	High	High	High	High	0.0002455	0.0001892	3.852e-05	0.001928	2.26	1.55	K.FIKPIFTDE.S	[481-489]
	[K].FIKPIFTDES.[Y]		0.00231386	0.00227728	1	1	10	A0000	A0000 [481-490]		0	1196.62	High	High	High	High	0.0002455	0.0001892	0.0001304	0.006582	1.75	1.56	K.FIKPIFTDES.Y	[481-490]
	[K].FIKPIFTDESYLELYR.[K]		1.67659e-05	0.00227728	1	1	134	A0000	A0000 [481-496]		0	2034.06	High	High	High	High	0.0002455	0.0001892	5.594e-09	2.103e-09	3.52	3.74	K.FIKPIFTDESYLELYR.K	[481-496]
		Modification Name	Target Amino Acid	Position in Peptide	Site Probability	Peptide Sequence	# Modified PSMs	# Uncertain Modified PSMs	# Unmodified PSMs	Protein Accession	Protein Description	Position	Master	Motif
		Methyl	K	3	100	FIKPIFTDESYLELYR	1	0	168	A0000	component 10|Iso 1	483	Master Protein	CLKKFIkPIFTDE
	[K].FIKPIFTDESYLELYRK.[Q]		0.000178357	0.00227728	1	1	3	A0000	A0000 [481-497]		1	2162.15	High	High	High	High	0.0002455	0.0001892	3.734e-07	1.069e-06	2.63	3.17	K.FIKPIFTDESYLELYRK.Q	[481-497]
		Modification Name	Target Amino Acid	Position in Peptide	Site Probability	Peptide Sequence	# Modified PSMs	# Uncertain Modified PSMs	# Unmodified PSMs	Protein Accession	Protein Description	Position	Master	Motif
		Methyl	K	3	100	FIKPIFTDESYLELYR	1	0	168	A0000	component 10|Iso 1	483	Master Protein	CLKKFIkPIFTDE
		GG	K	15	100	KPIFTDESYLELYRK	2	0	3	A0000	component 10|Iso 1	497	Master Protein	YLELYRkQKKHLN
	[I].FIKPNAQKPLPQALSK.[E]		5.71091e-06	0.00227728	1	1	22	A0000	A0000 [203-218]		0	1780.05	High	High	High	High	0.0002455	0.0001892	1.429e-10	1.221e-09	3.7	3.37	I.FIKPNAQKPLPQALSK.E	[203-218]
		Modification Name	Target Amino Acid	Position in Peptide	Site Probability	Peptide Sequence	# Modified PSMs	# Uncertain Modified PSMs	# Unmodified PSMs	Protein Accession	Protein Description	Position	Master	Motif
		GG	K	1	100	KPNAQKPLPQALSK	1	0	360	A0000	component 10|Iso 1	205	Master Protein	LPKIFIkPNAQKP
		Acetyl	K	7	100	LPQALSK	2	0	406	A0000	component 10|Iso 1	218	Master Protein	LPQALSkERRERP
	[D].FIIDTLELR.[S]		0.0106877	0.00227728	1	1	8	A0000	A0000 [338-346]		0	1119.64	High	High	High	High	0.0002455	0.0001892	0.004513	0.002529	1.37	1.41	D.FIIDTLELR.S	[338-346]
	[M].FLPSLGHR.[A]		0.0370944	0.00361687	1	1	23	A0000	A0000 [695-702]		0	926.521	High	High	High	High	0.0003805	0.0001892	0.01602	0.01331	1.73	1.38	M.FLPSLGHR.A	[695-702]
	[H].FISSLDELVELNEK.[L]		0.00139423	0.00227728	1	1	8	A0000	A0000 [290-303]		0	1635.85	High	High	High	High	0.0002455	0.0001892	4.119e-05	0.01027	2.25	1.3	H.FISSLDELVELNEK.L	[290-303]
	[L].FNEPSAEDSK.[K]		0.00365661	0.00227728	1	1	4	A0000	A0000 [661-670]		0	1123.49	High	High	High	High	0.0002455	0.0001892	0.0003611	0.0007445	2.35	2.04	L.FNEPSAEDSK.K	[661-670]
	[H].GADSDIEWLQK.[D]		0.00184038	0.00227728	1	1	9	A0000	A0000 [367-377]		0	1261.61	High	High	High	High	0.0002455	0.0001892	0.0006385	7.76e-05	2.04	2.12	H.GADSDIEWLQK.D	[367-377]
	[F].GDEYDFYR.[S]		0.017387	0.00361687	1	1	6	A0000	A0000 [57-64]		0	1064.43	High	High	High	High	0.0003805	0.0001892	0.0217	0.005189	1.28	1.31	F.GDEYDFYR.S	[57-64]
	[G].GLPQFGDEYDFYR.[S]		0.00456993	0.00227728	1	1	2	A0000	A0000 [52-64]		0	1606.72	High	High	High	High	0.0002455	0.0001892	0.000576	0.0006844	2.1	2.1	G.GLPQFGDEYDFYR.S	[52-64]
	[F].GLYVVNMFDTHQAAR.[L]		9.30472e-06	0.00227728	1	1	6	A0000	A0000 [380-394]		0	1721.84	High	High	High	High	0.0002455	0.0001892	2.53e-09	5.609e-10	4.5	4.42	F.GLYVVNMFDTHQAAR.L	[380-394]
	[R].GNGQPVQLQV.[V]		0.0542633	0.00361687	1	1	1	A0000	A0000 [459-468]		0	1039.55	High	Not Found	High	Low	0.0003805	0.3832	0.02252	0.8937	1.71	0.8	R.GNGQPVQLQV.V	[459-468]
	[R].GNGQPVQLQVVWQR.[S]		0.000100813	0.00227728	1	1	54	A0000	A0000 [459-472]		0	1608.86	High	High	High	High	0.0002455	0.0001892	1.854e-07	1.166e-07	3.46	3.65	R.GNGQPVQLQVVWQR.S	[459-472]
	[K].GPLTVAQK.[K]		0.0192253	0.00361687	1	1	76	A0000	A0000 [672-679]		0	813.483	High	High	High	High	0.0003805	0.0001892	0.009552	0.00592	2	2.08	K.GPLTVAQK.K	[672-679]
	[N].GQPVQLQVVWQR.[S]		0.00780389	0.00227728	1	1	3	A0000	A0000 [461-472]		0	1437.8	High	High	High	High	0.0002455	0.0001892	0.001598	0.002896	0.95	1.12	N.GQPVQLQVVWQR.S	[461-472]
	[Y].GYVLPNHMMLK.[I]		0.000759732	0.00227728	1	1	61	A0000	A0000 [529-539]		0	1302.67	High	High	High	High	0.0002455	0.0001892	2.883e-05	1.07e-05	2.28	2.52	Y.GYVLPNHMMLK.I	[529-539]
	[F].HGADSDIEWLQK.[D]		0.000835093	0.00227728	1	1	7	A0000	A0000 [366-377]		0	1398.66	High	High	High	High	0.0002455	0.0001892	1.27e-05	0.00818	2.46	1.62	F.HGADSDIEWLQK.D	[366-377]
	[M].HLLIQQAR.[E]		0.00606716	0.00227728	1	1	14	A0000	A0000 [570-577]		0	978.584	High	High	High	High	0.0002455	0.0001892	0.001011	0.002006	1.97	2.16	M.HLLIQQAR.E	[570-577]
	[K].HLNTQQLTAF.[Q]		0.00859236	0.00227728	1	1	49	A0000	A0000 [501-510]		0	1172.61	High	High	High	High	0.0002455	0.0001892	0.004345	0.001772	2.57	2.12	K.HLNTQQLTAF.Q	[501-510]
	[K].HLNTQQLTAFQ.[L]		0.0026084	0.00227728	1	1	8	A0000	A0000 [501-511]		0	1300.66	High	High	High	High	0.0003805	0.0001892	0.006769	0.000169	1.33	1.82	K.HLNTQQLTAFQ.L	[501-511]
	[K].HLNTQQLTAFQLLF.[A]		0.000350037	0.00227728	1	1	2	A0000	A0000 [501-514]		0	1673.9	High	High	High	High	0.0002455	0.0001892	2.044e-06	1.892e-06	3.53	3.06	K.HLNTQQLTAFQLLF.A	[501-514]
		Modification Name	Target Amino Acid	Position in Peptide	Site Probability	Peptide Sequence	# Modified PSMs	# Uncertain Modified PSMs	# Unmodified PSMs	Protein Accession	Protein Description	Position	Master	Motif
		Phospho	T	8	100	HLNTQQLTAFQLLF	1	0	36	A0000	component 10|Iso 1	508	Master Protein	LNTQQLtAFQLLF
	[K].HLNTQQLTAFQLLFA.[W]		0.00117885	0.00227728	1	1	2	A0000	A0000 [501-515]		0	1744.94	High	High	High	High	0.0002455	0.0001892	2.794e-05	2.918e-05	3.41	3.21	K.HLNTQQLTAFQLLFA.W	[501-515]
		Modification Name	Target Amino Acid	Position in Peptide	Site Probability	Peptide Sequence	# Modified PSMs	# Uncertain Modified PSMs	# Unmodified PSMs	Protein Accession	Protein Description	Position	Master	Motif
		Phospho	T	8	100	HLNTQQLTAFQLLF	1	0	36	A0000	component 10|Iso 1	508	Master Protein	LNTQQLtAFQLLF
	[K].HLNTQQLTAFQLLFAWR.[D]		0.000736903	0.00227728	1	1	3	A0000	A0000 [501-517]		0	2087.12	Not Found	High	n/a	High		0.0001892		1.004e-05		1.66	K.HLNTQQLTAFQLLFAWR.D	[501-517]
		Modification Name	Target Amino Acid	Position in Peptide	Site Probability	Peptide Sequence	# Modified PSMs	# Uncertain Modified PSMs	# Unmodified PSMs	Protein Accession	Protein Description	Position	Master	Motif
		Phospho	T	8	100	HLNTQQLTAFQLLF	1	0	36	A0000	component 10|Iso 1	508	Master Protein	LNTQQLtAFQLLF
	[R].HSLDHLLK.[L]		0.00165904	0.00227728	1	1	70	A0000	A0000 [401-408]		0	962.542	High	High	High	High	0.0002455	0.0001892	8.784e-05	6.165e-05	1.87	2.56	R.HSLDHLLK.L	[401-408]
	[K].KAQNIMESFENPFR.[M]		2.14659e-05	0.00227728	1	1	125	A0000	A0000 [680-693]		1	1710.83	High	High	High	High	0.0002455	0.0001892	1.079e-08	3.649e-09	3.88	4.18	K.KAQNIMESFENPFR.M	[680-693]
		Modification Name	Target Amino Acid	Position in Peptide	Site Probability	Peptide Sequence	# Modified PSMs	# Uncertain Modified PSMs	# Unmodified PSMs	Protein Accession	Protein Description	Position	Master	Motif
		Oxidation	M	5	100	AQNIMESFENPFR	675	0	191	A0000	component 10|Iso 1	685	Master Protein	KKAQNImESFENP
		GG	K	1	100	KAQNIMESFENPFR	2	0	441	A0000	component 10|Iso 1	680	Master Protein	LTVAQKkAQNIME
		Gln->pyro-Glu	Q	1		QNIMESFENPFR	3	0	891	A0000	component 10|Iso 1	682	Master Protein	VAQKKAqNIMESF
		Phospho	S	6	100	QNIMESFENPFR	16	0	878	A0000	component 10|Iso 1	687	Master Protein	AQNIMEsFENPFR
	[T].KASGGLPQFGDEYDFYR.[S]		0.0236998	0.00361687	1	1	2	A0000	A0000 [48-64]		1	1949.9	Not Found	High	Medium	High	0.01051	0.0001892	0.1762	0.007791	1.39	1.76	T.KASGGLPQFGDEYDFYR.S	[48-64]
	[P].KEPQGIIACCNPVPPLVR.[Q]		0.0323962	0.00361687	1	1	3	A0000	A0000 [546-563]		1	1934.04	High	High	High	High	0.0003805	0.005991	0.01263	0.1108	2.02	2.17	P.KEPQGIIACCNPVPPLVR.Q	[546-563]
	[D].KFDLLVDANDVILER.[V]		0.00104024	0.00227728	1	1	3	A0000	A0000 [109-123]		1	1759.96	High	High	High	High	0.0002455	0.0001892	2.763e-05	2.163e-05	2.54	3.2	D.KFDLLVDANDVILER.V	[109-123]
	[K].KFIKPIFTDESYLEL.[Y]		0.00891442	0.00227728	1	1	2	A0000	A0000 [480-494]		1	1842.99	High	High	High	High	0.0002455	0.002059	0.002016	0.0438	1.78	0.73	K.KFIKPIFTDESYLEL.Y	[480-494]
	[K].KFIKPIFTDESYLELYR.[K]		4.91791e-06	0.00227728	1	1	30	A0000	A0000 [480-496]		1	2162.15	High	High	High	High	0.0002455	0.0001892	7.722e-09	1.348e-10	3.51	4.63	K.KFIKPIFTDESYLELYR.K	[480-496]
		Modification Name	Target Amino Acid	Position in Peptide	Site Probability	Peptide Sequence	# Modified PSMs	# Uncertain Modified PSMs	# Unmodified PSMs	Protein Accession	Protein Description	Position	Master	Motif
		Methyl	K	3	100	FIKPIFTDESYLELYR	1	0	168	A0000	component 10|Iso 1	483	Master Protein	CLKKFIkPIFTDE
	[K].KHLNTQQLTAF.[Q]		0.0146746	0.00227728	1	1	5	A0000	A0000 [500-510]		1	1300.7	High	High	High	High	0.0002455	0.0001892	0.004414	0.01477	2.47	2.37	K.KHLNTQQLTAF.Q	[500-510]
	[K].KHLNTQQLTAFQLLF.[A]		0.000254868	0.00227728	1	1	19	A0000	A0000 [500-514]		1	1802	High	High	High	High	0.0002455	0.0001892	4.415e-05	9.284e-07	3.22	3.88	K.KHLNTQQLTAFQLLF.A	[500-514]
		Modification Name	Target Amino Acid	Position in Peptide	Site Probability	Peptide Sequence	# Modified PSMs	# Uncertain Modified PSMs	# Unmodified PSMs	Protein Accession	Protein Description	Position	Master	Motif
		Phospho	T	8	100	HLNTQQLTAFQLLF	1	0	36	A0000	component 10|Iso 1	508	Master Protein	LNTQQLtAFQLLF
	[K].KHLNTQQLTAFQLLFA.[W]		0.00214368	0.00227728	1	1	10	A0000	A0000 [500-515]		1	1873.03	High	High	High	High	0.0002455	0.0001892	0.0003715	0.0001096	3.22	2.96	K.KHLNTQQLTAFQLLFA.W	[500-515]
		Modification Name	Target Amino Acid	Position in Peptide	Site Probability	Peptide Sequence	# Modified PSMs	# Uncertain Modified PSMs	# Unmodified PSMs	Protein Accession	Protein Description	Position	Master	Motif
		Phospho	T	8	100	HLNTQQLTAFQLLF	1	0	36	A0000	component 10|Iso 1	508	Master Protein	LNTQQLtAFQLLF
	[W].KLAQVQVQK.[D]		0.000884932	0.00227728	1	1	4	A0000	A0000 [725-733]		1	1041.64	High	High	High	High	0.0002455	0.0001892	1.849e-05	1.508e-05	2.45	2.61	W.KLAQVQVQK.D	[725-733]
	[A].KNIIRPQLK.[F]		0.00363295	0.00227728	1	1	6	A0000	A0000 [178-186]		1	1109.72	High	High	High	High	0.0002455	0.0001892	0.0003574	0.002238	2.47	2.26	A.KNIIRPQLK.F	[178-186]
	[N].KNQQPVLPAGLQVPK.[T]		0.0234468	0.00361687	1	1	4	A0000	A0000 [136-150]		1	1616.95	High	High	High	High	0.0003805	0.002379	0.00846	0.04579	2.81	2.67	N.KNQQPVLPAGLQVPK.T	[136-150]
	[K].KPKDPEPPEK.[E]		0.00593501	0.00227728	1	1	15	A0000	A0000 [804-813]		1	1164.63	High	High	High	High	0.0002455	0.0001892	0.0009667	0.001358	2.97	2.69	K.KPKDPEPPEK.E	[804-813]
	[K].KPKDPEPPEKEFTPYDYSQSDFK.[A]		4.12033e-06	0.00227728	1	1	41	A0000	A0000 [804-826]		2	2772.3	High	High	High	High	0.0002455	0.0001892	9.744e-10	9.078e-11	5.3	5.18	K.KPKDPEPPEKEFTPYDYSQSDFK.A	[804-826]
	[I].KPIFTDESYLELYR.[K]		0.00109562	0.00227728	1	1	17	A0000	A0000 [483-496]		0	1773.91	High	High	High	High	0.0002455	0.0001892	2.373e-05	3.066e-05	2.89	2.72	I.KPIFTDESYLELYR.K	[483-496]
	[Q].KPLPQALSK.[E]		0.00613464	0.00227728	1	1	5	A0000	A0000 [210-218]		0	981.609	High	High	High	High	0.0003805	0.0001892	0.01796	0.000981	1.93	1.89	Q.KPLPQALSK.E	[210-218]
		Modification Name	Target Amino Acid	Position in Peptide	Site Probability	Peptide Sequence	# Modified PSMs	# Uncertain Modified PSMs	# Unmodified PSMs	Protein Accession	Protein Description	Position	Master	Motif
		Acetyl	K	7	100	LPQALSK	2	0	406	A0000	component 10|Iso 1	218	Master Protein	LPQALSkERRERP
	[T].KSDGEMVLPGFPDADSFVK.[F]		0.0130609	0.00227728	1	1	1	A0000	A0000 [19-37]		1	2038.98	Not Found	High	Medium	High	0.02747	0.0001892	0.2863	0.003452	1.37	1.37	T.KSDGEMVLPGFPDADSFVK.F	[19-37]
		Modification Name	Target Amino Acid	Position in Peptide	Site Probability	Peptide Sequence	# Modified PSMs	# Uncertain Modified PSMs	# Unmodified PSMs	Protein Accession	Protein Description	Position	Master	Motif
		Oxidation	M	5	100	SDGEMVLPGFPDADSFVK	67	0	26	A0000	component 10|Iso 1	24	Master Protein	TKSDGEmVLPGFP
	[K].KSGPLPSAER.[L]		0.00171566	0.00227728	1	1	8	A0000	A0000 [592-601]		1	1041.57	High	High	High	High	0.0002455	0.0001892	6.588e-05	0.0004796	2.43	2.72	K.KSGPLPSAER.L	[592-601]
	[S].KVSSQFDPNK.[Q]		0.00083255	0.00227728	1	1	11	A0000	A0000 [835-844]		1	1149.59	High	High	High	High	0.0002455	0.0001892	1.268e-05	2.112e-05	2.87	3.15	S.KVSSQFDPNK.Q	[835-844]
	[A].LADFIHQQR.[T]		0.0020856	0.00227728	1	1	4	A0000	A0000 [237-245]		0	1127.6	High	High	High	High	0.0002455	0.0001892	0.0001034	0.000186	1.82	1.23	A.LADFIHQQR.T	[237-245]
	[K].IAEELPK.[E]		0.0101503	0.00227728	1	1	52	A0000	A0000 [540-546]		0	799.456	High	High	High	High	0.0002455	0.0001892	0.002504	0.003592	1.7	1.68	K.IAEELPK.E	[540-546]
	[K].IAEELPKEPQ.[G]		0.0044321	0.00227728	1	1	4	A0000	A0000 [540-549]		1	1153.61	High	High	High	High	0.0002455	0.0001892	0.001037	0.0005218	2.03	1.56	K.IAEELPKEPQ.G	[540-549]
	[K].IAEELPKEPQGIIACCNPVPPLVR.[Q]		1.93346e-06	0.00227728	1	1	82	A0000	A0000 [540-563]		1	2586.38	High	High	High	High	0.0002455	0.0001892	5.342e-10	1.665e-11	5.31	5.68	K.IAEELPKEPQGIIACCNPVPPLVR.Q	[540-563]
	[K].LAQVQVQK.[D]		0.00400829	0.00227728	1	1	79	A0000	A0000 [726-733]		0	913.547	High	High	High	High	0.0002455	0.0001892	0.0005167	0.0004262	2.4	2.45	K.LAQVQVQK.D	[726-733]
	[L].IATAVITLFNEPSAEDSK.[K]		0.000116003	0.00227728	1	1	6	A0000	A0000 [653-670]		0	1905.98	High	High	High	High	0.0002455	0.0001892	4.174e-07	1.593e-07	3.68	4.22	L.IATAVITLFNEPSAEDSK.K	[653-670]
	[L].IATAVITLFNEPSAEDSKK.[G]		0.000140586	0.00227728	1	1	14	A0000	A0000 [653-671]		1	2034.08	High	High	High	High	0.0002455	0.0001892	2.171e-07	7.132e-05	4.17	2.5	L.IATAVITLFNEPSAEDSKK.G	[653-671]
	[S].LDELVELNEK.[L]		0.00192656	0.00227728	1	1	14	A0000	A0000 [294-303]		0	1201.63	High	High	High	High	0.0002455	0.0001892	0.0002859	8.641e-05	2.78	2.31	S.LDELVELNEK.L	[294-303]
	[K].IDNSNTPFLPK.[I]		0.000319421	0.00227728	1	1	73	A0000	A0000 [191-201]		0	1245.65	High	High	High	High	0.0002455	0.0001892	1.418e-06	2.38e-06	2.96	2.94	K.IDNSNTPFLPK.I	[191-201]
	[D].LDVPPALADFIHQQR.[T]		8.28617e-06	0.00227728	1	1	29	A0000	A0000 [231-245]		0	1719.92	High	High	High	High	0.0002455	0.0001892	3.349e-10	2.558e-09	3.78	3.58	D.LDVPPALADFIHQQR.T	[231-245]
	[E].LEDKFDLLVDANDVILER.[V]		0.0048959	0.00227728	1	1	7	A0000	A0000 [106-123]		1	2117.11	High	High	High	High	0.0002455	0.0001892	0.0008277	0.0006384	2.24	2.99	E.LEDKFDLLVDANDVILER.V	[106-123]
	[R].LENVLFGPH.[D]		0.00215023	0.00227728	1	1	41	A0000	A0000 [602-610]		0	1025.54	High	High	High	High	0.0002455	0.0001892	0.0002407	0.0001101	2.35	2.55	R.LENVLFGPH.D	[602-610]
	[R].LENVLFGPHD.[C]		0.00250597	0.00227728	1	1	124	A0000	A0000 [602-611]		0	1140.57	High	High	High	High	0.0002455	0.0001892	0.0003226	0.0001555	2.65	2.54	R.LENVLFGPHD.C	[602-611]
	[R].LENVLFGPHDC.[S]		0.00568156	0.00227728	1	1	13	A0000	A0000 [602-612]		0	1243.58	High	High	High	High	0.0002455	0.0001892	0.0008897	0.004626	2.51	2.05	R.LENVLFGPHDC.S	[602-612]
	[R].LENVLFGPHDCSHAPPDGYPIIPTSGSVPVQK.[Q]		3.31786e-06	0.00227728	1	1	33	A0000	A0000 [602-633]		0	3371.67	High	High	High	High	0.0002455	0.0001892	4.133e-11	5.243e-10	4.21	4.73	R.LENVLFGPHDCSHAPPDGYPIIPTSGSVPVQK.Q	[602-633]
		Modification Name	Target Amino Acid	Position in Peptide	Site Probability	Peptide Sequence	# Modified PSMs	# Uncertain Modified PSMs	# Unmodified PSMs	Protein Accession	Protein Description	Position	Master	Motif
		Phospho	Y	7	100	HAPPDGYPIIPTSGSVPVQK	1	0	39	A0000	component 10|Iso 1	620	Master Protein	HAPPDGyPIIPTS
	[K].IFIKPNAQ.[K]		0.0556961	0.00361687	1	1	6	A0000	A0000 [202-209]		0	930.541	High	High	High	High	0.0003805	0.00451	0.02325	0.09826	1.23	0.79	K.IFIKPNAQ.K	[202-209]
	[K].IFIKPNAQK.[P]		0.00150014	0.00227728	1	1	20	A0000	A0000 [202-210]		0	1058.64	High	High	High	High	0.0002455	0.0001892	4.852e-05	0.0001703	2.41	2.15	K.IFIKPNAQK.P	[202-210]
	[K].IFIKPNAQKPLPQ.[A]		0.000664295	0.00227728	1	1	17	A0000	A0000 [202-214]		0	1493.88	High	High	High	High	0.0002455	0.0001892	5.219e-05	7.965e-06	2.6	2.5	K.IFIKPNAQKPLPQ.A	[202-214]
	[K].IFIKPNAQKPLPQAL.[S]		2.26777e-05	0.00227728	1	1	45	A0000	A0000 [202-216]		0	1678.01	High	High	High	High	0.0002455	0.0001892	3.344e-09	5.056e-09	3.62	3.5	K.IFIKPNAQKPLPQAL.S	[202-216]
	[K].IFIKPNAQKPLPQALSK.[E]		6.34913e-07	0.00227728	1	1	304	A0000	A0000 [202-218]		0	1893.13	High	High	High	High	0.0002455	0.0001892	3.415e-12	1.384e-12	4.02	3.91	K.IFIKPNAQKPLPQALSK.E	[202-218]
		Modification Name	Target Amino Acid	Position in Peptide	Site Probability	Peptide Sequence	# Modified PSMs	# Uncertain Modified PSMs	# Unmodified PSMs	Protein Accession	Protein Description	Position	Master	Motif
		GG	K	1	100	KPNAQKPLPQALSK	1	0	360	A0000	component 10|Iso 1	205	Master Protein	LPKIFIkPNAQKP
		Methyl	K	4	100	IFIKPNAQKPLPQALSK	1	0	304	A0000	component 10|Iso 1	205	Master Protein	LPKIFIkPNAQKP
		Acetyl	K	7	100	LPQALSK	2	0	406	A0000	component 10|Iso 1	218	Master Protein	LPQALSkERRERP
	[P].IFTDESYLELYR.[K]		0.00148648	0.00227728	1	1	5	A0000	A0000 [485-496]		0	1548.76	High	High	High	High	0.0002455	0.0001892	0.0003628	4.819e-05	1.79	1.61	P.IFTDESYLELYR.K	[485-496]
	[A].LGSVVAVTK.[A]		0.000887636	0.00227728	1	1	6	A0000	A0000 [40-48]		0	873.54	High	High	High	High	0.0002455	0.0001892	3.531e-05	1.522e-05	2.58	2.88	A.LGSVVAVTK.A	[40-48]
		Modification Name	Target Amino Acid	Position in Peptide	Site Probability	Peptide Sequence	# Modified PSMs	# Uncertain Modified PSMs	# Unmodified PSMs	Protein Accession	Protein Description	Position	Master	Motif
		Phospho	S	3	100	LGSVVAVTK	3	0	442	A0000	component 10|Iso 1	42	Master Protein	VKFALGsVVAVTK
	[F].IKPIFTDESYLELYR.[K]		0.000145828	0.00227728	1	1	10	A0000	A0000 [482-496]		0	1886.99	High	High	High	High	0.0002455	0.0001892	2.359e-07	4.543e-06	3.21	2.99	F.IKPIFTDESYLELYR.K	[482-496]
	[F].IKPNAQKPLPQALSK.[E]		1.60648e-05	0.00227728	1	1	33	A0000	A0000 [204-218]		0	1632.98	High	High	High	High	0.0002455	0.0001892	3.867e-09	1.914e-09	3.22	3.1	F.IKPNAQKPLPQALSK.E	[204-218]
		Modification Name	Target Amino Acid	Position in Peptide	Site Probability	Peptide Sequence	# Modified PSMs	# Uncertain Modified PSMs	# Unmodified PSMs	Protein Accession	Protein Description	Position	Master	Motif
		GG	K	1	100	KPNAQKPLPQALSK	1	0	360	A0000	component 10|Iso 1	205	Master Protein	LPKIFIkPNAQKP
		Acetyl	K	7	100	LPQALSK	2	0	406	A0000	component 10|Iso 1	218	Master Protein	LPQALSkERRERP
	[C].LIATAVITLFNEPSAEDSK.[K]		0.000708249	0.00227728	1	1	4	A0000	A0000 [652-670]		0	2019.06	High	Not Found	High	n/a	0.0002455		8.733e-06		2.61		C.LIATAVITLFNEPSAEDSK.K	[652-670]
	[C].LIATAVITLFNEPSAEDSKK.[G]		0.0136144	0.00227728	1	1	1	A0000	A0000 [652-671]		1	2147.16	High	Not Found	High	n/a	0.0002455		0.003954		1.71		C.LIATAVITLFNEPSAEDSKK.G	[652-671]
	[F].IIDTLELR.[S]		0.0375414	0.00361687	1	1	2	A0000	A0000 [339-346]		0	972.572	High	High	High	High	0.007712	0.0001892	0.1516	0.01355	1.22	1.69	F.IIDTLELR.S	[339-346]
	[H].LLIQQAR.[E]		0.0355806	0.00361687	1	1	18	A0000	A0000 [571-577]		0	841.525	High	High	High	High	0.0003805	0.0001892	0.02014	0.01276	0.54	1.55	H.LLIQQAR.E	[571-577]
	[K].LLNCQEFAVDLEHH.[S]		0.00944704	0.00227728	1	1	7	A0000	A0000 [304-317]		0	1667.78	High	High	High	High	0.0002455	0.0001892	0.002605	0.002078	1.65	1.33	K.LLNCQEFAVDLEHH.S	[304-317]
	[K].LLNCQEFAVDLEHHSY.[R]		0.00149102	0.00227728	1	1	8	A0000	A0000 [304-319]		0	1917.88	High	High	High	High	0.0002455	0.0001892	4.8e-05	0.0001233	3.1	2.39	K.LLNCQEFAVDLEHHSY.R	[304-319]
	[K].LLNCQEFAVDLEHHSYR.[S]		5.45086e-07	0.00227728	1	1	278	A0000	A0000 [304-320]		0	2073.98	High	High	High	High	0.0002455	0.0001892	6.401e-12	9.842e-13	5	5.05	K.LLNCQEFAVDLEHHSYR.S	[304-320]
		Modification Name	Target Amino Acid	Position in Peptide	Site Probability	Peptide Sequence	# Modified PSMs	# Uncertain Modified PSMs	# Unmodified PSMs	Protein Accession	Protein Description	Position	Master	Motif
		Gln->pyro-Glu	Q	1		QEFAVDLEHHSYR	27	0	352	A0000	component 10|Iso 1	308	Master Protein	EKLLNCqEFAVDL
	[Y].ILNESLTDPAIVK.[V]		0.000378934	0.00227728	1	1	10	A0000	A0000 [351-363]		0	1412.8	High	High	High	High	0.0002455	0.0001892	3.985e-05	2.265e-06	1.99	1.96	Y.ILNESLTDPAIVK.V	[351-363]
	[R].LLNLGR.[H]		0.0549741	0.00361687	1	1	52	A0000	A0000 [395-400]		0	685.436	High	High	High	High	0.0003805	0.002517	0.02288	0.05101	1.14	1.48	R.LLNLGR.H	[395-400]
	[R].LLQCMSR.[V]		0.0280943	0.00361687	1	1	37	A0000	A0000 [80-86]		0	850.427	High	High	High	High	0.0003805	0.0001892	0.01064	0.01569	1.5	0.85	R.LLQCMSR.V	[80-86]
	[N].IIRPQLK.[F]		0.0351621	0.00361687	1	1	7	A0000	A0000 [180-186]		0	867.577	High	High	High	High	0.0003805	0.0001892	0.01386	0.02279	1.46	1.24	N.IIRPQLK.F	[180-186]
	[K].LISEEDLAANDILDYKDDDDKV.[-]		7.73116e-05	0.00227728	1	1	23	A0000	A0000 [895-916]		2	2509.18	High	High	High	High	0.0002455	0.0001892	5.539e-08	7.269e-08	4.86	4.83	K.LISEEDLAANDILDYKDDDDKV.-	[895-916]
	[D].LLVDANDVILER.[V]		0.000759732	0.00227728	1	1	3	A0000	A0000 [112-123]		0	1369.77	High	High	High	High	0.0002455	0.0001892	1.028e-05	0.009189	1.88	1.05	D.LLVDANDVILER.V	[112-123]
	[Y].LLYIYDK.[M]		0.00997891	0.00227728	1	1	18	A0000	A0000 [444-450]		0	927.519	High	High	High	High	0.0002455	0.0001892	0.003035	0.002274	1.59	1.27	Y.LLYIYDK.M	[444-450]
	[N].IMESFENPFR.[M]		0.00227874	0.00227728	1	1	53	A0000	A0000 [684-693]		0	1269.59	High	High	High	High	0.0002455	0.0001892	0.0002251	0.0001257	1.97	1.59	N.IMESFENPFR.M	[684-693]
	[C].LMQISTR.[T]		0.0448278	0.00361687	1	1	7	A0000	A0000 [328-334]		0	848.466	High	High	High	High	0.0003805	0.0001892	0.01832	0.01734	1.8	1.81	C.LMQISTR.T	[328-334]
	[L].LNCQEFAVDLEHHSYR.[S]		0.0138055	0.00227728	1	1	3	A0000	A0000 [305-320]		0	1960.9	High	Not Found	High	n/a	0.0002455		0.004031		1.39		L.LNCQEFAVDLEHHSYR.S	[305-320]
		Modification Name	Target Amino Acid	Position in Peptide	Site Probability	Peptide Sequence	# Modified PSMs	# Uncertain Modified PSMs	# Unmodified PSMs	Protein Accession	Protein Description	Position	Master	Motif
		Gln->pyro-Glu	Q	1		QEFAVDLEHHSYR	27	0	352	A0000	component 10|Iso 1	308	Master Protein	EKLLNCqEFAVDL
	[Q].INEMHLLIQQAR.[E]		0.00299099	0.00227728	1	1	6	A0000	A0000 [566-577]		0	1465.79	High	High	High	High	0.0002455	0.0001892	0.0003839	0.0002297	1.81	2.46	Q.INEMHLLIQQAR.E	[566-577]
		Modification Name	Target Amino Acid	Position in Peptide	Site Probability	Peptide Sequence	# Modified PSMs	# Uncertain Modified PSMs	# Unmodified PSMs	Protein Accession	Protein Description	Position	Master	Motif
		Oxidation	M	1	100	MHLLIQQAR	202	0	150	A0000	component 10|Iso 1	569	Master Protein	RQQINEmHLLIQQ
	[I].LNESLTDPAIVK.[V]		0.000382418	0.00227728	1	1	22	A0000	A0000 [352-363]		0	1299.72	High	High	High	High	0.0002455	0.0001892	7.147e-06	2.307e-06	2.7	2.36	I.LNESLTDPAIVK.V	[352-363]
	[V].LPAGLQVPK.[T]		0.0037045	0.00227728	1	1	5	A0000	A0000 [142-150]		0	922.572	High	High	High	High	0.0002455	0.0001892	0.000592	0.0003607	1.74	1.79	V.LPAGLQVPK.T	[142-150]
	[V].LPGFPDADSFVK.[F]		0.000286197	0.00227728	1	1	37	A0000	A0000 [26-37]		0	1292.65	High	High	High	High	0.0002455	0.0001892	2.24e-05	1.21e-06	1.53	2.57	V.LPGFPDADSFVK.F	[26-37]
	[V].LPNHMMLK.[I]		0.00466479	0.00227728	1	1	23	A0000	A0000 [532-539]		0	983.516	High	High	High	High	0.0002455	0.0001892	0.0006029	0.0006859	1.77	2.48	V.LPNHMMLK.I	[532-539]
	[F].LPSLGHR.[A]		0.0209845	0.00361687	1	1	30	A0000	A0000 [696-702]		0	779.452	High	High	High	High	0.0003805	0.0001892	0.008785	0.006673	1.71	1.71	F.LPSLGHR.A	[696-702]
	[Q].LQVVWQR.[S]		0.0343431	0.00361687	1	1	7	A0000	A0000 [466-472]		0	928.536	High	High	High	High	0.0003805	0.0001892	0.0135	0.01865	1.4	1.13	Q.LQVVWQR.S	[466-472]
	[R].IRPLPEEM.[L]		0.0273207	0.00361687	1	1	5	A0000	A0000 [426-433]		0	984.518	High	High	High	High	0.0003805	0.0008937	0.01028	0.03142	1.35	1.26	R.IRPLPEEM.L	[426-433]
	[R].IRPLPEEMLSY.[A]		0.00702479	0.00227728	1	1	10	A0000	A0000 [426-436]		0	1347.7	High	High	High	High	0.0002455	0.0001892	0.002507	0.001255	2.1	2.18	R.IRPLPEEMLSY.A	[426-436]
	[R].IRPLPEEMLSYAR.[D]		4.86235e-05	0.00227728	1	1	147	A0000	A0000 [426-438]		0	1574.84	High	High	High	High	0.0002455	0.0001892	1.912e-08	2.884e-08	4.05	3.77	R.IRPLPEEMLSYAR.D	[426-438]
		Modification Name	Target Amino Acid	Position in Peptide	Site Probability	Peptide Sequence	# Modified PSMs	# Uncertain Modified PSMs	# Unmodified PSMs	Protein Accession	Protein Description	Position	Master	Motif
		Oxidation	M	8	100	IRPLPEEMLSYAR	205	0	147	A0000	component 10|Iso 1	433	Master Protein	RPLPEEmLSYARD
	[F].ISSLDELVELNEK.[L]		0.0166326	0.00361687	1	1	7	A0000	A0000 [291-303]		0	1488.78	High	High	High	High	0.0003805	0.002517	0.00529	0.06615	1.38	1.32	F.ISSLDELVELNEK.L	[291-303]
	[L].LVDANDVILER.[V]		0.0267209	0.00361687	1	1	1	A0000	A0000 [113-123]		0	1256.68	High	Not Found	High	Medium	0.0003805	0.03106	0.00998	0.2742	1.09	0.82	L.LVDANDVILER.V	[113-123]
	[E].LVELNEK.[L]		0.0267209	0.00361687	1	1	6	A0000	A0000 [297-303]		0	844.477	High	High	High	High	0.0003805	0.001398	0.01	0.04	1.55	1.51	E.LVELNEK.L	[297-303]
	[K].LYCNVDSNK.[Q]		0.0035287	0.00227728	1	1	44	A0000	A0000 [409-417]		0	1055.48	High	High	High	High	0.0002455	0.0001892	0.0003353	0.0005666	2.22	2.27	K.LYCNVDSNK.Q	[409-417]
	[K].IYEISNR.[W]		0.0181854	0.00361687	1	1	80	A0000	A0000 [717-723]		0	894.468	High	High	High	High	0.0003805	0.0001892	0.005988	0.008739	1.92	1.84	K.IYEISNR.W	[717-723]
	[Q].LYRPIEETPCHFISSLDELVELNEK.[L]		1.10047e-05	0.00227728	1	1	24	A0000	A0000 [279-303]		0	2974.49	High	High	High	High	0.0002455	0.0001892	6.44e-10	2.267e-09	3.95	4.97	Q.LYRPIEETPCHFISSLDELVELNEK.L	[279-303]
		Modification Name	Target Amino Acid	Position in Peptide	Site Probability	Peptide Sequence	# Modified PSMs	# Uncertain Modified PSMs	# Unmodified PSMs	Protein Accession	Protein Description	Position	Master	Motif
		Phospho	T	5	100	PIEETPCHFISSLDELVELNEK	1	0	79	A0000	component 10|Iso 1	286	Master Protein	YRPIEEtPCHFIS
		Phospho	S	11	97.9	PIEETPCHFISSLDELVELNEK	1	0	79	A0000	component 10|Iso 1	292	Master Protein	TPCHFIsSLDELV
	[I].MESFENPFR.[M]		0.0043725	0.00227728	1	1	32	A0000	A0000 [685-693]		0	1156.51	High	High	High	High	0.0002455	0.0001892	0.000678	0.0005089	2.02	2.05	I.MESFENPFR.M	[685-693]
	[N].MFDTHQAAR.[L]		0.000695402	0.00227728	1	1	29	A0000	A0000 [386-394]		0	1076.49	High	High	High	High	0.0002455	0.0001892	1.117e-05	8.785e-06	2.33	2.23	N.MFDTHQAAR.L	[386-394]
	[R].MFLPSLGH.[R]		0.0167143	0.00361687	1	1	8	A0000	A0000 [694-701]		0	901.46	High	High	High	High	0.0003805	0.0001892	0.005326	0.01147	1.37	1.11	R.MFLPSLGH.R	[694-701]
	[R].MFLPSLGHR.[A]		0.000876869	0.00227728	1	1	235	A0000	A0000 [694-702]		0	1057.56	High	High	High	High	0.0002455	0.0001892	1.424e-05	3.461e-05	2.36	2.28	R.MFLPSLGHR.A	[694-702]
		Modification Name	Target Amino Acid	Position in Peptide	Site Probability	Peptide Sequence	# Modified PSMs	# Uncertain Modified PSMs	# Unmodified PSMs	Protein Accession	Protein Description	Position	Master	Motif
		Oxidation	M	1	100	MFLPSLGHR	471	0	235	A0000	component 10|Iso 1	694	Master Protein	FENPFRmFLPSLG
	[E].MHLLIQQAR.[E]		0.00591335	0.00227728	1	1	9	A0000	A0000 [569-577]		0	1109.62	High	High	High	High	0.0002455	0.0001892	0.0009596	0.01342	1.8	1.95	E.MHLLIQQAR.E	[569-577]
		Modification Name	Target Amino Acid	Position in Peptide	Site Probability	Peptide Sequence	# Modified PSMs	# Uncertain Modified PSMs	# Unmodified PSMs	Protein Accession	Protein Description	Position	Master	Motif
		Oxidation	M	1	100	MHLLIQQAR	202	0	150	A0000	component 10|Iso 1	569	Master Protein	RQQINEmHLLIQQ
	[V].MQYHGCR.[S]		0.0675695	0.0069684	1	1	2	A0000	A0000 [88-94]		0	894.371	High	High	High	High	0.0007126	0.0001892	0.03531	0.02519	1.48	1.51	V.MQYHGCR.S	[88-94]
	[S].MSFPTGK.[S]		0.0542633	0.00361687	1	1	6	A0000	A0000 [867-873]		0	767.376	High	High	High	High	0.0003805	0.0001892	0.02282	0.02013	1.28	1.08	S.MSFPTGK.S	[867-873]
	[D].MYILNESLTDPAIVK.[V]		0.00202911	0.00227728	1	1	8	A0000	A0000 [349-363]		0	1706.9	High	High	High	High	0.0002455	0.0001892	9.676e-05	0.0004533	2.22	1.09	D.MYILNESLTDPAIVK.V	[349-363]
	[L].NCQEFAVDLEHHSYR.[S]		2.69851e-05	0.00227728	1	1	24	A0000	A0000 [306-320]		0	1847.81	High	High	High	High	0.0002455	0.0001892	1.426e-08	6.097e-09	3.48	3.75	L.NCQEFAVDLEHHSYR.S	[306-320]
		Modification Name	Target Amino Acid	Position in Peptide	Site Probability	Peptide Sequence	# Modified PSMs	# Uncertain Modified PSMs	# Unmodified PSMs	Protein Accession	Protein Description	Position	Master	Motif
		Gln->pyro-Glu	Q	1		QEFAVDLEHHSYR	27	0	352	A0000	component 10|Iso 1	308	Master Protein	EKLLNCqEFAVDL
	[I].NEMHLLIQQAR.[E]		0.000385934	0.00227728	1	1	5	A0000	A0000 [567-577]		0	1352.71	High	High	High	High	0.0002455	0.0001892	7.763e-05	2.359e-06	2.18	2.89	I.NEMHLLIQQAR.E	[567-577]
		Modification Name	Target Amino Acid	Position in Peptide	Site Probability	Peptide Sequence	# Modified PSMs	# Uncertain Modified PSMs	# Unmodified PSMs	Protein Accession	Protein Description	Position	Master	Motif
		Oxidation	M	1	100	MHLLIQQAR	202	0	150	A0000	component 10|Iso 1	569	Master Protein	RQQINEmHLLIQQ
	[L].NESLTDPAIVK.[V]		0.00315554	0.00227728	1	1	14	A0000	A0000 [353-363]		0	1186.63	High	High	High	High	0.0002455	0.0001892	0.0007193	0.0002573	2.36	2.16	L.NESLTDPAIVK.V	[353-363]
	[K].NIIRPQLK.[F]		0.00324688	0.00227728	1	1	57	A0000	A0000 [179-186]		0	981.62	High	High	High	High	0.0002455	0.0001892	0.0003098	0.0002728	1.69	2.02	K.NIIRPQLK.F	[179-186]
	[Q].NIMESFENPFR.[M]		0.0117195	0.00227728	1	1	10	A0000	A0000 [683-693]		0	1383.64	High	High	High	High	0.0003805	0.0001892	0.006209	0.002919	1.59	1.25	Q.NIMESFENPFR.M	[683-693]
	[V].NMFDTHQAAR.[L]		0.0015419	0.00227728	1	1	11	A0000	A0000 [385-394]		0	1190.54	High	High	High	High	0.0002455	0.0001892	8.152e-05	5.252e-05	2.51	2.5	V.NMFDTHQAAR.L	[385-394]
	[K].NQQPVLPAGL.[Q]		0.015391	0.00227728	1	1	9	A0000	A0000 [137-146]		0	1036.58	High	High	High	High	0.0002455	0.0001892	0.004734	0.02042	2.18	1.84	K.NQQPVLPAGL.Q	[137-146]
	[K].NQQPVLPAGLQV.[P]		0.0370944	0.00361687	1	1	3	A0000	A0000 [137-148]		0	1263.71	High	High	High	High	0.0003805	0.002613	0.01485	0.07177	2.27	1.41	K.NQQPVLPAGLQV.P	[137-148]
	[K].NQQPVLPAGLQVPK.[T]		0.000261963	0.00227728	1	1	87	A0000	A0000 [137-150]		0	1488.85	High	High	High	High	0.0002455	0.0001892	9.014e-07	9.258e-06	2.75	3.18	K.NQQPVLPAGLQVPK.T	[137-150]
	[L].PAGLQVPK.[T]		0.00229272	0.00227728	1	1	22	A0000	A0000 [143-150]		0	809.488	High	High	High	High	0.0002455	0.0001892	0.0001283	0.0005252	2.25	2.45	L.PAGLQVPK.T	[143-150]
	[P].PALADFIHQQR.[T]		4.57453e-05	0.00227728	1	1	14	A0000	A0000 [235-245]		0	1295.69	High	High	High	High	0.0002455	0.0001892	4.529e-08	1.983e-08	3.5	3.42	P.PALADFIHQQR.T	[235-245]
	[F].PDADSFVK.[F]		0.00289879	0.00227728	1	1	3	A0000	A0000 [30-37]		0	878.425	High	High	High	High	0.0002455	0.0001892	0.0003402	0.0002135	2.71	2.83	F.PDADSFVK.F	[30-37]
	[R].PEDLDVPPALADFIHQQR.[T]		0.00027423	0.00227728	1	1	5	A0000	A0000 [228-245]		0	2061.04	High	High	High	High	0.0002455	0.0001892	9.988e-07	3.687e-05	2.47	2.69	R.PEDLDVPPALADFIHQQR.T	[228-245]
	[L].PEEMLSYAR.[D]		0.0143999	0.00227728	1	1	3	A0000	A0000 [430-438]		0	1095.51	High	High	High	High	0.0002455	0.002517	0.004288	0.05357	1.79	1.37	L.PEEMLSYAR.D	[430-438]
	[D].PEPPEKEFTPYDYSQSDFK.[A]		0.00075281	0.00227728	1	1	5	A0000	A0000 [808-826]		1	2304.03	High	High	High	High	0.0002455	0.0001892	1.003e-05	0.0004858	3.15	2.01	D.PEPPEKEFTPYDYSQSDFK.A	[808-826]
	[L].PGFPDADSFVK.[F]		0.000355417	0.00227728	1	1	20	A0000	A0000 [27-37]		0	1179.57	High	High	High	High	0.0002455	0.0001892	8.642e-06	1.958e-06	2.32	2.42	L.PGFPDADSFVK.F	[27-37]
	[F].PGFQAFCETQGDR.[L]		0.000617392	0.00227728	1	1	3	A0000	A0000 [67-79]		0	1455.63	High	High	High	High	0.0002455	0.0001892	6.394e-06	7.941e-05	2.52	2.24	F.PGFQAFCETQGDR.L	[67-79]
	[K].PKDPEPPEKEFTPYDYSQSDFK.[A]		0.000617392	0.00227728	1	1	4	A0000	A0000 [805-826]		2	2644.21	High	High	High	High	0.0002455	0.0001892	6.394e-06	0.0002897	3.49	2.7	K.PKDPEPPEKEFTPYDYSQSDFK.A	[805-826]
	[R].PIEETPCHFISSLDELVELNEK.[L]		6.52588e-07	0.00227728	1	1	21	A0000	A0000 [282-303]		0	2542.24	High	High	High	High	0.0002455	0.0001892	2.436e-12	1.468e-12	5.83	5.94	R.PIEETPCHFISSLDELVELNEK.L	[282-303]
		Modification Name	Target Amino Acid	Position in Peptide	Site Probability	Peptide Sequence	# Modified PSMs	# Uncertain Modified PSMs	# Unmodified PSMs	Protein Accession	Protein Description	Position	Master	Motif
		Phospho	T	5	100	PIEETPCHFISSLDELVELNEK	1	0	79	A0000	component 10|Iso 1	286	Master Protein	YRPIEEtPCHFIS
		Phospho	S	11	97.9	PIEETPCHFISSLDELVELNEK	1	0	79	A0000	component 10|Iso 1	292	Master Protein	TPCHFIsSLDELV
	[K].PIFTDESYLELYR.[K]		0.000351106	0.00227728	1	1	27	A0000	A0000 [484-496]		0	1645.81	High	High	High	High	0.0002455	0.0001892	1.756e-06	3.504e-06	2.43	2.74	K.PIFTDESYLELYR.K	[484-496]
	[Y].PIIPTSGSVPVQK.[Q]		0.000412727	0.00227728	1	1	7	A0000	A0000 [621-633]		0	1322.77	High	High	High	High	0.0002455	0.0001892	2.547e-06	0.001984	2.56	2.37	Y.PIIPTSGSVPVQK.Q	[621-633]
	[R].PLPEEMLSYAR.[D]		0.00274933	0.00227728	1	1	22	A0000	A0000 [428-438]		0	1305.65	High	High	High	High	0.0002455	0.0001892	0.0001935	0.0002575	1.89	1.73	R.PLPEEMLSYAR.D	[428-438]
	[K].PLPQALSK.[E]		0.0248813	0.00361687	1	1	16	A0000	A0000 [211-218]		0	853.514	High	High	High	High	0.0003805	0.0001892	0.009111	0.009567	1.25	1.36	K.PLPQALSK.E	[211-218]
		Modification Name	Target Amino Acid	Position in Peptide	Site Probability	Peptide Sequence	# Modified PSMs	# Uncertain Modified PSMs	# Unmodified PSMs	Protein Accession	Protein Description	Position	Master	Motif
		Acetyl	K	7	100	LPQALSK	2	0	406	A0000	component 10|Iso 1	218	Master Protein	LPQALSkERRERP
	[K].PNAQKPLPQALSK.[E]		7.47601e-05	0.00227728	1	1	4	A0000	A0000 [206-218]		0	1391.8	High	High	High	High	0.0002455	0.0001892	8.017e-07	5.987e-08	3.54	3.19	K.PNAQKPLPQALSK.E	[206-218]
		Modification Name	Target Amino Acid	Position in Peptide	Site Probability	Peptide Sequence	# Modified PSMs	# Uncertain Modified PSMs	# Unmodified PSMs	Protein Accession	Protein Description	Position	Master	Motif
		Acetyl	K	7	100	LPQALSK	2	0	406	A0000	component 10|Iso 1	218	Master Protein	LPQALSkERRERP
	[L].PNHMMLK.[I]		0.00227874	0.00227728	1	1	46	A0000	A0000 [533-539]		0	870.432	High	High	High	High	0.0002455	0.0001892	0.0002397	0.0001254	2.5	2.62	L.PNHMMLK.I	[533-539]
	[V].PPALADFIHQQR.[T]		6.67236e-06	0.00227728	1	1	33	A0000	A0000 [234-245]		0	1392.74	High	High	High	High	0.0002455	0.0001892	2.74e-10	2.682e-10	4.08	4.11	V.PPALADFIHQQR.T	[234-245]
	[R].PQDRPEDLDVPPALADFIHQQR.[T]		4.76612e-07	0.00227728	1	1	26	A0000	A0000 [224-245]		0	2557.28	High	High	High	High	0.0002455	0.0001892	4.906e-13	3.917e-12	5.55	5.15	R.PQDRPEDLDVPPALADFIHQQR.T	[224-245]
	[L].PQFGDEYDFYR.[S]		0.000339519	0.00227728	1	1	15	A0000	A0000 [54-64]		0	1436.61	High	High	High	High	0.0002455	0.0001892	2.487e-06	1.768e-06	3.03	2.78	L.PQFGDEYDFYR.S	[54-64]
	[K].PQPQLYRPIEETPCHFISSLDELVELNEK.[L]		0.000155477	0.00227728	1	1	7	A0000	A0000 [275-303]		0	3424.71	High	High	High	High	0.0002455	0.0001892	2.73e-07	1.45e-06	3.76	4.47	K.PQPQLYRPIEETPCHFISSLDELVELNEK.L	[275-303]
		Modification Name	Target Amino Acid	Position in Peptide	Site Probability	Peptide Sequence	# Modified PSMs	# Uncertain Modified PSMs	# Unmodified PSMs	Protein Accession	Protein Description	Position	Master	Motif
		Phospho	T	5	100	PIEETPCHFISSLDELVELNEK	1	0	79	A0000	component 10|Iso 1	286	Master Protein	YRPIEEtPCHFIS
		Phospho	S	11	97.9	PIEETPCHFISSLDELVELNEK	1	0	79	A0000	component 10|Iso 1	292	Master Protein	TPCHFIsSLDELV
	[Q].PVLPAGLQVPK.[T]		0.0314739	0.00361687	1	1	3	A0000	A0000 [140-150]		0	1118.69	High	High	High	High	0.009889	0.0001892	0.1731	0.01101	1.3	1.58	Q.PVLPAGLQVPK.T	[140-150]
	[Q].PVQLQVVWQR.[S]		8.70802e-05	0.00227728	1	1	50	A0000	A0000 [463-472]		0	1252.72	High	High	High	High	0.0002455	0.0001892	1.079e-06	8.414e-08	2.78	2.86	Q.PVQLQVVWQR.S	[463-472]
	[T].PYDYSQSDFK.[A]		0.0010627	0.00227728	1	1	5	A0000	A0000 [817-826]		0	1249.54	High	High	High	High	0.0002455	0.0001892	4.44e-05	2.272e-05	2.49	2.71	T.PYDYSQSDFK.A	[817-826]
	[F].QAFCETQGDR.[L]		0.00374091	0.00227728	1	1	6	A0000	A0000 [70-79]		0	1154.49	High	High	High	High	0.0002455	0.0001892	0.0006224	0.0003694	1.78	2.27	F.QAFCETQGDR.L	[70-79]
	[K].QASLFPDEK.[E]		0.00390378	0.00227728	1	1	31	A0000	A0000 [634-642]		0	1034.52	High	High	High	High	0.0002455	0.0001892	0.000668	0.0004031	1.92	2.29	K.QASLFPDEK.E	[634-642]
		Modification Name	Target Amino Acid	Position in Peptide	Site Probability	Peptide Sequence	# Modified PSMs	# Uncertain Modified PSMs	# Unmodified PSMs	Protein Accession	Protein Description	Position	Master	Motif
		Gln->pyro-Glu	Q	1		QASLFPDEK	14	0	31	A0000	component 10|Iso 1	634	Master Protein	SVPVQKqASLFPD
	[C].QEFAVDLEHHSYR.[S]		0.000174057	0.00227728	1	1	38	A0000	A0000 [308-320]		0	1630.76	High	High	High	High	0.0002455	0.0001892	3.54e-07	3.344e-06	3.48	2.68	C.QEFAVDLEHHSYR.S	[308-320]
		Modification Name	Target Amino Acid	Position in Peptide	Site Probability	Peptide Sequence	# Modified PSMs	# Uncertain Modified PSMs	# Unmodified PSMs	Protein Accession	Protein Description	Position	Master	Motif
		Gln->pyro-Glu	Q	1		QEFAVDLEHHSYR	27	0	352	A0000	component 10|Iso 1	308	Master Protein	EKLLNCqEFAVDL
	[L].QKPQPQLYRPIEETPCHFISSLDELVELNEK.[L]		0.000276751	0.00227728	1	1	11	A0000	A0000 [273-303]		0	3680.86	High	High	High	High	0.0002455	0.0001892	6.15e-06	1.119e-06	3.58	4.35	L.QKPQPQLYRPIEETPCHFISSLDELVELNEK.L	[273-303]
		Modification Name	Target Amino Acid	Position in Peptide	Site Probability	Peptide Sequence	# Modified PSMs	# Uncertain Modified PSMs	# Unmodified PSMs	Protein Accession	Protein Description	Position	Master	Motif
		Phospho	T	5	100	PIEETPCHFISSLDELVELNEK	1	0	79	A0000	component 10|Iso 1	286	Master Protein	YRPIEEtPCHFIS
		Phospho	S	11	97.9	PIEETPCHFISSLDELVELNEK	1	0	79	A0000	component 10|Iso 1	292	Master Protein	TPCHFIsSLDELV
		Gln->pyro-Glu	Q	1		QKPQPQLYRPIEETPCHFISSLDELVELNEK	3	0	14	A0000	component 10|Iso 1	273	Master Protein	PADAVLqKPQPQL
	[V].QLQVVWQR.[S]		0.0101503	0.00227728	1	1	13	A0000	A0000 [465-472]		0	1056.59	High	High	High	High	0.0002455	0.0001892	0.002493	0.003789	1.76	1.95	V.QLQVVWQR.S	[465-472]
	[A].QNIMESFENPFR.[M]		0.00364476	0.00227728	1	1	9	A0000	A0000 [682-693]		0	1511.69	High	High	High	High	0.0002455	0.0001892	0.0003592	0.0034	2.32	2.07	A.QNIMESFENPFR.M	[682-693]
		Modification Name	Target Amino Acid	Position in Peptide	Site Probability	Peptide Sequence	# Modified PSMs	# Uncertain Modified PSMs	# Unmodified PSMs	Protein Accession	Protein Description	Position	Master	Motif
		Gln->pyro-Glu	Q	1		QNIMESFENPFR	3	0	891	A0000	component 10|Iso 1	682	Master Protein	VAQKKAqNIMESF
		Phospho	S	6	100	QNIMESFENPFR	16	0	878	A0000	component 10|Iso 1	687	Master Protein	AQNIMEsFENPFR
	[R].QQINEMHLL.[I]		0.0318389	0.00361687	1	1	7	A0000	A0000 [564-572]		0	1125.57	High	High	High	High	0.0003805	0.0001892	0.01236	0.02109	1.36	1.74	R.QQINEMHLL.I	[564-572]
		Modification Name	Target Amino Acid	Position in Peptide	Site Probability	Peptide Sequence	# Modified PSMs	# Uncertain Modified PSMs	# Unmodified PSMs	Protein Accession	Protein Description	Position	Master	Motif
		Gln->pyro-Glu	Q	1		QQINEMHLL	230	0	98	A0000	component 10|Iso 1	564	Master Protein	VPPLVRqQINEMH
	[R].QQINEMHLLIQ.[Q]		0.00792862	0.00227728	1	1	8	A0000	A0000 [564-574]		0	1366.71	High	High	High	High	0.0002455	0.0001892	0.00164	0.006966	1.99	2.15	R.QQINEMHLLIQ.Q	[564-574]
		Modification Name	Target Amino Acid	Position in Peptide	Site Probability	Peptide Sequence	# Modified PSMs	# Uncertain Modified PSMs	# Unmodified PSMs	Protein Accession	Protein Description	Position	Master	Motif
		Gln->pyro-Glu	Q	1		QQINEMHLL	230	0	98	A0000	component 10|Iso 1	564	Master Protein	VPPLVRqQINEMH
	[R].QQINEMHLLIQQAR.[E]		0.0020603	0.00227728	1	1	35	A0000	A0000 [564-577]		0	1721.91	High	High	High	High	0.0002455	0.0001892	0.0001002	0.0003836	2.34	2.21	R.QQINEMHLLIQQAR.E	[564-577]
		Modification Name	Target Amino Acid	Position in Peptide	Site Probability	Peptide Sequence	# Modified PSMs	# Uncertain Modified PSMs	# Unmodified PSMs	Protein Accession	Protein Description	Position	Master	Motif
		Oxidation	M	1	100	MHLLIQQAR	202	0	150	A0000	component 10|Iso 1	569	Master Protein	RQQINEmHLLIQQ
		Gln->pyro-Glu	Q	1		QQINEMHLL	230	0	98	A0000	component 10|Iso 1	564	Master Protein	VPPLVRqQINEMH
	[N].QQPVLPAGLQVPK.[T]		0.00125302	0.00227728	1	1	15	A0000	A0000 [138-150]		0	1374.81	High	High	High	High	0.0002455	0.0001892	0.0001763	3.295e-05	2.03	2.07	N.QQPVLPAGLQVPK.T	[138-150]
	[R].QQVVLENAAK.[K]		0.00145951	0.00227728	1	1	48	A0000	A0000 [769-778]		0	1099.61	High	High	High	High	0.0002455	0.0001892	7.653e-05	4.637e-05	2.39	2.18	R.QQVVLENAAK.K	[769-778]
		Modification Name	Target Amino Acid	Position in Peptide	Site Probability	Peptide Sequence	# Modified PSMs	# Uncertain Modified PSMs	# Unmodified PSMs	Protein Accession	Protein Description	Position	Master	Motif
		Gln->pyro-Glu	Q	1		QQVVLENAAK	1	0	48	A0000	component 10|Iso 1	769	Master Protein	QAISVRqQVVLEN
	[A].QVQVQK.[D]		0.0398779	0.00361687	1	1	5	A0000	A0000 [728-733]		0	729.425	High	High	High	High	0.0003805	0.003026	0.01605	0.08154	1.5	1.72	A.QVQVQK.D	[728-733]
	[K].QYQLADWR.[I]		0.00620308	0.00227728	1	1	87	A0000	A0000 [418-425]		0	1079.53	High	High	High	High	0.0002455	0.0001892	0.001054	0.001535	1.15	1.82	K.QYQLADWR.I	[418-425]
		Modification Name	Target Amino Acid	Position in Peptide	Site Probability	Peptide Sequence	# Modified PSMs	# Uncertain Modified PSMs	# Unmodified PSMs	Protein Accession	Protein Description	Position	Master	Motif
		Gln->pyro-Glu	Q	1		QYQLADWR	52	0	87	A0000	component 10|Iso 1	418	Master Protein	NVDSNKqYQLADW
	[R].REDESYGY.[V]		0.0448278	0.00361687	1	1	1	A0000	A0000 [523-530]		1	1018.41	Not Found	High	Medium	High	0.02375	0.0001892	0.2678	0.0165	1.88	1.82	R.REDESYGY.V	[523-530]
	[R].REDESYGYVLPNH.[M]		0.00226484	0.00227728	1	1	39	A0000	A0000 [523-535]		1	1578.72	High	High	High	High	0.0002455	0.0001892	0.000538	0.0001237	2.59	2.8	R.REDESYGYVLPNH.M	[523-535]
	[R].REDESYGYVLPNHM.[M]		0.000672452	0.00227728	1	1	50	A0000	A0000 [523-536]		1	1709.76	High	High	High	High	0.0002455	0.0001892	7.772e-06	1.092e-05	3.2	2.7	R.REDESYGYVLPNHM.M	[523-536]
	[R].REDESYGYVLPNHMM.[L]		0.0001445	0.00227728	1	1	52	A0000	A0000 [523-537]		1	1840.8	High	High	High	High	0.0002455	0.0001892	2.317e-07	1.333e-06	3.16	3.61	R.REDESYGYVLPNHMM.L	[523-537]
	[R].REDESYGYVLPNHMML.[K]		0.00195617	0.00227728	1	1	10	A0000	A0000 [523-538]		1	1953.88	High	High	High	High	0.0002455	0.0001892	8.921e-05	0.0006726	3.04	1.55	R.REDESYGYVLPNHMML.K	[523-538]
	[R].REDESYGYVLPNHMMLK.[I]		2.13825e-06	0.00227728	1	1	129	A0000	A0000 [523-539]		1	2081.98	High	High	High	High	0.0002455	0.0001892	6.275e-11	2.095e-11	4.63	4.71	R.REDESYGYVLPNHMMLK.I	[523-539]
		Modification Name	Target Amino Acid	Position in Peptide	Site Probability	Peptide Sequence	# Modified PSMs	# Uncertain Modified PSMs	# Unmodified PSMs	Protein Accession	Protein Description	Position	Master	Motif
		Oxidation	M	13	100	EDESYGYVLPNHMMLK	70	616	316	A0000	component 10|Iso 1	536	Master Protein	YVLPNHmMLKIAE
		Oxidation	M	14	100	EDESYGYVLPNHMMLK	169	616	217	A0000	component 10|Iso 1	537	Master Protein	VLPNHMmLKIAEE
		Phospho	Y	8	97.9	REDESYGYVLPNHMMLK	1	1	756	A0000	component 10|Iso 1	530	Master Protein	EDESYGyVLPNHM
	[R].RERPQDRPEDLDVPPALADFIHQQR.[T]		3.29212e-08	0.00227728	1	1	139	A0000	A0000 [221-245]		1	2998.52	High	High	High	High	0.0002455	0.0001892	1.096e-15	3.295e-15	7.48	6.94	R.RERPQDRPEDLDVPPALADFIHQQR.T	[221-245]
	[D].RPEDLDVPPALADFIHQQR.[T]		1.14339e-08	0.00227728	1	1	35	A0000	A0000 [227-245]		0	2217.14	High	High	High	High	0.000245519	0.000189215	1.77405e-16	1.71514e-16	6.09	5.86	D.RPEDLDVPPALADFIHQQR.T	[227-245]
	[Y].RPIEETPCHFISSLDELVELNEK.[L]		0.000990682	0.00227728	1	1	4	A0000	A0000 [281-303]		0	2698.34	High	High	High	High	0.0002455	0.0001892	1.88e-05	0.001162	2.83	2.24	Y.RPIEETPCHFISSLDELVELNEK.L	[281-303]
		Modification Name	Target Amino Acid	Position in Peptide	Site Probability	Peptide Sequence	# Modified PSMs	# Uncertain Modified PSMs	# Unmodified PSMs	Protein Accession	Protein Description	Position	Master	Motif
		Phospho	T	5	100	PIEETPCHFISSLDELVELNEK	1	0	79	A0000	component 10|Iso 1	286	Master Protein	YRPIEEtPCHFIS
		Phospho	S	11	97.9	PIEETPCHFISSLDELVELNEK	1	0	79	A0000	component 10|Iso 1	292	Master Protein	TPCHFIsSLDELV
	[I].RPLPEEMLSYAR.[D]		0.0247465	0.00361687	1	1	3	A0000	A0000 [427-438]		0	1461.75	High	High	High	High	0.0003805	0.0001892	0.009033	0.01718	1.84	1.49	I.RPLPEEMLSYAR.D	[427-438]
	[E].RPQDRPEDLDVPPALADFIHQQR.[T]		0.0302365	0.00361687	1	1	1	A0000	A0000 [223-245]		0	2713.38	High	Not Found	High	n/a	0.0003805		0.0116		2.25		E.RPQDRPEDLDVPPALADFIHQQR.T	[223-245]
	[T].RTEDFIIDTLELR.[S]		0.00271543	0.00227728	1	1	13	A0000	A0000 [334-346]		1	1620.86	High	High	High	High	0.0002455	0.0001892	0.0002709	0.0001849	2.43	2.71	T.RTEDFIIDTLELR.S	[334-346]
	[K].SDGEMVLPGFPDADSFVK.[F]		7.52177e-05	0.00227728	1	1	19	A0000	A0000 [20-37]		0	1910.88	High	High	High	High	0.0002455	0.0001892	5.566e-08	6.061e-08	3.69	3.56	K.SDGEMVLPGFPDADSFVK.F	[20-37]
		Modification Name	Target Amino Acid	Position in Peptide	Site Probability	Peptide Sequence	# Modified PSMs	# Uncertain Modified PSMs	# Unmodified PSMs	Protein Accession	Protein Description	Position	Master	Motif
		Oxidation	M	5	100	SDGEMVLPGFPDADSFVK	67	0	26	A0000	component 10|Iso 1	24	Master Protein	TKSDGEmVLPGFP
	[D].SDIEWLQK.[D]		0.00929077	0.00227728	1	1	8	A0000	A0000 [370-377]		0	1018.52	High	High	High	High	0.0002455	0.0001892	0.002158	0.01223	1.7	1.54	D.SDIEWLQK.D	[370-377]
	[R].SDMYILNESLTDPAIVK.[V]		8.34391e-05	0.00227728	1	1	71	A0000	A0000 [347-363]		0	1908.96	High	High	High	High	0.0002455	0.0001892	8.012e-08	7.666e-08	3.85	3.9	R.SDMYILNESLTDPAIVK.V	[347-363]
		Modification Name	Target Amino Acid	Position in Peptide	Site Probability	Peptide Sequence	# Modified PSMs	# Uncertain Modified PSMs	# Unmodified PSMs	Protein Accession	Protein Description	Position	Master	Motif
		Oxidation	M	2	100	DMYILNESLTDPAIVK	127	0	71	A0000	component 10|Iso 1	349	Master Protein	LELRSDmYILNES
		Phospho	Y	3	100	DMYILNESLTDPAIVK	3	0	195	A0000	component 10|Iso 1	350	Master Protein	ELRSDMyILNESL
	[E].SFENPFR.[M]		0.0325847	0.00361687	1	1	20	A0000	A0000 [687-693]		0	896.426	High	High	High	High	0.0003805	0.0001892	0.01267	0.01472	1.76	1.64	E.SFENPFR.M	[687-693]
	[R].SFLGLTCLMQISTR.[T]		0.0316557	0.00361687	1	1	2	A0000	A0000 [321-334]		0	1569.81	Not Found	High	n/a	High		0.0001892		0.01112		1.67	R.SFLGLTCLMQISTR.T	[321-334]
	[R].SFPGFQAFCETQGDR.[L]		0.000178902	0.00227728	1	1	24	A0000	A0000 [65-79]		0	1689.73	High	High	High	High	0.0002455	0.0001892	2.621e-06	4.222e-07	2.92	2.63	R.SFPGFQAFCETQGDR.L	[65-79]
	[A].SGGLPQFGDEYDFYR.[S]		0.00150473	0.00227728	1	1	6	A0000	A0000 [50-64]		0	1750.77	High	High	High	High	0.0002455	0.0001892	4.903e-05	0.0001222	2.62	2.38	A.SGGLPQFGDEYDFYR.S	[50-64]
	[K].SGPLPSAER.[L]		0.00455436	0.00227728	1	1	44	A0000	A0000 [593-601]		0	913.474	High	High	High	High	0.0002455	0.0001892	0.001622	0.0005535	2.13	2.36	K.SGPLPSAER.L	[593-601]
	[T].SGSVPVQK.[Q]		0.0235729	0.00361687	1	1	2	A0000	A0000 [626-633]		0	801.446	High	High	High	High	0.002152	0.0001892	0.07322	0.007728	1.09	2.25	T.SGSVPVQK.Q	[626-633]
	[C].SHAPPDGYPIIPTSGSVPVQK.[Q]		0.0451086	0.00361687	1	1	6	A0000	A0000 [613-633]		0	2147.11	High	High	High	High	0.0003805	0.001228	0.01844	0.03855	1.68	1.85	C.SHAPPDGYPIIPTSGSVPVQK.Q	[613-633]
		Modification Name	Target Amino Acid	Position in Peptide	Site Probability	Peptide Sequence	# Modified PSMs	# Uncertain Modified PSMs	# Unmodified PSMs	Protein Accession	Protein Description	Position	Master	Motif
		Phospho	Y	7	100	HAPPDGYPIIPTSGSVPVQK	1	0	39	A0000	component 10|Iso 1	620	Master Protein	HAPPDGyPIIPTS
	[R].SKVTELEDK.[F]		0.00744456	0.00227728	1	1	4	A0000	A0000 [101-109]		1	1048.55	High	High	High	High	0.0002455	0.0001892	0.004485	0.001386	2.13	2.24	R.SKVTELEDK.F	[101-109]
	[R].SKVTELEDKFDLLVD.[A]		0.0314739	0.00361687	1	1	1	A0000	A0000 [101-115]		2	1750.91	High	Not Found	High	Low	0.0003805	0.1796	0.01221	0.6936	2.08	1.5	R.SKVTELEDKFDLLVD.A	[101-115]
	[R].SKVTELEDKFDLLVDANDVILER.[V]		1.4918e-06	0.00227728	1	1	115	A0000	A0000 [101-123]		2	2661.4	High	High	High	High	0.0002455	0.0001892	9.262e-11	9.317e-12	5.07	5.26	R.SKVTELEDKFDLLVDANDVILER.V	[101-123]
		Modification Name	Target Amino Acid	Position in Peptide	Site Probability	Peptide Sequence	# Modified PSMs	# Uncertain Modified PSMs	# Unmodified PSMs	Protein Accession	Protein Description	Position	Master	Motif
		Methyl	K	6	100	TELEDKFDLLVDANDVILER	2	0	270	A0000	component 10|Iso 1	109	Master Protein	VTELEDkFDLLVD
		Phospho	T	1	100	TELEDKFDLLVDANDVILER	1	0	271	A0000	component 10|Iso 1	104	Master Protein	KDRSKVtELEDKF
		GG	K	6	100	TELEDKFDLLVDANDVILER	1	0	271	A0000	component 10|Iso 1	109	Master Protein	VTELEDkFDLLVD
	[S].SLDELVELNEK.[L]		0.0542633	0.00361687	1	1	2	A0000	A0000 [293-303]		0	1288.66	High	Not Found	High	Low	0.0003805	0.3243	0.02252	0.8548	1.37	0.87	S.SLDELVELNEK.L	[293-303]
	[K].SMSFPTGK.[S]		0.014468	0.00227728	1	1	28	A0000	A0000 [866-873]		0	854.408	High	High	High	High	0.0002455	0.0001892	0.004325	0.01183	1.67	1.38	K.SMSFPTGK.S	[866-873]
	[R].SRDICLK.[K]		0.0486498	0.00361687	1	1	2	A0000	A0000 [473-479]		1	834.45	Not Found	High	Low	High	0.1502	0.0001892	0.6501	0.01793	1.62	1.71	R.SRDICLK.K	[473-479]
	[I].SSLDELVELNEK.[L]		0.0680305	0.0069684	1	1	1	A0000	A0000 [292-303]		0	1375.7	High	Not Found	High	n/a	0.0007126		0.02848		1.48		I.SSLDELVELNEK.L	[292-303]
	[E].SYGYVLPNHMMLK.[I]		0.00204153	0.00227728	1	1	1	A0000	A0000 [527-539]		0	1552.77	High	Not Found	High	n/a	0.0002455		9.83e-05		2.12		E.SYGYVLPNHMMLK.I	[527-539]
	[E].SYLELYR.[K]		0.0116676	0.00227728	1	1	14	A0000	A0000 [490-496]		0	943.488	High	High	High	High	0.0002455	0.0001892	0.00312	0.009477	1.15	1.45	E.SYLELYR.K	[490-496]
	[R].TEDFIIDTLELR.[S]		0.000360881	0.00227728	1	1	81	A0000	A0000 [335-346]		0	1464.76	High	High	High	High	0.0002455	0.0001892	3.803e-06	2.029e-06	2.34	2.4	R.TEDFIIDTLELR.S	[335-346]
	[I].TLFNEPSAEDSK.[K]		0.0156146	0.00227728	1	1	2	A0000	A0000 [659-670]		0	1337.62	High	Not Found	High	n/a	0.0002455		0.004825		1.76		I.TLFNEPSAEDSK.K	[659-670]
	[F].TPYDYSQSDFK.[A]		0.00464881	0.00227728	1	1	3	A0000	A0000 [816-826]		0	1350.58	High	High	High	High	0.0002455	0.0001892	0.001386	0.000577	2.03	2.14	F.TPYDYSQSDFK.A	[816-826]
	[R].TQQVEQDMFAH.[P]		0.00300039	0.00227728	1	1	4	A0000	A0000 [246-256]		0	1333.58	High	High	High	High	0.0002455	0.0008937	0.0002354	0.03204	2.34	1.64	R.TQQVEQDMFAH.P	[246-256]
	[R].TQQVEQDMFAHPYQY.[E]		0.000632647	0.00227728	1	1	9	A0000	A0000 [246-260]		0	1884.82	High	High	High	High	0.0002455	0.0001892	6.741e-06	0.0001861	3.07	2.57	R.TQQVEQDMFAHPYQY.E	[246-260]
	[R].TQQVEQDMFAHPYQYELNHF.[T]		0.000408967	0.00227728	1	1	3	A0000	A0000 [246-265]		0	2525.12	High	High	High	High	0.0002455	0.0001892	0.0003543	2.685e-06	2.86	3.32	R.TQQVEQDMFAHPYQYELNHF.T	[246-265]
	[R].TQQVEQDMFAHPYQYELNHFTPAD.[A]		0.000654238	0.00227728	1	1	8	A0000	A0000 [246-269]		0	2909.28	High	High	High	High	0.0002455	0.0001892	7.271e-06	9.967e-05	3.92	3.49	R.TQQVEQDMFAHPYQYELNHFTPAD.A	[246-269]
	[R].TQQVEQDMFAHPYQYELNHFTPADAVLQK.[P]		8.3694e-05	0.00227728	1	1	8	A0000	A0000 [246-274]		0	3448.63	High	High	High	High	0.0002455	0.0001892	1.446e-07	7.674e-08	4.49	4.56	R.TQQVEQDMFAHPYQYELNHFTPADAVLQK.P	[246-274]
		Modification Name	Target Amino Acid	Position in Peptide	Site Probability	Peptide Sequence	# Modified PSMs	# Uncertain Modified PSMs	# Unmodified PSMs	Protein Accession	Protein Description	Position	Master	Motif
		Oxidation	M	8	100	TQQVEQDMFAHPYQYELNHFTPADAVLQK	11	0	22	A0000	component 10|Iso 1	253	Master Protein	QQVEQDmFAHPYQ
	[R].TQQVEQDMFAHPYQYELNHFTPADAVLQKPQPQ.[L]		0.00019074	0.00227728	1	1	10	A0000	A0000 [246-278]		0	3898.85	High	High	High	High	0.0002455	0.0001892	5.294e-07	4.856e-07	5.32	4.52	R.TQQVEQDMFAHPYQYELNHFTPADAVLQKPQPQ.L	[246-278]
		Modification Name	Target Amino Acid	Position in Peptide	Site Probability	Peptide Sequence	# Modified PSMs	# Uncertain Modified PSMs	# Unmodified PSMs	Protein Accession	Protein Description	Position	Master	Motif
		Oxidation	M	8	100	TQQVEQDMFAHPYQYELNHFTPADAVLQK	11	0	22	A0000	component 10|Iso 1	253	Master Protein	QQVEQDmFAHPYQ
	[R].TQQVEQDMFAHPYQYELNHFTPADAVLQKPQPQL.[Y]		0.000480742	0.00227728	1	1	2	A0000	A0000 [246-279]		0	4011.93	High	High	High	High	0.0002455	0.0001892	5.914e-05	3.843e-06	3.02	3.71	R.TQQVEQDMFAHPYQYELNHFTPADAVLQKPQPQL.Y	[246-279]
		Modification Name	Target Amino Acid	Position in Peptide	Site Probability	Peptide Sequence	# Modified PSMs	# Uncertain Modified PSMs	# Unmodified PSMs	Protein Accession	Protein Description	Position	Master	Motif
		Oxidation	M	8	100	TQQVEQDMFAHPYQYELNHFTPADAVLQK	11	0	22	A0000	component 10|Iso 1	253	Master Protein	QQVEQDmFAHPYQ
	[R].TQQVEQDMFAHPYQYELNHFTPADAVLQKPQPQLY.[R]		0.00234237	0.00227728	1	1	2	A0000	A0000 [246-280]		0	4175	High	High	High	High	0.0002455	0.0001892	0.0001348	0.002888	2.23	2.09	R.TQQVEQDMFAHPYQYELNHFTPADAVLQKPQPQLY.R	[246-280]
		Modification Name	Target Amino Acid	Position in Peptide	Site Probability	Peptide Sequence	# Modified PSMs	# Uncertain Modified PSMs	# Unmodified PSMs	Protein Accession	Protein Description	Position	Master	Motif
		Oxidation	M	8	100	TQQVEQDMFAHPYQYELNHFTPADAVLQK	11	0	22	A0000	component 10|Iso 1	253	Master Protein	QQVEQDmFAHPYQ
	[R].TRPLEQK.[L]		0.0143999	0.00227728	1	1	6	A0000	A0000 [888-894]		0	871.5	High	High	High	High	0.002768	0.0001892	0.091	0.003961	1.53	1.59	R.TRPLEQK.L	[888-894]
	[K].TVVSSWNR.[K]		0.00917575	0.00227728	1	1	14	A0000	A0000 [151-158]		0	948.49	High	High	High	High	0.0002455	0.0001892	0.002333	0.001986	1.95	1.67	K.TVVSSWNR.K	[151-158]
	[L].VDANDVILER.[V]		0.00113647	0.00227728	1	1	32	A0000	A0000 [114-123]		0	1143.6	High	High	High	High	0.0002455	0.0001892	2.581e-05	4.596e-05	2.32	2.23	L.VDANDVILER.V	[114-123]
	[A].VDLEHHSYR.[S]		0.0196219	0.00361687	1	1	2	A0000	A0000 [312-320]		0	1155.55	High	High	High	High	0.0003805	0.001398	0.006646	0.03998	1.17	1.24	A.VDLEHHSYR.S	[312-320]
	[K].VFHGADSDIEWLQK.[D]		9.89016e-06	0.00227728	1	1	41	A0000	A0000 [364-377]		0	1644.8	High	High	High	High	0.0002455	0.0001892	1.135e-09	6.448e-10	3.7	3.71	K.VFHGADSDIEWLQK.D	[364-377]
	[R].VGILLDEASGVNK.[N]		0.000133888	0.00227728	1	1	314	A0000	A0000 [124-136]		0	1314.73	High	High	High	High	0.0002455	0.0001892	1.938e-07	2.687e-07	2.94	2.94	R.VGILLDEASGVNK.N	[124-136]
	[M].VLPGFPDADSFVK.[F]		0.00357458	0.00227728	1	1	5	A0000	A0000 [25-37]		0	1391.72	High	High	High	High	0.0002455	0.0001892	0.0003969	0.0003352	1.81	1.39	M.VLPGFPDADSFVK.F	[25-37]
	[Y].VLPNHMMLK.[I]		0.00358617	0.00227728	1	1	24	A0000	A0000 [531-539]		0	1082.58	High	High	High	High	0.0002455	0.0001892	0.0003474	0.0008129	1.99	1.59	Y.VLPNHMMLK.I	[531-539]
	[R].VLSATSATK.[S]		0.00587032	0.00227728	1	1	33	A0000	A0000 [11-19]		0	877.499	High	High	High	High	0.0002455	0.0001892	0.0009443	0.001461	2.02	1.7	R.VLSATSATK.S	[11-19]
	[A].VITLFNEPSAEDSK.[K]		0.000600671	0.00227728	1	1	6	A0000	A0000 [657-670]		0	1549.77	High	High	High	High	0.0002455	0.0001892	5.989e-06	0.0002105	3.1	2.17	A.VITLFNEPSAEDSK.K	[657-670]
	[A].VITLFNEPSAEDSKK.[G]		0.00217665	0.00227728	1	1	6	A0000	A0000 [657-671]		1	1677.87	High	High	High	High	0.0002455	0.004092	0.0001135	0.09526	2.81	1.77	A.VITLFNEPSAEDSKK.G	[657-671]
	[R].VMQYHGCR.[S]		0.00464881	0.00227728	1	1	26	A0000	A0000 [87-94]		0	993.439	High	High	High	High	0.0002455	0.0001892	0.0007372	0.0005757	1.63	1.52	R.VMQYHGCR.S	[87-94]
		Modification Name	Target Amino Acid	Position in Peptide	Site Probability	Peptide Sequence	# Modified PSMs	# Uncertain Modified PSMs	# Unmodified PSMs	Protein Accession	Protein Description	Position	Master	Motif
		Oxidation	M	2	100	VMQYHGCR	8	0	26	A0000	component 10|Iso 1	88	Master Protein	QCMSRVmQYHGCR
	[V].VNMFDTHQAAR.[L]		0.000216816	0.00227728	1	1	8	A0000	A0000 [384-394]		0	1289.61	High	High	High	High	0.0002455	0.0001892	1.579e-06	6.5e-07	3.21	3.05	V.VNMFDTHQAAR.L	[384-394]
	[D].VPPALADFIHQQR.[T]		0.0184618	0.00361687	1	1	6	A0000	A0000 [233-245]		0	1491.81	High	High	High	High	0.0003805	0.0001892	0.01327	0.005636	1.5	1.53	D.VPPALADFIHQQR.T	[233-245]
	[K].VSSQFDPNK.[Q]		0.00289879	0.00227728	1	1	75	A0000	A0000 [836-844]		0	1021.49	High	High	High	High	0.0002455	0.0001892	0.000218	0.0003082	2.23	2.34	K.VSSQFDPNK.Q	[836-844]
	[K].VTELEDK.[F]		0.0539121	0.00361687	1	1	9	A0000	A0000 [103-109]		0	833.425	High	High	High	High	0.0003805	0.001071	0.02235	0.03572	1.28	1.47	K.VTELEDK.F	[103-109]
	[K].VTELEDKFDLLVDANDVILER.[V]		1.79846e-05	0.00227728	1	1	154	A0000	A0000 [103-123]		1	2446.27	High	High	High	High	0.0002455	0.0001892	4.269e-09	2.459e-09	4.04	4.51	K.VTELEDKFDLLVDANDVILER.V	[103-123]
		Modification Name	Target Amino Acid	Position in Peptide	Site Probability	Peptide Sequence	# Modified PSMs	# Uncertain Modified PSMs	# Unmodified PSMs	Protein Accession	Protein Description	Position	Master	Motif
		Methyl	K	6	100	TELEDKFDLLVDANDVILER	2	0	270	A0000	component 10|Iso 1	109	Master Protein	VTELEDkFDLLVD
		Phospho	T	1	100	TELEDKFDLLVDANDVILER	1	0	271	A0000	component 10|Iso 1	104	Master Protein	KDRSKVtELEDKF
		GG	K	6	100	TELEDKFDLLVDANDVILER	1	0	271	A0000	component 10|Iso 1	109	Master Protein	VTELEDkFDLLVD
	[S].VVAVTKASGGLPQFGDEYDFYR.[S]		0.0309361	0.00361687	1	1	3	A0000	A0000 [43-64]		1	2419.19	High	High	High	High	0.0003805	0.0008937	0.01193	0.03294	1.89	1.89	S.VVAVTKASGGLPQFGDEYDFYR.S	[43-64]
		Modification Name	Target Amino Acid	Position in Peptide	Site Probability	Peptide Sequence	# Modified PSMs	# Uncertain Modified PSMs	# Unmodified PSMs	Protein Accession	Protein Description	Position	Master	Motif
		Methyl	K	5	100	VAVTKASGGLPQFGDEYDFYR	6	0	3	A0000	component 10|Iso 1	48	Master Protein	SVVAVTkASGGLP
		Phospho	T	4	100	VAVTKASGGLPQFGDEYDFYR	6	0	3	A0000	component 10|Iso 1	47	Master Protein	GSVVAVtKASGGL
	[Y].VVNMFDTHQAAR.[L]		0.000198457	0.00227728	1	1	15	A0000	A0000 [383-394]		0	1388.67	High	High	High	High	0.0002455	0.0001892	4.766e-07	6.571e-07	3.39	3.02	Y.VVNMFDTHQAAR.L	[383-394]
	[S].YGYVLPNHMMLK.[I]		0.000822451	0.00227728	1	1	23	A0000	A0000 [528-539]		0	1465.73	High	High	High	High	0.0002455	0.0001892	0.0004561	1.279e-05	2.21	2.3	S.YGYVLPNHMMLK.I	[528-539]
	[R].YNWPQR.[T]		0.0546173	0.00361687	1	1	123	A0000	A0000 [880-885]		0	863.416	High	High	High	High	0.0003805	0.001559	0.0227	0.04199	1.76	1.67	R.YNWPQR.T	[880-885]
	[L].YRPIEETPCHFISSLDELVELNEK.[L]		0.00694452	0.00227728	1	1	6	A0000	A0000 [280-303]		0	2861.4	High	High	High	High	0.0003805	0.0001892	0.006053	0.001225	2.68	3.19	L.YRPIEETPCHFISSLDELVELNEK.L	[280-303]
		Modification Name	Target Amino Acid	Position in Peptide	Site Probability	Peptide Sequence	# Modified PSMs	# Uncertain Modified PSMs	# Unmodified PSMs	Protein Accession	Protein Description	Position	Master	Motif
		Phospho	T	5	100	PIEETPCHFISSLDELVELNEK	1	0	79	A0000	component 10|Iso 1	286	Master Protein	YRPIEEtPCHFIS
		Phospho	S	11	97.9	PIEETPCHFISSLDELVELNEK	1	0	79	A0000	component 10|Iso 1	292	Master Protein	TPCHFIsSLDELV
	[D].YSQSDFK.[A]		0.0325847	0.00361687	1	1	6	A0000	A0000 [820-826]		0	874.394	High	High	High	High	0.0003805	0.0001892	0.01267	0.01595	1.05	1.63	D.YSQSDFK.A	[820-826]
	[G].YVLPNHMMLK.[I]		0.00158	0.00227728	1	1	28	A0000	A0000 [530-539]		0	1245.65	High	High	High	High	0.0002455	0.0001892	0.0001369	5.54e-05	1.82	2.57	G.YVLPNHMMLK.I	[530-539]
	[L].YVVNMFDTHQAAR.[L]		6.69839e-05	0.00227728	1	1	8	A0000	A0000 [382-394]		0	1551.74	High	High	High	High	0.0002455	0.0001892	7.162e-07	4.665e-08	3.16	3.22	L.YVVNMFDTHQAAR.L	[382-394]

## Sheet: PeptideGroups
Annotated Sequence	Modifications	Qvality PEP	Qvality q-value	# Protein Groups	# Proteins	# PSMs	Master Protein Accessions	Positions in Master Proteins	Modifications in Master Protein	# Missed Cleavages	Theo. MH+ [Da]	Found in Sample: [S1] F1: Sample	Found in Sample: [S2] F2: Sample	Confidence (by Search Engine): A5 Sequest HT	Confidence (by Search Engine): B5 Sequest HT	Percolator q-Value (by Search Engine): A5 Sequest HT	Percolator q-Value (by Search Engine): B5 Sequest HT	Percolator PEP (by Search Engine): A5 Sequest HT	Percolator PEP (by Search Engine): B5 Sequest HT	XCorr (by Search Engine): A5 Sequest HT	XCorr (by Search Engine): B5 Sequest HT
[K].AAAEQAISVR.[Q]		0.000686967	0.00227728	1	1	184	Q01780	Q01780 [759-768]		0	1015.55	High	High	High	High	0.0002455	0.0001892	1.169e-05	8.584e-06	2.72	2.65
[K].PNAQKPLPQALSK.[E]		7.47601e-05	0.00227728	1	1	4	Q01780	Q01780 [206-218]		0	1391.8	High	High	High	High	0.0002455	0.0001892	8.017e-07	5.987e-08	3.54	3.19
[R].PLPEEMLSYAR.[D]		0.00274933	0.00227728	1	1	22	Q01780	Q01780 [428-438]		0	1305.65	High	High	High	High	0.0002455	0.0001892	0.0001935	0.0002575	1.89	1.73
[Y].PIIPTSGSVPVQK.[Q]		0.000412727	0.00227728	1	1	7	Q01780	Q01780 [621-633]		0	1322.77	High	High	High	High	0.0002455	0.0001892	2.547e-06	0.001984	2.56	2.37
[K].PIFTDESYLELYR.[K]		0.000351106	0.00227728	1	1	27	Q01780	Q01780 [484-496]		0	1645.81	High	High	High	High	0.0002455	0.0001892	1.756e-06	3.504e-06	2.43	2.74
[R].PIEETPCHFISSLDELVELNEK.[L]		6.52588e-07	0.00227728	1	1	21	Q01780	Q01780 [282-303]		0	2542.24	High	High	High	High	0.0002455	0.0001892	2.436e-12	1.468e-12	5.83	5.94
[K].PKDPEPPEKEFTPYDYSQSDFK.[A]		0.000617392	0.00227728	1	1	4	Q01780	Q01780 [805-826]		2	2644.21	High	High	High	High	0.0002455	0.0001892	6.394e-06	0.0002897	3.49	2.7
[L].PNHMMLK.[I]		0.00227874	0.00227728	1	1	46	Q01780	Q01780 [533-539]		0	870.432	High	High	High	High	0.0002455	0.0001892	0.0002397	0.0001254	2.5	2.62
[F].PGFQAFCETQGDR.[L]		0.000617392	0.00227728	1	1	3	Q01780	Q01780 [67-79]		0	1455.63	High	High	High	High	0.0002455	0.0001892	6.394e-06	7.941e-05	2.52	2.24
[D].PEPPEKEFTPYDYSQSDFK.[A]		0.00075281	0.00227728	1	1	5	Q01780	Q01780 [808-826]		1	2304.03	High	High	High	High	0.0002455	0.0001892	1.003e-05	0.0004858	3.15	2.01
[L].PEEMLSYAR.[D]		0.0143999	0.00227728	1	1	3	Q01780	Q01780 [430-438]		0	1095.51	High	High	High	High	0.0002455	0.002517	0.004288	0.05357	1.79	1.37
[R].PEDLDVPPALADFIHQQR.[T]		0.00027423	0.00227728	1	1	5	Q01780	Q01780 [228-245]		0	2061.04	High	High	High	High	0.0002455	0.0001892	9.988e-07	3.687e-05	2.47	2.69
[F].PDADSFVK.[F]		0.00289879	0.00227728	1	1	3	Q01780	Q01780 [30-37]		0	878.425	High	High	High	High	0.0002455	0.0001892	0.0003402	0.0002135	2.71	2.83
[P].PALADFIHQQR.[T]		4.57453e-05	0.00227728	1	1	14	Q01780	Q01780 [235-245]		0	1295.69	High	High	High	High	0.0002455	0.0001892	4.529e-08	1.983e-08	3.5	3.42
[L].PAGLQVPK.[T]		0.00229272	0.00227728	1	1	22	Q01780	Q01780 [143-150]		0	809.488	High	High	High	High	0.0002455	0.0001892	0.0001283	0.0005252	2.25	2.45
[L].PGFPDADSFVK.[F]		0.000355417	0.00227728	1	1	20	Q01780	Q01780 [27-37]		0	1179.57	High	High	High	High	0.0002455	0.0001892	8.642e-06	1.958e-06	2.32	2.42
[K].NQQPVLPAGLQVPK.[T]		0.000261963	0.00227728	1	1	87	Q01780	Q01780 [137-150]		0	1488.85	High	High	High	High	0.0002455	0.0001892	9.014e-07	9.258e-06	2.75	3.18
[L].PNHMMLK.[I]	1xOxidation [M5(99.7)]	0.00730113	0.00227728	1	1	4	Q01780	Q01780 [533-539]		0	886.427	High	High	High	High	0.0002455	0.0001892	0.003338	0.00134	1.74	1.75
[R].PQDRPEDLDVPPALADFIHQQR.[T]		4.76612e-07	0.00227728	1	1	26	Q01780	Q01780 [224-245]		0	2557.28	High	High	High	High	0.0002455	0.0001892	4.906e-13	3.917e-12	5.55	5.15
[A].QNIMESFENPFR.[M]		0.00364476	0.00227728	1	1	9	Q01780	Q01780 [682-693]		0	1511.69	High	High	High	High	0.0002455	0.0001892	0.0003592	0.0034	2.32	2.07
[A].QNIMESFENPFR.[M]	1xGln->pyro-Glu [N-Term]	0.0152442	0.00227728	1	1	3	Q01780	Q01780 [682-693]		0	1494.67	High	High	High	High	0.0002455	0.0001892	0.004677	0.01115	2.48	2.03
[V].QLQVVWQR.[S]		0.0101503	0.00227728	1	1	13	Q01780	Q01780 [465-472]		0	1056.59	High	High	High	High	0.0002455	0.0001892	0.002493	0.003789	1.76	1.95
[L].QKPQPQLYRPIEETPCHFISSLDELVELNEK.[L]		0.000276751	0.00227728	1	1	11	Q01780	Q01780 [273-303]		0	3680.86	High	High	High	High	0.0002455	0.0001892	6.15e-06	1.119e-06	3.58	4.35
[L].QKPQPQLYRPIEETPCHFISSLDELVELNEK.[L]	1xGln->pyro-Glu [N-Term]	1.68685e-05	0.00227728	1	1	3	Q01780	Q01780 [273-303]		0	3663.84	High	High	High	High	0.0002455	0.0001892	1.231e-08	2.131e-09	6.15	6.53
[C].QEFAVDLEHHSYR.[S]		0.000174057	0.00227728	1	1	38	Q01780	Q01780 [308-320]		0	1630.76	High	High	High	High	0.0002455	0.0001892	3.54e-07	3.344e-06	3.48	2.68
[V].PPALADFIHQQR.[T]		6.67236e-06	0.00227728	1	1	33	Q01780	Q01780 [234-245]		0	1392.74	High	High	High	High	0.0002455	0.0001892	2.74e-10	2.682e-10	4.08	4.11
[C].QEFAVDLEHHSYR.[S]	1xGln->pyro-Glu [N-Term]	8.29315e-05	0.00227728	1	1	27	Q01780	Q01780 [308-320]		0	1613.73	High	High	High	High	0.0002455	0.0001892	6.506e-08	1.054e-06	3.09	3.05
[K].QASLFPDEK.[E]	1xGln->pyro-Glu [N-Term]	0.0115134	0.00227728	1	1	14	Q01780	Q01780 [634-642]		0	1017.49	High	High	High	High	0.0002455	0.0001892	0.003056	0.003107	2.04	1.9
[F].QAFCETQGDR.[L]		0.00374091	0.00227728	1	1	6	Q01780	Q01780 [70-79]		0	1154.49	High	High	High	High	0.0002455	0.0001892	0.0006224	0.0003694	1.78	2.27
[T].PYDYSQSDFK.[A]		0.0010627	0.00227728	1	1	5	Q01780	Q01780 [817-826]		0	1249.54	High	High	High	High	0.0002455	0.0001892	4.44e-05	2.272e-05	2.49	2.71
[Q].PVQLQVVWQR.[S]		8.70802e-05	0.00227728	1	1	50	Q01780	Q01780 [463-472]		0	1252.72	High	High	High	High	0.0002455	0.0001892	1.079e-06	8.414e-08	2.78	2.86
[K].PQPQLYRPIEETPCHFISSLDELVELNEK.[L]		0.000155477	0.00227728	1	1	7	Q01780	Q01780 [275-303]		0	3424.71	High	High	High	High	0.0002455	0.0001892	2.73e-07	1.45e-06	3.76	4.47
[L].PQFGDEYDFYR.[S]		0.000339519	0.00227728	1	1	15	Q01780	Q01780 [54-64]		0	1436.61	High	High	High	High	0.0002455	0.0001892	2.487e-06	1.768e-06	3.03	2.78
[K].QASLFPDEK.[E]		0.00390378	0.00227728	1	1	31	Q01780	Q01780 [634-642]		0	1034.52	High	High	High	High	0.0002455	0.0001892	0.000668	0.0004031	1.92	2.29
[K].NQQPVLPAGL.[Q]		0.015391	0.00227728	1	1	9	Q01780	Q01780 [137-146]		0	1036.58	High	High	High	High	0.0002455	0.0001892	0.004734	0.02042	2.18	1.84
[V].NMFDTHQAAR.[L]		0.0015419	0.00227728	1	1	11	Q01780	Q01780 [385-394]		0	1190.54	High	High	High	High	0.0002455	0.0001892	8.152e-05	5.252e-05	2.51	2.5
[Q].NIMESFENPFR.[M]		0.0117195	0.00227728	1	1	10	Q01780	Q01780 [683-693]		0	1383.64	High	High	High	High	0.0003805	0.0001892	0.006209	0.002919	1.59	1.25
[V].LPNHMMLK.[I]		0.00466479	0.00227728	1	1	23	Q01780	Q01780 [532-539]		0	983.516	High	High	High	High	0.0002455	0.0001892	0.0006029	0.0006859	1.77	2.48
[V].LPGFPDADSFVK.[F]		0.000286197	0.00227728	1	1	37	Q01780	Q01780 [26-37]		0	1292.65	High	High	High	High	0.0002455	0.0001892	2.24e-05	1.21e-06	1.53	2.57
[V].LPAGLQVPK.[T]		0.0037045	0.00227728	1	1	5	Q01780	Q01780 [142-150]		0	922.572	High	High	High	High	0.0002455	0.0001892	0.000592	0.0003607	1.74	1.79
[I].LNESLTDPAIVK.[V]		0.000382418	0.00227728	1	1	22	Q01780	Q01780 [352-363]		0	1299.72	High	High	High	High	0.0002455	0.0001892	7.147e-06	2.307e-06	2.7	2.36
[Q].INEMHLLIQQAR.[E]		0.00299099	0.00227728	1	1	6	Q01780	Q01780 [566-577]		0	1465.79	High	High	High	High	0.0002455	0.0001892	0.0003839	0.0002297	1.81	2.46
[L].LNCQEFAVDLEHHSYR.[S]		0.0138055	0.00227728	1	1	3	Q01780	Q01780 [305-320]		0	1960.9	High	Not Found	High	n/a	0.0002455		0.004031		1.39
[G].YVLPNHMMLK.[I]		0.00158	0.00227728	1	1	28	Q01780	Q01780 [530-539]		0	1245.65	High	High	High	High	0.0002455	0.0001892	0.0001369	5.54e-05	1.82	2.57
[N].IMESFENPFR.[M]	1xOxidation [M2(100)]	0.00273232	0.00227728	1	1	150	Q01780	Q01780 [684-693]		0	1285.59	High	High	High	High	0.0002455	0.0001892	0.00019	0.0002554	1.81	1.55
[Y].LLYIYDK.[M]		0.00997891	0.00227728	1	1	18	Q01780	Q01780 [444-450]		0	927.519	High	High	High	High	0.0002455	0.0001892	0.003035	0.002274	1.59	1.27
[D].LLVDANDVILER.[V]		0.000759732	0.00227728	1	1	3	Q01780	Q01780 [112-123]		0	1369.77	High	High	High	High	0.0002455	0.0001892	1.028e-05	0.009189	1.88	1.05
[K].LISEEDLAANDILDYKDDDDKV.[-]		7.73116e-05	0.00227728	1	1	23	Q01780	Q01780 [895-916]		2	2509.18	High	High	High	High	0.0002455	0.0001892	5.539e-08	7.269e-08	4.86	4.83
[Y].ILNESLTDPAIVK.[V]		0.000378934	0.00227728	1	1	10	Q01780	Q01780 [351-363]		0	1412.8	High	High	High	High	0.0002455	0.0001892	3.985e-05	2.265e-06	1.99	1.96
[K].LLNCQEFAVDLEHHSYR.[S]		5.45086e-07	0.00227728	1	1	278	Q01780	Q01780 [304-320]		0	2073.98	High	High	High	High	0.0002455	0.0001892	6.401e-12	9.842e-13	5	5.05
[K].LLNCQEFAVDLEHHSY.[R]		0.00149102	0.00227728	1	1	8	Q01780	Q01780 [304-319]		0	1917.88	High	High	High	High	0.0002455	0.0001892	4.8e-05	0.0001233	3.1	2.39
[N].IMESFENPFR.[M]		0.00227874	0.00227728	1	1	53	Q01780	Q01780 [684-693]		0	1269.59	High	High	High	High	0.0002455	0.0001892	0.0002251	0.0001257	1.97	1.59
[R].IRPLPEEMLSY.[A]		0.00702479	0.00227728	1	1	10	Q01780	Q01780 [426-436]		0	1347.7	High	High	High	High	0.0002455	0.0001892	0.002507	0.001255	2.1	2.18
[R].IRPLPEEMLSYAR.[D]		4.86235e-05	0.00227728	1	1	147	Q01780	Q01780 [426-438]		0	1574.84	High	High	High	High	0.0002455	0.0001892	1.912e-08	2.884e-08	4.05	3.77
[R].IRPLPEEMLSYAR.[D]	1xOxidation [M8(100)]	0.000137616	0.00227728	1	1	205	Q01780	Q01780 [426-438]		0	1590.83	High	High	High	High	0.0002455	0.0001892	2.06e-07	1.942e-06	3.46	3.46
[K].NIIRPQLK.[F]		0.00324688	0.00227728	1	1	57	Q01780	Q01780 [179-186]		0	981.62	High	High	High	High	0.0002455	0.0001892	0.0003098	0.0002728	1.69	2.02
[L].NESLTDPAIVK.[V]		0.00315554	0.00227728	1	1	14	Q01780	Q01780 [353-363]		0	1186.63	High	High	High	High	0.0002455	0.0001892	0.0007193	0.0002573	2.36	2.16
[I].NEMHLLIQQAR.[E]		0.000385934	0.00227728	1	1	5	Q01780	Q01780 [567-577]		0	1352.71	High	High	High	High	0.0002455	0.0001892	7.763e-05	2.359e-06	2.18	2.89
[L].NCQEFAVDLEHHSYR.[S]		2.69851e-05	0.00227728	1	1	24	Q01780	Q01780 [306-320]		0	1847.81	High	High	High	High	0.0002455	0.0001892	1.426e-08	6.097e-09	3.48	3.75
[D].MYILNESLTDPAIVK.[V]		0.00202911	0.00227728	1	1	8	Q01780	Q01780 [349-363]		0	1706.9	High	High	High	High	0.0002455	0.0001892	9.676e-05	0.0004533	2.22	1.09
[E].MHLLIQQAR.[E]	1xOxidation [M1(100)]	0.0119839	0.00227728	1	1	1	Q01780	Q01780 [569-577]		0	1125.62	Not Found	High	n/a	High		0.0001892		0.003014		1.92
[E].MHLLIQQAR.[E]		0.00591335	0.00227728	1	1	9	Q01780	Q01780 [569-577]		0	1109.62	High	High	High	High	0.0002455	0.0001892	0.0009596	0.01342	1.8	1.95
[R].MFLPSLGHR.[A]	1xOxidation [M1(100)]	0.00140704	0.00227728	1	1	471	Q01780	Q01780 [694-702]		0	1073.56	High	High	High	High	0.0002455	0.0001892	6.945e-05	4.277e-05	1.9	2.96
[R].MFLPSLGHR.[A]		0.000876869	0.00227728	1	1	235	Q01780	Q01780 [694-702]		0	1057.56	High	High	High	High	0.0002455	0.0001892	1.424e-05	3.461e-05	2.36	2.28
[N].MFDTHQAAR.[L]	1xOxidation [M1(100)]	0.00237853	0.00227728	1	1	20	Q01780	Q01780 [386-394]		0	1092.49	High	High	High	High	0.0002455	0.0001892	0.0001397	0.0004337	2.19	2.15
[N].MFDTHQAAR.[L]		0.000695402	0.00227728	1	1	29	Q01780	Q01780 [386-394]		0	1076.49	High	High	High	High	0.0002455	0.0001892	1.117e-05	8.785e-06	2.33	2.23
[I].MESFENPFR.[M]		0.0043725	0.00227728	1	1	32	Q01780	Q01780 [685-693]		0	1156.51	High	High	High	High	0.0002455	0.0001892	0.000678	0.0005089	2.02	2.05
[G].LYVVNMFDTHQAAR.[L]	1xOxidation [M6(100)]	0.0135514	0.00227728	1	1	1	Q01780	Q01780 [381-394]		0	1680.82	High	Not Found	High	n/a	0.0002455		0.003914		1.86
[Q].LYRPIEETPCHFISSLDELVELNEK.[L]		1.10047e-05	0.00227728	1	1	24	Q01780	Q01780 [279-303]		0	2974.49	High	High	High	High	0.0002455	0.0001892	6.44e-10	2.267e-09	3.95	4.97
[K].LYCNVDSNK.[Q]		0.0035287	0.00227728	1	1	44	Q01780	Q01780 [409-417]		0	1055.48	High	High	High	High	0.0002455	0.0001892	0.0003353	0.0005666	2.22	2.27
[R].QQINEMHLLIQ.[Q]	1xGln->pyro-Glu [N-Term]	0.00554007	0.00227728	1	1	5	Q01780	Q01780 [564-574]		0	1349.69	High	High	High	High	0.0002455	0.0001892	0.0008468	0.001295	2.54	2.44
[R].QQINEMHLLIQ.[Q]		0.00792862	0.00227728	1	1	8	Q01780	Q01780 [564-574]		0	1366.71	High	High	High	High	0.0002455	0.0001892	0.00164	0.006966	1.99	2.15
[R].QQINEMHLLIQQAR.[E]	1xGln->pyro-Glu [N-Term]	3.00261e-05	0.00227728	1	1	69	Q01780	Q01780 [564-577]		0	1704.88	High	High	High	High	0.0002455	0.0001892	1.343e-08	7.757e-09	3.55	3.95
[R].QQINEMHLLIQQAR.[E]	1xGln->pyro-Glu [N-Term]; 1xOxidation [M6(100)]	0.000934888	0.00227728	1	1	153	Q01780	Q01780 [564-577]		0	1720.88	High	High	High	High	0.0002455	0.0001892	1.647e-05	0.0004763	3.11	2.31
[R].TQQVEQDMFAHPYQYELNHFTPADAVLQKPQPQLY.[R]		0.00234237	0.00227728	1	1	2	Q01780	Q01780 [246-280]		0	4175	High	High	High	High	0.0002455	0.0001892	0.0001348	0.002888	2.23	2.09
[R].TQQVEQDMFAHPYQYELNHFTPADAVLQKPQPQL.[Y]		0.000480742	0.00227728	1	1	2	Q01780	Q01780 [246-279]		0	4011.93	High	High	High	High	0.0002455	0.0001892	5.914e-05	3.843e-06	3.02	3.71
[R].TQQVEQDMFAHPYQYELNHFTPADAVLQKPQPQ.[L]	1xOxidation [M8(100)]	0.0013441	0.00227728	1	1	6	Q01780	Q01780 [246-278]		0	3914.84	High	High	High	High	0.0002455	0.0001892	6.715e-05	3.839e-05	2.61	3.14
[R].TQQVEQDMFAHPYQYELNHFTPADAVLQKPQPQ.[L]		0.00019074	0.00227728	1	1	10	Q01780	Q01780 [246-278]		0	3898.85	High	High	High	High	0.0002455	0.0001892	5.294e-07	4.856e-07	5.32	4.52
[R].TQQVEQDMFAHPYQYELNHFTPADAVLQK.[P]	1xOxidation [M8(100)]	0.00124161	0.00227728	1	1	5	Q01780	Q01780 [246-274]		0	3464.62	High	High	High	High	0.0002455	0.0001892	0.0001589	3.215e-05	3.52	3.44
[R].TQQVEQDMFAHPYQYELNHFTPADAVLQK.[P]		8.3694e-05	0.00227728	1	1	8	Q01780	Q01780 [246-274]		0	3448.63	High	High	High	High	0.0002455	0.0001892	1.446e-07	7.674e-08	4.49	4.56
[R].TRPLEQK.[L]		0.0143999	0.00227728	1	1	6	Q01780	Q01780 [888-894]		0	871.5	High	High	High	High	0.002768	0.0001892	0.091	0.003961	1.53	1.59
[R].TQQVEQDMFAHPYQYELNHFTPAD.[A]		0.000654238	0.00227728	1	1	8	Q01780	Q01780 [246-269]		0	2909.28	High	High	High	High	0.0002455	0.0001892	7.271e-06	9.967e-05	3.92	3.49
[R].TQQVEQDMFAHPYQY.[E]		0.000632647	0.00227728	1	1	9	Q01780	Q01780 [246-260]		0	1884.82	High	High	High	High	0.0002455	0.0001892	6.741e-06	0.0001861	3.07	2.57
[R].TQQVEQDMFAH.[P]		0.00300039	0.00227728	1	1	4	Q01780	Q01780 [246-256]		0	1333.58	High	High	High	High	0.0002455	0.0008937	0.0002354	0.03204	2.34	1.64
[F].TPYDYSQSDFK.[A]		0.00464881	0.00227728	1	1	3	Q01780	Q01780 [816-826]		0	1350.58	High	High	High	High	0.0002455	0.0001892	0.001386	0.000577	2.03	2.14
[I].TLFNEPSAEDSK.[K]		0.0156146	0.00227728	1	1	2	Q01780	Q01780 [659-670]		0	1337.62	High	Not Found	High	n/a	0.0002455		0.004825		1.76
[V].TELEDKFDLLVDANDVILER.[V]	1xGG [K6(100)]	0.00130372	0.00227728	1	1	1	Q01780	Q01780 [104-123]	A0000 1xGG [K109(100)]	1	2461.25	High	Not Found	High	n/a	0.0002455		3.531e-05		2.65
[V].TELEDKFDLLVDANDVILER.[V]	1xMethyl [K6(100)]; 1xPhospho [T1(100)]	0.00705181	0.00227728	1	1	1	Q01780	Q01780 [104-123]	A0000 1xMethyl [K109(100)]; 1xPhospho [T104(100)]	1	2441.18	High	Not Found	High	n/a	0.0002455		0.001329		1.78
[R].TQQVEQDMFAHPYQYELNHF.[T]		0.000408967	0.00227728	1	1	3	Q01780	Q01780 [246-265]		0	2525.12	High	High	High	High	0.0002455	0.0001892	0.0003543	2.685e-06	2.86	3.32
[K].TVVSSWNR.[K]		0.00917575	0.00227728	1	1	14	Q01780	Q01780 [151-158]		0	948.49	High	High	High	High	0.0002455	0.0001892	0.002333	0.001986	1.95	1.67
[V].VAVTKASGGLPQFGDEYDFYR.[S]	1xMethyl [K5(100)]; 1xPhospho [T4(100)]	0.0079602	0.00227728	1	1	6	Q01780	Q01780 [44-64]	A0000 1xMethyl [K48(100)]; 1xPhospho [T47(100)]	1	2414.11	High	High	High	High	0.0003805	0.0001892	0.01139	0.001555	2.69	2.6
[L].VDANDVILER.[V]		0.00113647	0.00227728	1	1	32	Q01780	Q01780 [114-123]		0	1143.6	High	High	High	High	0.0002455	0.0001892	2.581e-05	4.596e-05	2.32	2.23
[L].YRPIEETPCHFISSLDELVELNEK.[L]		0.00694452	0.00227728	1	1	6	Q01780	Q01780 [280-303]		0	2861.4	High	High	High	High	0.0003805	0.0001892	0.006053	0.001225	2.68	3.19
[S].YGYVLPNHMMLK.[I]		0.000822451	0.00227728	1	1	23	Q01780	Q01780 [528-539]		0	1465.73	High	High	High	High	0.0002455	0.0001892	0.0004561	1.279e-05	2.21	2.3
[Y].VVNMFDTHQAAR.[L]		0.000198457	0.00227728	1	1	15	Q01780	Q01780 [383-394]		0	1388.67	High	High	High	High	0.0002455	0.0001892	4.766e-07	6.571e-07	3.39	3.02
[K].VTELEDKFDLLVDANDVILER.[V]		1.79846e-05	0.00227728	1	1	154	Q01780	Q01780 [103-123]		1	2446.27	High	High	High	High	0.0002455	0.0001892	4.269e-09	2.459e-09	4.04	4.51
[K].VSSQFDPNK.[Q]		0.00289879	0.00227728	1	1	75	Q01780	Q01780 [836-844]		0	1021.49	High	High	High	High	0.0002455	0.0001892	0.000218	0.0003082	2.23	2.34
[V].VNMFDTHQAAR.[L]		0.000216816	0.00227728	1	1	8	Q01780	Q01780 [384-394]		0	1289.61	High	High	High	High	0.0002455	0.0001892	1.579e-06	6.5e-07	3.21	3.05
[R].VMQYHGCR.[S]		0.00464881	0.00227728	1	1	26	Q01780	Q01780 [87-94]		0	993.439	High	High	High	High	0.0002455	0.0001892	0.0007372	0.0005757	1.63	1.52
[A].VITLFNEPSAEDSKK.[G]		0.00217665	0.00227728	1	1	6	Q01780	Q01780 [657-671]		1	1677.87	High	High	High	High	0.0002455	0.004092	0.0001135	0.09526	2.81	1.77
[A].VITLFNEPSAEDSK.[K]		0.000600671	0.00227728	1	1	6	Q01780	Q01780 [657-670]		0	1549.77	High	High	High	High	0.0002455	0.0001892	5.989e-06	0.0002105	3.1	2.17
[R].VLSATSATK.[S]		0.00587032	0.00227728	1	1	33	Q01780	Q01780 [11-19]		0	877.499	High	High	High	High	0.0002455	0.0001892	0.0009443	0.001461	2.02	1.7
[Y].VLPNHMMLK.[I]		0.00358617	0.00227728	1	1	24	Q01780	Q01780 [531-539]		0	1082.58	High	High	High	High	0.0002455	0.0001892	0.0003474	0.0008129	1.99	1.59
[M].VLPGFPDADSFVK.[F]		0.00357458	0.00227728	1	1	5	Q01780	Q01780 [25-37]		0	1391.72	High	High	High	High	0.0002455	0.0001892	0.0003969	0.0003352	1.81	1.39
[R].VGILLDEASGVNK.[N]		0.000133888	0.00227728	1	1	314	Q01780	Q01780 [124-136]		0	1314.73	High	High	High	High	0.0002455	0.0001892	1.938e-07	2.687e-07	2.94	2.94
[K].VFHGADSDIEWLQK.[D]		9.89016e-06	0.00227728	1	1	41	Q01780	Q01780 [364-377]		0	1644.8	High	High	High	High	0.0002455	0.0001892	1.135e-09	6.448e-10	3.7	3.71
[L].VELNEKLLNCQEFAVDLEHHSYR.[S]	1xAcetyl [K6(100)]	0.00129975	0.00227728	1	1	4	Q01780	Q01780 [298-320]	A0000 1xAcetyl [K303(100)]	1	2828.37	High	High	High	High	0.0002455	0.0001892	3.489e-05	0.009425	2.83	1.37
[R].TEDFIIDTLELR.[S]		0.000360881	0.00227728	1	1	81	Q01780	Q01780 [335-346]		0	1464.76	High	High	High	High	0.0002455	0.0001892	3.803e-06	2.029e-06	2.34	2.4
[K].LLNCQEFAVDLEHH.[S]		0.00944704	0.00227728	1	1	7	Q01780	Q01780 [304-317]		0	1667.78	High	High	High	High	0.0002455	0.0001892	0.002605	0.002078	1.65	1.33
[E].SYLELYR.[K]		0.0116676	0.00227728	1	1	14	Q01780	Q01780 [490-496]		0	943.488	High	High	High	High	0.0002455	0.0001892	0.00312	0.009477	1.15	1.45
[I].SSLDELVELNEKLLNCQEFAVDLEHHSYR.[S]	1xMethyl [K12(100)]	0.00207925	0.00227728	1	1	3	Q01780	Q01780 [292-320]	A0000 1xMethyl [K303(100)]	1	3444.67	High	High	High	High	0.003305	0.0001892	0.09847	0.0001024	2.5	2.59
[R].REDESYGYVLPNHMMLK.[I]	1xOxidation [M15(100)]	1.9217e-06	0.00227728	1	1	573	Q01780	Q01780 [523-539]		1	2097.97	High	High	High	High	0.0002455	0.0001892	1.192e-11	5.588e-11	5.07	4.64
[R].REDESYGYVLPNHMMLK.[I]		2.13825e-06	0.00227728	1	1	129	Q01780	Q01780 [523-539]		1	2081.98	High	High	High	High	0.0002455	0.0001892	6.275e-11	2.095e-11	4.63	4.71
[R].REDESYGYVLPNHMML.[K]		0.00195617	0.00227728	1	1	10	Q01780	Q01780 [523-538]		1	1953.88	High	High	High	High	0.0002455	0.0001892	8.921e-05	0.0006726	3.04	1.55
[R].REDESYGYVLPNHMM.[L]	1xOxidation [M]	0.00368046	0.00227728	1	1	45	Q01780	Q01780 [523-537]		1	1856.79	High	High	High	High	0.0002455	0.0001892	0.0003673	0.01292	2.89	2.5
[R].REDESYGYVLPNHMM.[L]		0.0001445	0.00227728	1	1	52	Q01780	Q01780 [523-537]		1	1840.8	High	High	High	High	0.0002455	0.0001892	2.317e-07	1.333e-06	3.16	3.61
[R].REDESYGYVLPNHM.[M]	1xOxidation [M14(100)]	0.0162313	0.00227728	1	1	30	Q01780	Q01780 [523-536]		1	1725.75	High	High	High	High	0.0002455	0.0001892	0.005115	0.009625	1.73	1.19
[R].REDESYGYVLPNHMMLK.[I]	2xOxidation [M14(100); M15(100)]	0.00228572	0.00227728	1	1	47	Q01780	Q01780 [523-539]		1	2113.97	High	High	High	High	0.0002455	0.0001892	0.0001809	0.0001264	3.13	3.15
[R].REDESYGYVLPNHM.[M]		0.000672452	0.00227728	1	1	50	Q01780	Q01780 [523-536]		1	1709.76	High	High	High	High	0.0002455	0.0001892	7.772e-06	1.092e-05	3.2	2.7
[K].QYQLADWR.[I]		0.00620308	0.00227728	1	1	87	Q01780	Q01780 [418-425]		0	1079.53	High	High	High	High	0.0002455	0.0001892	0.001054	0.001535	1.15	1.82
[K].QYQLADWR.[I]	1xGln->pyro-Glu [N-Term]	0.0127079	0.00227728	1	1	52	Q01780	Q01780 [418-425]		0	1062.5	High	High	High	High	0.0002455	0.0001892	0.003573	0.004314	2.01	1.75
[R].QQVVLENAAK.[K]		0.00145951	0.00227728	1	1	48	Q01780	Q01780 [769-778]		0	1099.61	High	High	High	High	0.0002455	0.0001892	7.653e-05	4.637e-05	2.39	2.18
[N].QQPVLPAGLQVPK.[T]		0.00125302	0.00227728	1	1	15	Q01780	Q01780 [138-150]		0	1374.81	High	High	High	High	0.0002455	0.0001892	0.0001763	3.295e-05	2.03	2.07
[R].QQINEMHLLIQQAR.[E]	1xOxidation [M6(100)]	0.00544173	0.00227728	1	1	48	Q01780	Q01780 [564-577]		0	1737.91	High	High	High	High	0.0003805	0.0001892	0.005846	0.000785	1.18	2.21
[R].QQINEMHLLIQQAR.[E]		0.0020603	0.00227728	1	1	35	Q01780	Q01780 [564-577]		0	1721.91	High	High	High	High	0.0002455	0.0001892	0.0001002	0.0003836	2.34	2.21
[R].REDESYGYVLPNH.[M]		0.00226484	0.00227728	1	1	39	Q01780	Q01780 [523-535]		1	1578.72	High	High	High	High	0.0002455	0.0001892	0.000538	0.0001237	2.59	2.8
[R].REDESYGYVLPNHMMLK.[I]	1xPhospho [Y8(97.9)]	0.00269031	0.00227728	1	1	9	Q01780	Q01780 [523-539]	A0000 1xPhospho [Y530(97.9)]	1	2161.94	High	High	High	High	0.0002455	0.0001892	0.0001846	0.000818	2.54	2.64
[R].RERPQDRPEDLDVPPALADFIHQQR.[T]		3.29212e-08	0.00227728	1	1	139	Q01780	Q01780 [221-245]		1	2998.52	High	High	High	High	0.0002455	0.0001892	1.096e-15	3.295e-15	7.48	6.94
[D].RPEDLDVPPALADFIHQQR.[T]		1.14339e-08	0.00227728	1	1	35	Q01780	Q01780 [227-245]		0	2217.14	High	High	High	High	0.000245519	0.000189215	1.77405e-16	1.71514e-16	6.09	5.86
[K].SMSFPTGK.[S]		0.014468	0.00227728	1	1	28	Q01780	Q01780 [866-873]		0	854.408	High	High	High	High	0.0002455	0.0001892	0.004325	0.01183	1.67	1.38
[R].SKVTELEDKFDLLVDANDVILER.[V]		1.4918e-06	0.00227728	1	1	115	Q01780	Q01780 [101-123]		2	2661.4	High	High	High	High	0.0002455	0.0001892	9.262e-11	9.317e-12	5.07	5.26
[R].SKVTELEDK.[F]		0.00744456	0.00227728	1	1	4	Q01780	Q01780 [101-109]		1	1048.55	High	High	High	High	0.0002455	0.0001892	0.004485	0.001386	2.13	2.24
[K].SKVSSQFDPNK.[Q]	1xMethyl [K2(100)]	0.00127228	0.00227728	1	1	4	Q01780	Q01780 [834-844]	A0000 1xMethyl [K835(100)]	1	1250.64	High	High	High	High	0.0002455	0.0001892	3.327e-05	6.31e-05	2.41	2.56
[K].SGPLPSAER.[L]		0.00455436	0.00227728	1	1	44	Q01780	Q01780 [593-601]		0	913.474	High	High	High	High	0.0002455	0.0001892	0.001622	0.0005535	2.13	2.36
[A].SGGLPQFGDEYDFYR.[S]		0.00150473	0.00227728	1	1	6	Q01780	Q01780 [50-64]		0	1750.77	High	High	High	High	0.0002455	0.0001892	4.903e-05	0.0001222	2.62	2.38
[R].SFPGFQAFCETQGDR.[L]		0.000178902	0.00227728	1	1	24	Q01780	Q01780 [65-79]		0	1689.73	High	High	High	High	0.0002455	0.0001892	2.621e-06	4.222e-07	2.92	2.63
[R].SDMYILNESLTDPAIVK.[V]	1xOxidation [M3(100)]	0.000149888	0.00227728	1	1	123	Q01780	Q01780 [347-363]		0	1924.96	High	High	High	High	0.0002455	0.0001892	4.261e-07	2.842e-07	3.7	2.9
[R].SDMYILNESLTDPAIVK.[V]		8.34391e-05	0.00227728	1	1	71	Q01780	Q01780 [347-363]		0	1908.96	High	High	High	High	0.0002455	0.0001892	8.012e-08	7.666e-08	3.85	3.9
[D].SDIEWLQK.[D]		0.00929077	0.00227728	1	1	8	Q01780	Q01780 [370-377]		0	1018.52	High	High	High	High	0.0002455	0.0001892	0.002158	0.01223	1.7	1.54
[K].SDGEMVLPGFPDADSFVK.[F]	1xOxidation [M5(100)]	0.000103937	0.00227728	1	1	67	Q01780	Q01780 [20-37]		0	1926.88	High	High	High	High	0.0002455	0.0001892	1.085e-07	1.673e-07	3.22	3.64
[K].SDGEMVLPGFPDADSFVK.[F]		7.52177e-05	0.00227728	1	1	19	Q01780	Q01780 [20-37]		0	1910.88	High	High	High	High	0.0002455	0.0001892	5.566e-08	6.061e-08	3.69	3.56
[T].RTEDFIIDTLELR.[S]		0.00271543	0.00227728	1	1	13	Q01780	Q01780 [334-346]		1	1620.86	High	High	High	High	0.0002455	0.0001892	0.0002709	0.0001849	2.43	2.71
[I].RPLPEEMLSYARDDTHYLLYIYDK.[M]	1xOxidation [M7(100)]; 1xPhospho [S/Y/T]	0.00576449	0.00227728	1	1	2	Q01780	Q01780 [427-450]		1	3097.44	High	Not Found	High	n/a	0.0002455		0.0009151		2.7
[Y].RPIEETPCHFISSLDELVELNEK.[L]		0.000990682	0.00227728	1	1	4	Q01780	Q01780 [281-303]		0	2698.34	High	High	High	High	0.0002455	0.0001892	1.88e-05	0.001162	2.83	2.24
[E].SYGYVLPNHMMLK.[I]		0.00204153	0.00227728	1	1	1	Q01780	Q01780 [527-539]		0	1552.77	High	Not Found	High	n/a	0.0002455		9.83e-05		2.12
[C].LIATAVITLFNEPSAEDSKK.[G]		0.0136144	0.00227728	1	1	1	Q01780	Q01780 [652-671]		1	2147.16	High	Not Found	High	n/a	0.0002455		0.003954		1.71
[L].YVVNMFDTHQAAR.[L]		6.69839e-05	0.00227728	1	1	8	Q01780	Q01780 [382-394]		0	1551.74	High	High	High	High	0.0002455	0.0001892	7.162e-07	4.665e-08	3.16	3.22
[I].FIKPNAQKPLPQALSK.[E]		5.71091e-06	0.00227728	1	1	22	Q01780	Q01780 [203-218]		0	1780.05	High	High	High	High	0.0002455	0.0001892	1.429e-10	1.221e-09	3.7	3.37
[K].DFGLYVVNMFDTHQAAR.[L]		2.49824e-06	0.00227728	1	1	144	Q01780	Q01780 [378-394]		0	1983.94	High	High	High	High	0.0002455	0.0001892	2.161e-11	3.793e-11	4.57	4.83
[K].FIKPIFTDESYLELYR.[K]	1xMethyl [K3(100)]	0.00341701	0.00227728	1	1	1	Q01780	Q01780 [481-496]	A0000 1xMethyl [K483(100)]	0	2048.07	Not Found	High	n/a	High		0.0001892		0.000304		1.6
[K].FIKPIFTDESYLELYRK.[Q]		0.000178357	0.00227728	1	1	3	Q01780	Q01780 [481-497]		1	2162.15	High	High	High	High	0.0002455	0.0001892	3.734e-07	1.069e-06	2.63	3.17
[C].LIATAVITLFNEPSAEDSK.[K]		0.000708249	0.00227728	1	1	4	Q01780	Q01780 [652-670]		0	2019.06	High	Not Found	High	n/a	0.0002455		8.733e-06		2.61
[D].FIIDTLELR.[S]		0.0106877	0.00227728	1	1	8	Q01780	Q01780 [338-346]		0	1119.64	High	High	High	High	0.0002455	0.0001892	0.004513	0.002529	1.37	1.41
[K].DFGLYVVNMFDTHQA.[A]		0.000561677	0.00227728	1	1	19	Q01780	Q01780 [378-392]		0	1756.8	High	High	High	High	0.0002455	0.0001892	5.129e-06	1.056e-05	3.46	3.4
[H].FISSLDELVELNEK.[L]		0.00139423	0.00227728	1	1	8	Q01780	Q01780 [290-303]		0	1635.85	High	High	High	High	0.0002455	0.0001892	4.119e-05	0.01027	2.25	1.3
[L].FNEPSAEDSK.[K]		0.00365661	0.00227728	1	1	4	Q01780	Q01780 [661-670]		0	1123.49	High	High	High	High	0.0002455	0.0001892	0.0003611	0.0007445	2.35	2.04
[K].DFGLYVVNMFDTH.[Q]		0.000604347	0.00227728	1	1	6	Q01780	Q01780 [378-390]		0	1557.7	High	High	High	High	0.0002455	0.0001892	1.706e-05	6.438e-06	2.82	2.97
[T].DESYLELYR.[K]		0.0133033	0.00227728	1	1	16	Q01780	Q01780 [488-496]		0	1187.56	High	High	High	High	0.0002455	0.0001892	0.003806	0.003905	1.61	1.69
[H].GADSDIEWLQK.[D]		0.00184038	0.00227728	1	1	9	Q01780	Q01780 [367-377]		0	1261.61	High	High	High	High	0.0002455	0.0001892	0.0006385	7.76e-05	2.04	2.12
[G].GLPQFGDEYDFYR.[S]		0.00456993	0.00227728	1	1	2	Q01780	Q01780 [52-64]		0	1606.72	High	High	High	High	0.0002455	0.0001892	0.000576	0.0006844	2.1	2.1
[F].GLYVVNMFDTHQAAR.[L]		9.30472e-06	0.00227728	1	1	6	Q01780	Q01780 [380-394]		0	1721.84	High	High	High	High	0.0002455	0.0001892	2.53e-09	5.609e-10	4.5	4.42
[R].DDTHYLLYIYDK.[M]		2.31673e-05	0.00227728	1	1	37	Q01780	Q01780 [439-450]		0	1558.74	High	High	High	High	0.0002455	0.0001892	2.382e-08	4.341e-09	3.63	3.85
[R].GNGQPVQLQVVWQR.[S]		0.000100813	0.00227728	1	1	54	Q01780	Q01780 [459-472]		0	1608.86	High	High	High	High	0.0002455	0.0001892	1.854e-07	1.166e-07	3.46	3.65
[N].GQPVQLQVVWQR.[S]		0.00780389	0.00227728	1	1	3	Q01780	Q01780 [461-472]		0	1437.8	High	High	High	High	0.0002455	0.0001892	0.001598	0.002896	0.95	1.12
[Y].GYVLPNHMMLK.[I]		0.000759732	0.00227728	1	1	61	Q01780	Q01780 [529-539]		0	1302.67	High	High	High	High	0.0002455	0.0001892	2.883e-05	1.07e-05	2.28	2.52
[Y].GYVLPNHMMLK.[I]	1xOxidation [M9(99.7)]	0.0079602	0.00227728	1	1	9	Q01780	Q01780 [529-539]		0	1318.66	High	High	High	High	0.0002455	0.0001892	0.001653	0.001644	1.86	1.44
[T].AVITLFNEPSAEDSKK.[G]		0.000181099	0.00227728	1	1	4	Q01780	Q01780 [656-671]		1	1748.91	High	High	High	High	0.0002455	0.0001892	3.874e-07	0.005171	3.98	2.7
[F].HGADSDIEWLQK.[D]		0.000835093	0.00227728	1	1	7	Q01780	Q01780 [366-377]		0	1398.66	High	High	High	High	0.0002455	0.0001892	1.27e-05	0.00818	2.46	1.62
[D].AVLQKPQPQLYRPIEETPCHFISSLDELVELNEK.[L]		0.00221691	0.00227728	1	1	3	Q01780	Q01780 [270-303]		0	3964.05	High	High	High	High	0.0002455	0.0001892	0.000241	0.0001179	3.48	2.97
[M].HLLIQQAR.[E]		0.00606716	0.00227728	1	1	14	Q01780	Q01780 [570-577]		0	978.584	High	High	High	High	0.0002455	0.0001892	0.001011	0.002006	1.97	2.16
[K].HLNTQQLTAF.[Q]		0.00859236	0.00227728	1	1	49	Q01780	Q01780 [501-510]		0	1172.61	High	High	High	High	0.0002455	0.0001892	0.004345	0.001772	2.57	2.12
[K].HLNTQQLTAFQ.[L]		0.0026084	0.00227728	1	1	8	Q01780	Q01780 [501-511]		0	1300.66	High	High	High	High	0.0003805	0.0001892	0.006769	0.000169	1.33	1.82
[K].HLNTQQLTAFQLLF.[A]		0.000350037	0.00227728	1	1	2	Q01780	Q01780 [501-514]		0	1673.9	High	High	High	High	0.0002455	0.0001892	2.044e-06	1.892e-06	3.53	3.06
[F].AVDLEHHSYR.[S]		0.000143183	0.00227728	1	1	27	Q01780	Q01780 [311-320]		0	1226.59	High	High	High	High	0.0002455	0.0001892	2.257e-07	3.626e-06	2.97	2.47
[K].HLNTQQLTAFQLLFA.[W]		0.00117885	0.00227728	1	1	2	Q01780	Q01780 [501-515]		0	1744.94	High	High	High	High	0.0002455	0.0001892	2.794e-05	2.918e-05	3.41	3.21
[K].HLNTQQLTAFQLLFAWR.[D]		0.000736903	0.00227728	1	1	3	Q01780	Q01780 [501-517]		0	2087.12	Not Found	High	n/a	High		0.0001892		1.004e-05		1.66
[R].EDESYGYVLPNHMMLK.[I]	1xOxidation [M]	0.00013348	0.00227728	1	1	184	Q01780	Q01780 [524-539]		0	1941.87	High	High	High	High	0.0002455	0.0001892	1.932e-07	2.937e-07	3.08	3.07
[K].FIKPIFTDESYLELYR.[K]		1.67659e-05	0.00227728	1	1	134	Q01780	Q01780 [481-496]		0	2034.06	High	High	High	High	0.0002455	0.0001892	5.594e-09	2.103e-09	3.52	3.74
[K].DFGLYVVNMFDTHQAAR.[L]	1xOxidation [M9(100)]	4.21281e-05	0.00227728	1	1	181	Q01780	Q01780 [378-394]		0	1999.93	High	High	High	High	0.0002455	0.0001892	3.38e-08	1.654e-08	4.08	3.6
[K].FIKPIFTDES.[Y]		0.00231386	0.00227728	1	1	10	Q01780	Q01780 [481-490]		0	1196.62	High	High	High	High	0.0002455	0.0001892	0.0001304	0.006582	1.75	1.56
[K].FIKPIFTDE.[S]		0.00135646	0.00227728	1	1	15	Q01780	Q01780 [481-489]		0	1109.59	High	High	High	High	0.0002455	0.0001892	3.852e-05	0.001928	2.26	1.55
[R].EDESYGYVLPNHM.[M]		0.00110907	0.00227728	1	1	9	Q01780	Q01780 [524-536]		0	1553.66	High	High	High	High	0.0002455	0.0001892	2.429e-05	5.375e-05	2.36	2.38
[R].EDESYGYVLPNHMMLK.[I]	2xOxidation [M13(100); M14(100)]	0.00479514	0.00227728	1	1	2	Q01780	Q01780 [524-539]		0	1957.87	High	Not Found	High	Low	0.0002455	0.05766	0.0006346	0.4144	2.15	1.11
[T].EDFIIDTLELR.[S]		0.00151856	0.00227728	1	1	6	Q01780	Q01780 [336-346]		0	1363.71	High	High	High	High	0.0002455	0.0001892	0.0002461	5.046e-05	2.1	2.2
[K].EFTPYDYSQSDFK.[A]		0.00121537	0.00227728	1	1	43	Q01780	Q01780 [814-826]		0	1626.7	High	High	High	High	0.0002455	0.0001892	3.492e-05	3.082e-05	2.72	2.52
[Y].DYSQSDFK.[A]		0.0150274	0.00227728	1	1	10	Q01780	Q01780 [819-826]		0	989.421	High	High	High	High	0.0002455	0.0001892	0.004568	0.005247	1.9	1.91
[R].EKIDNSNTPFLPK.[I]		0.000181652	0.00227728	1	1	48	Q01780	Q01780 [189-201]		1	1502.78	High	High	High	High	0.0002455	0.0001892	3.894e-07	5.602e-07	3.35	2.99
[N].EKLLNCQEFAVDLEHHSYR.[S]	1xGG [K2(100)]	0.0078972	0.00227728	1	1	1	Q01780	Q01780 [302-320]	A0000 1xGG [K303(100)]	1	2445.16	Not Found	High	n/a	High		0.0001892		0.001542		1.86
[E].ELPKEPQGIIACCNPVPPLVR.[Q]		0.00173144	0.00227728	1	1	4	Q01780	Q01780 [543-563]		1	2273.21	High	High	High	High	0.0002455	0.0001892	6.757e-05	0.0003069	2.32	2.4
[Q].DRPEDLDVPPALADFIHQQR.[T]		0.000609904	0.00227728	1	1	14	Q01780	Q01780 [226-245]		0	2332.17	High	High	High	High	0.0002455	0.0001892	6.201e-06	0.0003573	2.3	2.58
[N].EMHLLIQQAR.[E]		0.00105946	0.00227728	1	1	26	Q01780	Q01780 [568-577]		0	1238.67	High	High	High	High	0.0002455	0.0001892	2.197e-05	0.0003264	2.7	2.07
[K].DPEPPEKEFTPYDYSQSDFK.[A]		4.77416e-05	0.00227728	1	1	66	Q01780	Q01780 [807-826]		1	2419.06	High	High	High	High	0.0002455	0.0001892	2.929e-08	2.183e-08	4.17	4.17
[K].EPQGIIACCNPVPPLVR.[Q]		0.000278445	0.00227728	1	1	36	Q01780	Q01780 [547-563]		0	1805.94	High	High	High	High	0.0002455	0.0001892	5.971e-06	1.136e-06	3.15	2.75
[K].DPEPPEKEFTPY.[D]		0.0104594	0.00227728	1	1	3	Q01780	Q01780 [807-818]		1	1448.66	High	High	High	High	0.0002455	0.004092	0.002618	0.09374	1.66	1.73
[K].DPEPPEK.[E]		0.01569	0.00227728	1	1	10	Q01780	Q01780 [807-813]		0	811.383	High	High	High	High	0.0002455	0.0001892	0.004945	0.004483	1.74	1.72
[R].HSLDHLLK.[L]		0.00165904	0.00227728	1	1	70	Q01780	Q01780 [401-408]		0	962.542	High	High	High	High	0.0002455	0.0001892	8.784e-05	6.165e-05	1.87	2.56
[S].DMYILNESLTDPAIVK.[V]	1xOxidation [M2(100)]; 1xPhospho [Y3(100)]	0.0118244	0.00227728	1	1	4	Q01780	Q01780 [348-363]	A0000 1xPhospho [Y350(100)]	0	1917.89	High	High	High	High	0.0002455	0.0001892	0.003183	0.02088	1.41	1.1
[R].ERPQDRPEDLDVPPALADFIHQ.[Q]		0.00027423	0.00227728	1	1	5	Q01780	Q01780 [222-243]		0	2558.26	High	High	High	High	0.0002455	0.0001892	1.002e-06	0.0006286	3.28	2.19
[R].ERPQDRPEDLDVPPALADFIHQQ.[R]		0.00037206	0.00227728	1	1	14	Q01780	Q01780 [222-244]		0	2686.32	High	High	High	High	0.0002455	0.0001892	2.011e-06	0.0001784	4.23	3.1
[R].ERPQDRPEDLDVPPALADFIHQQR.[T]		3.12573e-08	0.00227728	1	1	255	Q01780	Q01780 [222-245]		0	2842.42	High	High	High	High	0.0002455	0.0001892	1.761e-14	1.632e-15	5.73	5
[F].DLLVDANDVILER.[V]		0.0082188	0.00227728	1	1	6	Q01780	Q01780 [111-123]		0	1484.8	High	Not Found	High	Low	0.0002455	0.06572	0.001744	0.443	1.85	0.65
[N].ESLTDPAIVK.[V]		0.00350602	0.00227728	1	1	8	Q01780	Q01780 [354-363]		0	1072.59	High	High	High	High	0.0002455	0.0001892	0.0003308	0.0009427	2.19	2.4
[K].FALGSVVAVTK.[A]		0.00111927	0.00227728	1	1	430	Q01780	Q01780 [38-48]		0	1091.65	High	High	High	High	0.0002455	0.0001892	3.072e-05	2.554e-05	2.67	2.57
[V].DLEHHSYR.[S]		0.0126502	0.00227728	1	1	7	Q01780	Q01780 [313-320]		0	1056.49	High	High	High	High	0.0002455	0.0001892	0.004556	0.003278	1.9	1.96
[E].FAVDLEHHSYR.[S]		0.00106594	0.00227728	1	1	8	Q01780	Q01780 [310-320]		0	1373.66	High	High	High	High	0.0002455	0.0001892	2.224e-05	0.0002378	2.02	1.47
[K].FDLLVDANDVILER.[V]		0.000316511	0.00227728	1	1	9	Q01780	Q01780 [110-123]		0	1631.86	High	High	High	High	0.0002455	0.0001892	1.387e-06	2.176e-06	3.14	3.22
[M].FDTHQAAR.[L]		0.00366851	0.00227728	1	1	12	Q01780	Q01780 [387-394]		0	945.454	High	High	High	High	0.0003805	0.0001892	0.00773	0.000355	2.22	2.1
[Q].FGDEYDFYR.[S]		0.00148648	0.00227728	1	1	21	Q01780	Q01780 [56-64]		0	1211.5	High	High	High	High	0.0002455	0.0001892	4.742e-05	6.29e-05	2.11	2.13
[D].FGLYVVNMFDTHQAAR.[L]		0.000430738	0.00227728	1	1	4	Q01780	Q01780 [379-394]		0	1868.91	High	High	High	High	0.0002455	0.0001892	0.0005942	3.005e-06	2.08	2.05
[R].DICLKKFIKPIFTDESYLELYR.[K]	1xAcetyl [K]; 1xGG [K9(99.3)]	0.00268199	0.00227728	1	1	1	Q01780	Q01780 [475-496]	A0000 1xGG [K483(99.3)]	2	2890.51	High	Not Found	High	n/a	0.0002455		0.0001832		2.98
[E].DFIIDTLELR.[S]		0.007712	0.00227728	1	1	1	Q01780	Q01780 [337-346]		0	1234.67	High	Not Found	High	n/a	0.0002455		0.001561		1.71
[R].ERPQDRPEDLDVPPALADFIH.[Q]		4.39665e-05	0.00227728	1	1	18	Q01780	Q01780 [222-242]		0	2430.2	High	High	High	High	0.0002455	0.0001892	2.452e-07	1.824e-08	3.7	3.16
[K].KAQNIMESFENPFR.[M]		2.14659e-05	0.00227728	1	1	125	Q01780	Q01780 [680-693]		1	1710.83	High	High	High	High	0.0002455	0.0001892	1.079e-08	3.649e-09	3.88	4.18
[I].ATAVITLFNEPSAEDSKK.[G]		0.00269865	0.00227728	1	1	3	Q01780	Q01780 [654-671]		1	1920.99	High	High	High	High	0.0002455	0.001228	0.000185	0.03657	2.98	2.48
[D].ANDVILER.[V]		0.0130012	0.00227728	1	1	17	Q01780	Q01780 [116-123]		0	929.505	High	High	High	High	0.0002455	0.0001892	0.003682	0.005409	1.93	1.93
[K].LAQVQVQK.[D]		0.00400829	0.00227728	1	1	79	Q01780	Q01780 [726-733]		0	913.547	High	High	High	High	0.0002455	0.0001892	0.0005167	0.0004262	2.4	2.45
[L].IATAVITLFNEPSAEDSK.[K]		0.000116003	0.00227728	1	1	6	Q01780	Q01780 [653-670]		0	1905.98	High	High	High	High	0.0002455	0.0001892	4.174e-07	1.593e-07	3.68	4.22
[L].IATAVITLFNEPSAEDSKK.[G]		0.000140586	0.00227728	1	1	14	Q01780	Q01780 [653-671]		1	2034.08	High	High	High	High	0.0002455	0.0001892	2.171e-07	7.132e-05	4.17	2.5
[K].KAQNIMESFENPFR.[M]	1xOxidation [M6(100)]	0.00031172	0.00227728	1	1	316	Q01780	Q01780 [680-693]		1	1726.82	High	High	High	High	0.0002455	0.0001892	1.942e-06	1.462e-06	2.41	3.46
[S].LDELVELNEK.[L]		0.00192656	0.00227728	1	1	14	Q01780	Q01780 [294-303]		0	1201.63	High	High	High	High	0.0002455	0.0001892	0.0002859	8.641e-05	2.78	2.31
[F].ALGSVVAVTK.[A]		0.0116676	0.00227728	1	1	3	Q01780	Q01780 [39-48]		0	944.578	High	Not Found	High	Low	0.0002455	0.07441	0.003122	0.471	1.12	0.68
[K].IDNSNTPFLPK.[I]		0.000319421	0.00227728	1	1	73	Q01780	Q01780 [191-201]		0	1245.65	High	High	High	High	0.0002455	0.0001892	1.418e-06	2.38e-06	2.96	2.94
[D].LDVPPALADFIHQQR.[T]		8.28617e-06	0.00227728	1	1	29	Q01780	Q01780 [231-245]		0	1719.92	High	High	High	High	0.0002455	0.0001892	3.349e-10	2.558e-09	3.78	3.58
[E].LEDKFDLLVDANDVILER.[V]		0.0048959	0.00227728	1	1	7	Q01780	Q01780 [106-123]		1	2117.11	High	High	High	High	0.0002455	0.0001892	0.0008277	0.0006384	2.24	2.99
[A].AEQAISVR.[Q]		0.0112623	0.00227728	1	1	6	Q01780	Q01780 [761-768]		0	873.479	High	High	High	High	0.0002455	0.0001892	0.003682	0.002741	2.02	2.16
[I].AEELPKEPQGIIACCNPVPPLVR.[Q]		0.00236399	0.00227728	1	1	3	Q01780	Q01780 [541-563]		1	2473.29	High	High	High	High	0.0003805	0.0001892	0.01218	0.0001359	1.91	2.53
[R].LENVLFGPH.[D]		0.00215023	0.00227728	1	1	41	Q01780	Q01780 [602-610]		0	1025.54	High	High	High	High	0.0002455	0.0001892	0.0002407	0.0001101	2.35	2.55
[R].LENVLFGPHD.[C]		0.00250597	0.00227728	1	1	124	Q01780	Q01780 [602-611]		0	1140.57	High	High	High	High	0.0002455	0.0001892	0.0003226	0.0001555	2.65	2.54
[R].LENVLFGPHDC.[S]		0.00568156	0.00227728	1	1	13	Q01780	Q01780 [602-612]		0	1243.58	High	High	High	High	0.0002455	0.0001892	0.0008897	0.004626	2.51	2.05
[R].LENVLFGPHDCSHAPPDGYPIIPTSGSVPVQK.[Q]		3.31786e-06	0.00227728	1	1	33	Q01780	Q01780 [602-633]		0	3371.67	High	High	High	High	0.0002455	0.0001892	4.133e-11	5.243e-10	4.21	4.73
[K].IFIKPNAQK.[P]		0.00150014	0.00227728	1	1	20	Q01780	Q01780 [202-210]		0	1058.64	High	High	High	High	0.0002455	0.0001892	4.852e-05	0.0001703	2.41	2.15
[K].IFIKPNAQKPLPQ.[A]		0.000664295	0.00227728	1	1	17	Q01780	Q01780 [202-214]		0	1493.88	High	High	High	High	0.0002455	0.0001892	5.219e-05	7.965e-06	2.6	2.5
[K].IFIKPNAQKPLPQAL.[S]		2.26777e-05	0.00227728	1	1	45	Q01780	Q01780 [202-216]		0	1678.01	High	High	High	High	0.0002455	0.0001892	3.344e-09	5.056e-09	3.62	3.5
[K].IFIKPNAQKPLPQALSK.[E]		6.34913e-07	0.00227728	1	1	304	Q01780	Q01780 [202-218]		0	1893.13	High	High	High	High	0.0002455	0.0001892	3.415e-12	1.384e-12	4.02	3.91
[K].IFIKPNAQKPLPQALSK.[E]	1xMethyl [K4(100)]	0.000573801	0.00227728	1	1	1	Q01780	Q01780 [202-218]	A0000 1xMethyl [K205(100)]	0	1907.15	High	Not Found	High	n/a	0.0002455		5.404e-06		2.82
[P].IFTDESYLELYR.[K]		0.00148648	0.00227728	1	1	5	Q01780	Q01780 [485-496]		0	1548.76	High	High	High	High	0.0002455	0.0001892	0.0003628	4.819e-05	1.79	1.61
[G].ADSDIEWLQK.[D]		0.000955069	0.00227728	1	1	7	Q01780	Q01780 [368-377]		0	1204.58	High	High	High	High	0.0002455	0.0001892	1.729e-05	0.0001504	2.54	1.64
[L].ADFIHQQR.[T]		0.00656038	0.00227728	1	1	9	Q01780	Q01780 [238-245]		0	1014.51	High	High	High	High	0.0002455	0.0001892	0.00117	0.002841	2.12	1.86
[A].LGSVVAVTK.[A]		0.000887636	0.00227728	1	1	6	Q01780	Q01780 [40-48]		0	873.54	High	High	High	High	0.0002455	0.0001892	3.531e-05	1.522e-05	2.58	2.88
[A].AAEQAISVR.[Q]		0.00880536	0.00227728	1	1	3	Q01780	Q01780 [760-768]		0	944.516	High	High	High	High	0.0002455	0.0001892	0.00504	0.001849	1.84	2.64
[F].IKPIFTDESYLELYR.[K]		0.000145828	0.00227728	1	1	10	Q01780	Q01780 [482-496]		0	1886.99	High	High	High	High	0.0002455	0.0001892	2.359e-07	4.543e-06	3.21	2.99
[F].IKPNAQKPLPQALSK.[E]		1.60648e-05	0.00227728	1	1	33	Q01780	Q01780 [204-218]		0	1632.98	High	High	High	High	0.0002455	0.0001892	3.867e-09	1.914e-09	3.22	3.1
[K].IAEELPKEPQGIIACCNPVPPLVR.[Q]		1.93346e-06	0.00227728	1	1	82	Q01780	Q01780 [540-563]		1	2586.38	High	High	High	High	0.0002455	0.0001892	5.342e-10	1.665e-11	5.31	5.68
[K].IAEELPKEPQ.[G]		0.0044321	0.00227728	1	1	4	Q01780	Q01780 [540-549]		1	1153.61	High	High	High	High	0.0002455	0.0001892	0.001037	0.0005218	2.03	1.56
[R].EDESYGYVLPNHMMLK.[I]		9.14364e-05	0.00227728	1	1	58	Q01780	Q01780 [524-539]		0	1925.88	High	High	High	High	0.0002455	0.0001892	8.117e-08	2.131e-07	3.02	3.07
[K].IAEELPK.[E]		0.0101503	0.00227728	1	1	52	Q01780	Q01780 [540-546]		0	799.456	High	High	High	High	0.0002455	0.0001892	0.002504	0.003592	1.7	1.68
[K].ASGGLPQFGDEYDFYR.[S]		0.000232576	0.00227728	1	1	48	Q01780	Q01780 [49-64]		0	1821.81	High	High	High	High	0.0002455	0.0001892	6.843e-07	1.521e-06	3.51	3.2
[Y].ARDDTHYLLYIYDK.[M]		0.00805593	0.00227728	1	1	5	Q01780	Q01780 [437-450]		1	1785.88	High	High	High	High	0.0002455	0.0001892	0.001691	0.01727	2.22	1.88
[K].AQNIMESFENPFR.[M]	1xOxidation [M5(100)]	0.000680708	0.00227728	1	1	359	Q01780	Q01780 [681-693]		0	1598.73	High	High	High	High	0.0002455	0.0001892	7.979e-06	3.577e-05	2.39	2.32
[D].KFDLLVDANDVILER.[V]		0.00104024	0.00227728	1	1	3	Q01780	Q01780 [109-123]		1	1759.96	High	High	High	High	0.0002455	0.0001892	2.763e-05	2.163e-05	2.54	3.2
[K].KFIKPIFTDESYLEL.[Y]		0.00891442	0.00227728	1	1	2	Q01780	Q01780 [480-494]		1	1842.99	High	High	High	High	0.0002455	0.002059	0.002016	0.0438	1.78	0.73
[K].KFIKPIFTDESYLELYR.[K]		4.91791e-06	0.00227728	1	1	30	Q01780	Q01780 [480-496]		1	2162.15	High	High	High	High	0.0002455	0.0001892	7.722e-09	1.348e-10	3.51	4.63
[K].KHLNTQQLTAF.[Q]		0.0146746	0.00227728	1	1	5	Q01780	Q01780 [500-510]		1	1300.7	High	High	High	High	0.0002455	0.0001892	0.004414	0.01477	2.47	2.37
[K].KHLNTQQLTAFQLLF.[A]		0.000254868	0.00227728	1	1	19	Q01780	Q01780 [500-514]		1	1802	High	High	High	High	0.0002455	0.0001892	4.415e-05	9.284e-07	3.22	3.88
[K].KHLNTQQLTAFQLLFA.[W]		0.00214368	0.00227728	1	1	10	Q01780	Q01780 [500-515]		1	1873.03	High	High	High	High	0.0002455	0.0001892	0.0003715	0.0001096	3.22	2.96
[W].KLAQVQVQK.[D]		0.000884932	0.00227728	1	1	4	Q01780	Q01780 [725-733]		1	1041.64	High	High	High	High	0.0002455	0.0001892	1.849e-05	1.508e-05	2.45	2.61
[A].KNIIRPQLK.[F]		0.00363295	0.00227728	1	1	6	Q01780	Q01780 [178-186]		1	1109.72	High	High	High	High	0.0002455	0.0001892	0.0003574	0.002238	2.47	2.26
[K].AQNIMESFENPFR.[M]		0.000292374	0.00227728	1	1	64	Q01780	Q01780 [681-693]		0	1582.73	High	High	High	High	0.0002455	0.0001892	1.159e-06	1.542e-06	2.63	2.6
[H].APPDGYPIIPTSGSVPVQK.[Q]		0.00866261	0.00227728	1	1	6	Q01780	Q01780 [615-633]		0	1923.02	High	High	High	High	0.0002455	0.0001892	0.003584	0.001801	2.58	2.58
[K].KPKDPEPPEK.[E]		0.00593501	0.00227728	1	1	15	Q01780	Q01780 [804-813]		1	1164.63	High	High	High	High	0.0002455	0.0001892	0.0009667	0.001358	2.97	2.69
[K].KPKDPEPPEKEFTPYDYSQSDFK.[A]		4.12033e-06	0.00227728	1	1	41	Q01780	Q01780 [804-826]		2	2772.3	High	High	High	High	0.0002455	0.0001892	9.744e-10	9.078e-11	5.3	5.18
[N].AQKPLPQALSK.[E]		0.000380092	0.00227728	1	1	20	Q01780	Q01780 [208-218]		0	1180.7	High	High	High	High	0.0002455	0.0001892	6.508e-06	2.282e-06	3.17	3.25
[I].KPIFTDESYLELYRK.[Q]	1xGG [K15(100)]	0.00546122	0.00227728	1	1	2	Q01780	Q01780 [483-497]	A0000 1xGG [K497(100)]	1	2016.04	High	High	High	High	0.003173	0.0001892	0.09608	0.0007855	1.49	1.67
[A].LADFIHQQR.[T]		0.0020856	0.00227728	1	1	4	Q01780	Q01780 [237-245]		0	1127.6	High	High	High	High	0.0002455	0.0001892	0.0001034	0.000186	1.82	1.23
[Q].KPLPQALSK.[E]		0.00613464	0.00227728	1	1	5	Q01780	Q01780 [210-218]		0	981.609	High	High	High	High	0.0003805	0.0001892	0.01796	0.000981	1.93	1.89
[S].KVSSQFDPNK.[Q]		0.00083255	0.00227728	1	1	11	Q01780	Q01780 [835-844]		1	1149.59	High	High	High	High	0.0002455	0.0001892	1.268e-05	2.112e-05	2.87	3.15
[I].KPNAQKPLPQALSK.[E]	1xGG [K1(100)]	0.000205857	0.00227728	1	1	1	Q01780	Q01780 [205-218]	A0000 1xGG [K205(100)]	0	1633.94	High	Not Found	High	n/a	0.0002455		5.178e-07		2.98
[K].KSGPLPSAER.[L]		0.00171566	0.00227728	1	1	8	Q01780	Q01780 [592-601]		1	1041.57	High	High	High	High	0.0002455	0.0001892	6.588e-05	0.0004796	2.43	2.72
[T].KSDGEMVLPGFPDADSFVK.[F]		0.0130609	0.00227728	1	1	1	Q01780	Q01780 [19-37]		1	2038.98	Not Found	High	Medium	High	0.02747	0.0001892	0.2863	0.003452	1.37	1.37
[I].KPIFTDESYLELYR.[K]		0.00109562	0.00227728	1	1	17	Q01780	Q01780 [483-496]		0	1773.91	High	High	High	High	0.0002455	0.0001892	2.373e-05	3.066e-05	2.89	2.72
[R].APVSQAAK.[F]		0.00519623	0.00227728	1	1	19	Q01780	Q01780 [703-710]		0	771.436	High	High	High	High	0.0002455	0.0001892	0.0007469	0.002768	1.99	1.67
[V].DANDVILER.[V]		0.0168794	0.00361687	1	1	1	Q01780	Q01780 [115-123]		0	1044.53	High	Not Found	High	Low	0.0003805	0.9241	0.005406	0.9947	1.54	0.65
[R].SKVTELEDKFDLLVD.[A]		0.0314739	0.00361687	1	1	1	Q01780	Q01780 [101-115]		2	1750.91	High	Not Found	High	Low	0.0003805	0.1796	0.01221	0.6936	2.08	1.5
[D].YSQSDFK.[A]		0.0325847	0.00361687	1	1	6	Q01780	Q01780 [820-826]		0	874.394	High	High	High	High	0.0003805	0.0001892	0.01267	0.01595	1.05	1.63
[S].SLDELVELNEK.[L]		0.0542633	0.00361687	1	1	2	Q01780	Q01780 [293-303]		0	1288.66	High	Not Found	High	Low	0.0003805	0.3243	0.02252	0.8548	1.37	0.87
[R].VLSATSATKSDGEMVLPGFPDADSFVK.[F]	1xPhospho [S3(99.8)]	0.0483421	0.00361687	1	1	1	Q01780	Q01780 [11-37]	A0000 1xPhospho [S13(99.8)]	1	2849.33	High	Not Found	High	Low	0.0003805	0.9222	0.01986	0.9947	1.93	1.81
[R].SRDICLK.[K]		0.0486498	0.00361687	1	1	2	Q01780	Q01780 [473-479]		1	834.45	Not Found	High	Low	High	0.1502	0.0001892	0.6501	0.01793	1.62	1.71
[L].DELVELNEK.[L]		0.0297246	0.00361687	1	1	4	Q01780	Q01780 [295-303]		0	1088.55	High	Not Found	High	Low	0.0003805	0.1699	0.01137	0.6787	1.24	0.8
[R].VMQYHGCR.[S]	1xOxidation [M2(100)]	0.0188387	0.00361687	1	1	8	Q01780	Q01780 [87-94]		0	1009.43	High	High	High	High	0.002428	0.0001892	0.07536	0.005777	0.95	1.57
[K].AFAGNSK.[S]		0.0453914	0.00361687	1	1	4	Q01780	Q01780 [827-833]		0	694.352	High	High	High	High	0.0003805	0.002517	0.01855	0.0517	0.74	1.46
[R].DDTHYLLYIYDKMRLEM.[W]	1xGG [K12(100)]	0.0304095	0.00361687	1	1	1	Q01780	Q01780 [439-455]	A0000 1xGG [K450(100)]	2	2333.09	High	Not Found	High	n/a	0.0003805		0.01166		1.98
[S].VVAVTKASGGLPQFGDEYDFYR.[S]		0.0309361	0.00361687	1	1	3	Q01780	Q01780 [43-64]		1	2419.19	High	High	High	High	0.0003805	0.0008937	0.01193	0.03294	1.89	1.89
[K].VTELEDKFDLLVDANDVILER.[V]	1xMethyl [K7(100)]	0.047433	0.00361687	1	1	1	Q01780	Q01780 [103-123]	A0000 1xMethyl [K109(100)]	1	2460.29	Not Found	High	n/a	High		0.0001892		0.01753		1.82
[D].VPPALADFIHQQR.[T]		0.0184618	0.00361687	1	1	6	Q01780	Q01780 [233-245]		0	1491.81	High	High	High	High	0.0003805	0.0001892	0.01327	0.005636	1.5	1.53
[K].VTELEDK.[F]		0.0539121	0.00361687	1	1	9	Q01780	Q01780 [103-109]		0	833.425	High	High	High	High	0.0003805	0.001071	0.02235	0.03572	1.28	1.47
[R].YNWPQR.[T]		0.0546173	0.00361687	1	1	123	Q01780	Q01780 [880-885]		0	863.416	High	High	High	High	0.0003805	0.001559	0.0227	0.04199	1.76	1.67
[A].VDLEHHSYR.[S]		0.0196219	0.00361687	1	1	2	Q01780	Q01780 [312-320]		0	1155.55	High	High	High	High	0.0003805	0.001398	0.006646	0.03998	1.17	1.24
[F].IIDTLELR.[S]		0.0375414	0.00361687	1	1	2	Q01780	Q01780 [339-346]		0	972.572	High	High	High	High	0.007712	0.0001892	0.1516	0.01355	1.22	1.69
[T].SGSVPVQK.[Q]		0.0235729	0.00361687	1	1	2	Q01780	Q01780 [626-633]		0	801.446	High	High	High	High	0.002152	0.0001892	0.07322	0.007728	1.09	2.25
[K].PLPQALSK.[E]		0.0248813	0.00361687	1	1	16	Q01780	Q01780 [211-218]		0	853.514	High	High	High	High	0.0003805	0.0001892	0.009111	0.009567	1.25	1.36
[R].PIEETPCHFISSLDELVELNEK.[L]	2xPhospho [T5(100); S11(97.9)]	0.0331582	0.00361687	1	1	1	Q01780	Q01780 [282-303]	A0000 2xPhospho [T286(100); S292(97.9)]	0	2702.17	High	Not Found	High	n/a	0.0003805		0.01297		1.73
[T].KASGGLPQFGDEYDFYR.[S]		0.0236998	0.00361687	1	1	2	Q01780	Q01780 [48-64]		1	1949.9	Not Found	High	Medium	High	0.01051	0.0001892	0.1762	0.007791	1.39	1.76
[P].KEPQGIIACCNPVPPLVR.[Q]		0.0323962	0.00361687	1	1	3	Q01780	Q01780 [546-563]		1	1934.04	High	High	High	High	0.0003805	0.005991	0.01263	0.1108	2.02	2.17
[K].NQQPVLPAGLQV.[P]		0.0370944	0.00361687	1	1	3	Q01780	Q01780 [137-148]		0	1263.71	High	High	High	High	0.0003805	0.002613	0.01485	0.07177	2.27	1.41
[N].KNQQPVLPAGLQVPK.[T]		0.0234468	0.00361687	1	1	4	Q01780	Q01780 [136-150]		1	1616.95	High	High	High	High	0.0003805	0.002379	0.00846	0.04579	2.81	2.67
[S].MSFPTGK.[S]		0.0542633	0.00361687	1	1	6	Q01780	Q01780 [867-873]		0	767.376	High	High	High	High	0.0003805	0.0001892	0.02282	0.02013	1.28	1.08
[R].MFLPSLGH.[R]		0.0167143	0.00361687	1	1	8	Q01780	Q01780 [694-701]		0	901.46	High	High	High	High	0.0003805	0.0001892	0.005326	0.01147	1.37	1.11
[K].IYEISNR.[W]		0.0181854	0.00361687	1	1	80	Q01780	Q01780 [717-723]		0	894.468	High	High	High	High	0.0003805	0.0001892	0.005988	0.008739	1.92	1.84
[E].LVELNEK.[L]		0.0267209	0.00361687	1	1	6	Q01780	Q01780 [297-303]		0	844.477	High	High	High	High	0.0003805	0.001398	0.01	0.04	1.55	1.51
[C].SHAPPDGYPIIPTSGSVPVQK.[Q]		0.0451086	0.00361687	1	1	6	Q01780	Q01780 [613-633]		0	2147.11	High	High	High	High	0.0003805	0.001228	0.01844	0.03855	1.68	1.85
[L].LVDANDVILER.[V]		0.0267209	0.00361687	1	1	1	Q01780	Q01780 [113-123]		0	1256.68	High	Not Found	High	Medium	0.0003805	0.03106	0.00998	0.2742	1.09	0.82
[R].IRPLPEEM.[L]		0.0273207	0.00361687	1	1	5	Q01780	Q01780 [426-433]		0	984.518	High	High	High	High	0.0003805	0.0008937	0.01028	0.03142	1.35	1.26
[R].LEMWER.[G]	1xOxidation [M3(100)]	0.0408621	0.00361687	1	1	702	Q01780	Q01780 [453-458]		0	879.403	High	High	High	High	0.0003805	0.0001892	0.01656	0.01795	0.97	1.13
[F].LPSLGHR.[A]		0.0209845	0.00361687	1	1	30	Q01780	Q01780 [696-702]		0	779.452	High	High	High	High	0.0003805	0.0001892	0.008785	0.006673	1.71	1.71
[K].IFIKPNAQ.[K]		0.0556961	0.00361687	1	1	6	Q01780	Q01780 [202-209]		0	930.541	High	High	High	High	0.0003805	0.00451	0.02325	0.09826	1.23	0.79
[C].LMQISTR.[T]		0.0448278	0.00361687	1	1	7	Q01780	Q01780 [328-334]		0	848.466	High	High	High	High	0.0003805	0.0001892	0.01832	0.01734	1.8	1.81
[N].IIRPQLK.[F]		0.0351621	0.00361687	1	1	7	Q01780	Q01780 [180-186]		0	867.577	High	High	High	High	0.0003805	0.0001892	0.01386	0.02279	1.46	1.24
[R].LLQCMSR.[V]		0.0280943	0.00361687	1	1	37	Q01780	Q01780 [80-86]		0	850.427	High	High	High	High	0.0003805	0.0001892	0.01064	0.01569	1.5	0.85
[R].LLNLGR.[H]		0.0549741	0.00361687	1	1	52	Q01780	Q01780 [395-400]		0	685.436	High	High	High	High	0.0003805	0.002517	0.02288	0.05101	1.14	1.48
[A].LGSVVAVTK.[A]	1xPhospho [S3(100)]	0.0451086	0.00361687	1	1	3	Q01780	Q01780 [40-48]	A0000 1xPhospho [S42(100)]	0	953.507	High	High	High	High	0.0007126	0.0001892	0.02813	0.01653	1.55	1.66
[H].LLIQQAR.[E]		0.0355806	0.00361687	1	1	18	Q01780	Q01780 [571-577]		0	841.525	High	High	High	High	0.0003805	0.0001892	0.02014	0.01276	0.54	1.55
[F].ISSLDELVELNEK.[L]		0.0166326	0.00361687	1	1	7	Q01780	Q01780 [291-303]		0	1488.78	High	High	High	High	0.0003805	0.002517	0.00529	0.06615	1.38	1.32
[Q].PVLPAGLQVPK.[T]		0.0314739	0.00361687	1	1	3	Q01780	Q01780 [140-150]		0	1118.69	High	High	High	High	0.009889	0.0001892	0.1731	0.01101	1.3	1.58
[K].HLNTQQLTAFQLLF.[A]	1xPhospho [T8(100)]	0.0213157	0.00361687	1	1	1	Q01780	Q01780 [501-514]	A0000 1xPhospho [T508(100)]	0	1753.87	Not Found	High	n/a	High		0.0001892		0.00679		1.97
[K].GPLTVAQK.[K]		0.0192253	0.00361687	1	1	76	Q01780	Q01780 [672-679]		0	813.483	High	High	High	High	0.0003805	0.0001892	0.009552	0.00592	2	2.08
[R].SFLGLTCLMQISTR.[T]		0.0316557	0.00361687	1	1	2	Q01780	Q01780 [321-334]		0	1569.81	Not Found	High	n/a	High		0.0001892		0.01112		1.67
[E].SFENPFR.[M]		0.0325847	0.00361687	1	1	20	Q01780	Q01780 [687-693]		0	896.426	High	High	High	High	0.0003805	0.0001892	0.01267	0.01472	1.76	1.64
[D].ELVELNEK.[L]		0.0204467	0.00361687	1	1	2	Q01780	Q01780 [296-303]		0	973.52	High	Not Found	High	Low	0.0003805	0.341	0.007028	0.867	1.73	0.96
[L].SATSATKSDGEMVLPGFPDADSFVK.[F]	1xMethyl [K7(100)]	0.0445492	0.00361687	1	1	5	Q01780	Q01780 [13-37]	A0000 1xMethyl [K19(100)]	1	2571.23	High	High	High	High	0.0003805	0.002059	0.01824	0.04364	2.2	2.45
[E].RPQDRPEDLDVPPALADFIHQQR.[T]		0.0302365	0.00361687	1	1	1	Q01780	Q01780 [223-245]		0	2713.38	High	Not Found	High	n/a	0.0003805		0.0116		2.25
[R].ERPQDRPEDLDVPPALAD.[F]		0.0442728	0.00361687	1	1	2	Q01780	Q01780 [222-239]		0	2032.99	High	Not Found	High	Low	0.0003805	0.3577	0.01804	0.8792	2.51	1.17
[I].RPLPEEMLSYAR.[D]		0.0247465	0.00361687	1	1	3	Q01780	Q01780 [427-438]		0	1461.75	High	High	High	High	0.0003805	0.0001892	0.009033	0.01718	1.84	1.49
[M].ESFENPFR.[M]		0.0312933	0.00361687	1	1	15	Q01780	Q01780 [686-693]		0	1025.47	High	High	High	High	0.0003805	0.0001892	0.0121	0.01628	1.69	1.86
[S].HAPPDGYPIIPTSGSVPVQK.[Q]	1xPhospho [Y7(100)]	0.0165513	0.00361687	1	1	1	Q01780	Q01780 [614-633]	A0000 1xPhospho [Y620(100)]	0	2140.05	High	Not Found	High	Low	0.0003805	0.08899	0.005243	0.516	1.55	1.66
[K].FIKPIFTD.[E]		0.0362199	0.00361687	1	1	2	Q01780	Q01780 [481-488]		0	980.545	High	High	High	High	0.0003805	0.003026	0.01438	0.08061	2	1.71
[Q].LQVVWQR.[S]		0.0343431	0.00361687	1	1	7	Q01780	Q01780 [466-472]		0	928.536	High	High	High	High	0.0003805	0.0001892	0.0135	0.01865	1.4	1.13
[A].QVQVQK.[D]		0.0398779	0.00361687	1	1	5	Q01780	Q01780 [728-733]		0	729.425	High	High	High	High	0.0003805	0.003026	0.01605	0.08154	1.5	1.72
[M].FLPSLGHR.[A]		0.0370944	0.00361687	1	1	23	Q01780	Q01780 [695-702]		0	926.521	High	High	High	High	0.0003805	0.0001892	0.01602	0.01331	1.73	1.38
[R].QQINEMHLL.[I]		0.0318389	0.00361687	1	1	7	Q01780	Q01780 [564-572]		0	1125.57	High	High	High	High	0.0003805	0.0001892	0.01236	0.02109	1.36	1.74
[A].QNIMESFENPFR.[M]	1xPhospho [S6(100)]	0.0366539	0.00361687	1	1	16	Q01780	Q01780 [682-693]	A0000 1xPhospho [S687(100)]	0	1591.66	High	High	High	High	0.0003805	0.0001892	0.01617	0.01318	1.21	1.66
[F].GDEYDFYR.[S]		0.017387	0.00361687	1	1	6	Q01780	Q01780 [57-64]		0	1064.43	High	High	High	High	0.0003805	0.0001892	0.0217	0.005189	1.28	1.31
[R].GNGQPVQLQV.[V]		0.0542633	0.00361687	1	1	1	Q01780	Q01780 [459-468]		0	1039.55	High	Not Found	High	Low	0.0003805	0.3832	0.02252	0.8937	1.71	0.8
[R].REDESYGY.[V]		0.0448278	0.00361687	1	1	1	Q01780	Q01780 [523-530]		1	1018.41	Not Found	High	Medium	High	0.02375	0.0001892	0.2678	0.0165	1.88	1.82
[V].MQYHGCR.[S]		0.0675695	0.0069684	1	1	2	Q01780	Q01780 [88-94]		0	894.371	High	High	High	High	0.0007126	0.0001892	0.03531	0.02519	1.48	1.51
[R].QQVVLENAAK.[K]	1xGln->pyro-Glu [N-Term]	0.0662087	0.0069684	1	1	1	Q01780	Q01780 [769-778]		0	1082.58	Not Found	High	Low	High	0.2023	0.0001892	0.7338	0.02474	1.06	1.88
[P].LPQALSK.[E]	1xAcetyl [K7(100)]	0.0631593	0.0069684	1	1	2	Q01780	Q01780 [212-218]	A0000 1xAcetyl [K218(100)]	0	798.472	High	High	High	High	0.0008452	0.0001892	0.03681	0.02349	0.93	0.95
[R].QQINEMHLL.[I]	1xGln->pyro-Glu [N-Term]	0.0671122	0.0069684	1	1	3	Q01780	Q01780 [564-572]		0	1108.55	High	High	High	High	0.0007126	0.002517	0.02804	0.06765	1.68	1.58
[K].KAQNIMESFENPFR.[M]	1xGG [K1(100)]	0.0614926	0.0069684	1	1	2	Q01780	Q01780 [680-693]	A0000 1xGG [K680(100)]	1	1824.87	High	High	High	High	0.0007126	0.0003759	0.0257	0.02593	1.53	1.69
[I].SSLDELVELNEK.[L]		0.0680305	0.0069684	1	1	1	Q01780	Q01780 [292-303]		0	1375.7	High	Not Found	High	n/a	0.0007126		0.02848		1.48
[D].SFVKFALGSVVAVTK.[A]	1xMethyl [K4(100)]; 1xPhospho [S1(100)]	0.0627376	0.0069684	1	1	3	Q01780	Q01780 [34-48]	A0000 1xMethyl [K37(100)]; 1xPhospho [S34(100)]	1	1646.89	High	High	High	High	0.0007126	0.0001892	0.02623	0.02357	1.22	1.2
[E].TPCHFISSLDELVELNEKLLNCQEFAVDLEHHSYR.[S]	2xPhospho [T/S/Y]	0.0648806	0.0069684	1	1	1	Q01780	Q01780 [286-320]		1	4288.91	Not Found	High	Medium	High	0.04609	0.0001892	0.3728	0.02422	0.84	1.63
[R].REDESYGYVLPNHMML.[K]	1xOxidation [M15(98.9)]	0.0713656	0.00869842	1	1	5	Q01780	Q01780 [523-538]		1	1969.88	High	Not Found	High	n/a	0.0007126		0.02992		1.75

## Sheet: PeptideGroups_PTM
Annotated Sequence	Modifications	Qvality PEP	Qvality q-value	# Protein Groups	# Proteins	# PSMs	Master Protein Accessions	Positions in Master Proteins	Modifications in Master Proteins	# Missed Cleavages	Theo. MH+ [Da]	Found in Sample: [S1] F1: Sample	Found in Sample: [S2] F2: Sample	Confidence (by Search Engine): A5 Sequest HT	Confidence (by Search Engine): B5 Sequest HT	Percolator q-Value (by Search Engine): A5 Sequest HT	Percolator q-Value (by Search Engine): B5 Sequest HT	Percolator PEP (by Search Engine): A5 Sequest HT	Percolator PEP (by Search Engine): B5 Sequest HT	XCorr (by Search Engine): A5 Sequest HT	XCorr (by Search Engine): B5 Sequest HT
[R].DDTHYLLYIYDKMRLEM.[W]	1xGG [K12(100)]	0.0304095	0.00361687	1	1	1	Q01780	Q01780 [439-455]	Q01780 1xGG [K450(100)]	2	2333.09	High	Not Found	High	n/a	0.0003805		0.01166		1.98
[R].PIEETPCHFISSLDELVELNEK.[L]	2xPhospho [T5(100); S11(97.9)]	0.0331582	0.00361687	1	1	1	Q01780	Q01780 [282-303]	Q01780 2xPhospho [T286(100); S292(97.9)]	0	2702.17	High	Not Found	High	n/a	0.0003805		0.01297		1.73
[A].QNIMESFENPFR.[M]	1xPhospho [S6(100)]	0.0366539	0.00361687	1	1	16	Q01780	Q01780 [682-693]	Q01780 1xPhospho [S687(100)]	0	1591.66	High	High	High	High	0.0003805	0.0001892	0.01617	0.01318	1.21	1.66
[D].SFVKFALGSVVAVTK.[A]	1xMethyl [K4(100)]; 1xPhospho [S1(100)]	0.0627376	0.0069684	1	1	3	Q01780	Q01780 [34-48]	Q01780 1xMethyl [K37(100)]; 1xPhospho [S34(100)]	1	1646.89	High	High	High	High	0.0007126	0.0001892	0.02623	0.02357	1.22	1.2
[E].TPCHFISSLDELVELNEKLLNCQEFAVDLEHHSYR.[S]	2xPhospho [T/S/Y]	0.0648806	0.0069684	1	1	1	Q01780	Q01780 [286-320]		1	4288.91	Not Found	High	Medium	High	0.04609	0.0001892	0.3728	0.02422	0.84	1.63
[I].KPIFTDESYLELYRK.[Q]	1xGG [K15(100)]	0.00546122	0.00227728	1	1	2	Q01780	Q01780 [483-497]	Q01780 1xGG [K497(100)]	1	2016.04	High	High	High	High	0.003173	0.0001892	0.09608	0.0007855	1.49	1.67
[P].LPQALSK.[E]	1xAcetyl [K7(100)]	0.0631593	0.0069684	1	1	2	Q01780	Q01780 [212-218]	Q01780 1xAcetyl [K218(100)]	0	798.472	High	High	High	High	0.0008452	0.0001892	0.03681	0.02349	0.93	0.95
[S].DMYILNESLTDPAIVK.[V]	1xOxidation [M2(100)]; 1xPhospho [Y3(100)]	0.0118244	0.00227728	1	1	4	Q01780	Q01780 [348-363]	Q01780 1xPhospho [Y350(100)]	0	1917.89	High	High	High	High	0.0002455	0.0001892	0.003183	0.02088	1.41	1.1
[A].LGSVVAVTK.[A]	1xPhospho [S3(100)]	0.0451086	0.00361687	1	1	3	Q01780	Q01780 [40-48]	Q01780 1xPhospho [S42(100)]	0	953.507	High	High	High	High	0.0007126	0.0001892	0.02813	0.01653	1.55	1.66
[K].FIKPIFTDESYLELYR.[K]	1xMethyl [K3(100)]	0.00341701	0.00227728	1	1	1	Q01780	Q01780 [481-496]	Q01780 1xMethyl [K483(100)]	0	2048.07	Not Found	High	n/a	High		0.0001892		0.000304		1.6
[K].KAQNIMESFENPFR.[M]	1xGG [K1(100)]	0.0614926	0.0069684	1	1	2	Q01780	Q01780 [680-693]	Q01780 1xGG [K680(100)]	1	1824.87	High	High	High	High	0.0007126	0.0003759	0.0257	0.02593	1.53	1.69
[R].VLSATSATKSDGEMVLPGFPDADSFVK.[F]	1xPhospho [S3(99.8)]	0.0483421	0.00361687	1	1	1	Q01780	Q01780 [11-37]	Q01780 1xPhospho [S13(99.8)]	1	2849.33	High	Not Found	High	Low	0.0003805	0.9222	0.01986	0.9947	1.93	1.81
[S].HAPPDGYPIIPTSGSVPVQK.[Q]	1xPhospho [Y7(100)]	0.0165513	0.00361687	1	1	1	Q01780	Q01780 [614-633]	Q01780 1xPhospho [Y620(100)]	0	2140.05	High	Not Found	High	Low	0.0003805	0.08899	0.005243	0.516	1.55	1.66
[V].TELEDKFDLLVDANDVILER.[V]	1xGG [K6(100)]	0.00130372	0.00227728	1	1	1	Q01780	Q01780 [104-123]	Q01780 1xGG [K109(100)]	1	2461.25	High	Not Found	High	n/a	0.0002455		3.531e-05		2.65
[I].KPNAQKPLPQALSK.[E]	1xGG [K1(100)]	0.000205857	0.00227728	1	1	1	Q01780	Q01780 [205-218]	Q01780 1xGG [K205(100)]	0	1633.94	High	Not Found	High	n/a	0.0002455		5.178e-07		2.98
[I].RPLPEEMLSYARDDTHYLLYIYDK.[M]	1xOxidation [M7(100)]; 1xPhospho [S/Y/T]	0.00576449	0.00227728	1	1	2	Q01780	Q01780 [427-450]		1	3097.44	High	Not Found	High	n/a	0.0002455		0.0009151		2.7
[I].SSLDELVELNEKLLNCQEFAVDLEHHSYR.[S]	1xMethyl [K12(100)]	0.00207925	0.00227728	1	1	3	Q01780	Q01780 [292-320]	Q01780 1xMethyl [K303(100)]	1	3444.67	High	High	High	High	0.003305	0.0001892	0.09847	0.0001024	2.5	2.59
[K].HLNTQQLTAFQLLF.[A]	1xPhospho [T8(100)]	0.0213157	0.00361687	1	1	1	Q01780	Q01780 [501-514]	Q01780 1xPhospho [T508(100)]	0	1753.87	Not Found	High	n/a	High		0.0001892		0.00679		1.97
[K].IFIKPNAQKPLPQALSK.[E]	1xMethyl [K4(100)]	0.000573801	0.00227728	1	1	1	Q01780	Q01780 [202-218]	Q01780 1xMethyl [K205(100)]	0	1907.15	High	Not Found	High	n/a	0.0002455		5.404e-06		2.82
[K].SKVSSQFDPNK.[Q]	1xMethyl [K2(100)]	0.00127228	0.00227728	1	1	4	Q01780	Q01780 [834-844]	Q01780 1xMethyl [K835(100)]	1	1250.64	High	High	High	High	0.0002455	0.0001892	3.327e-05	6.31e-05	2.41	2.56
[K].VTELEDKFDLLVDANDVILER.[V]	1xMethyl [K7(100)]	0.047433	0.00361687	1	1	1	Q01780	Q01780 [103-123]	Q01780 1xMethyl [K109(100)]	1	2460.29	Not Found	High	n/a	High		0.0001892		0.01753		1.82
[L].SATSATKSDGEMVLPGFPDADSFVK.[F]	1xMethyl [K7(100)]	0.0445492	0.00361687	1	1	5	Q01780	Q01780 [13-37]	Q01780 1xMethyl [K19(100)]	1	2571.23	High	High	High	High	0.0003805	0.002059	0.01824	0.04364	2.2	2.45
[L].VELNEKLLNCQEFAVDLEHHSYR.[S]	1xAcetyl [K6(100)]	0.00129975	0.00227728	1	1	4	Q01780	Q01780 [298-320]	Q01780 1xAcetyl [K303(100)]	1	2828.37	High	High	High	High	0.0002455	0.0001892	3.489e-05	0.009425	2.83	1.37
[N].EKLLNCQEFAVDLEHHSYR.[S]	1xGG [K2(100)]	0.0078972	0.00227728	1	1	1	Q01780	Q01780 [302-320]	Q01780 1xGG [K303(100)]	1	2445.16	Not Found	High	n/a	High		0.0001892		0.001542		1.86
[R].DICLKKFIKPIFTDESYLELYR.[K]	1xAcetyl [K]; 1xGG [K9(99.3)]	0.00268199	0.00227728	1	1	1	Q01780	Q01780 [475-496]	Q01780 1xGG [K483(99.3)]	2	2890.51	High	Not Found	High	n/a	0.0002455		0.0001832		2.98
[R].REDESYGYVLPNHMMLK.[I]	1xPhospho [Y8(97.9)]	0.00269031	0.00227728	1	1	9	Q01780	Q01780 [523-539]	Q01780 1xPhospho [Y530(97.9)]	1	2161.94	High	High	High	High	0.0002455	0.0001892	0.0001846	0.000818	2.54	2.64
[V].TELEDKFDLLVDANDVILER.[V]	1xMethyl [K6(100)]; 1xPhospho [T1(100)]	0.00705181	0.00227728	1	1	1	Q01780	Q01780 [104-123]	Q01780 1xMethyl [K109(100)]; 1xPhospho [T104(100)]	1	2441.18	High	Not Found	High	n/a	0.0002455		0.001329		1.78
[V].VAVTKASGGLPQFGDEYDFYR.[S]	1xMethyl [K5(100)]; 1xPhospho [T4(100)]	0.0079602	0.00227728	1	1	6	Q01780	Q01780 [44-64]	Q01780 1xMethyl [K48(100)]; 1xPhospho [T47(100)]	1	2414.11	High	High	High	High	0.0003805	0.0001892	0.01139	0.001555	2.69	2.6

## Sheet: ModificationSites
Modification Name	Target Amino Acid	Position in Peptide	Site Probability	Peptide Sequence	# Modified PSMs	# Uncertain Modified PSMs	# Unmodified PSMs	Protein Accession	Protein Description	Position	Master	Motif
Methyl	K	2	100	SKVSSQFDPNK	4	0	0	A0000	component 10|Iso 1	835	Master Protein	AGNSKSkVSSQFD
Phospho	S	6	100	QNIMESFENPFR	16	0	878	A0000	component 10|Iso 1	687	Master Protein	AQNIMEsFENPFR
GG	K	1	100	KAQNIMESFENPFR	2	0	441	A0000	component 10|Iso 1	680	Master Protein	LTVAQKkAQNIME
Phospho	Y	7	100	HAPPDGYPIIPTSGSVPVQK	1	0	39	A0000	component 10|Iso 1	620	Master Protein	HAPPDGyPIIPTS
Phospho	Y	8	97.9	REDESYGYVLPNHMMLK	1	1	756	A0000	component 10|Iso 1	530	Master Protein	EDESYGyVLPNHM
Phospho	T	8	100	HLNTQQLTAFQLLF	1	0	36	A0000	component 10|Iso 1	508	Master Protein	LNTQQLtAFQLLF
GG	K	15	100	KPIFTDESYLELYRK	2	0	3	A0000	component 10|Iso 1	497	Master Protein	YLELYRkQKKHLN
Methyl	K	3	100	FIKPIFTDESYLELYR	1	0	168	A0000	component 10|Iso 1	483	Master Protein	CLKKFIkPIFTDE
GG	K	9	99.3	DICLKKFIKPIFTDESYLELYR	1	0	0	A0000	component 10|Iso 1	483	Master Protein	CLKKFIkPIFTDE
GG	K	12	100	DDTHYLLYIYDKMRLEM	1	0	0	A0000	component 10|Iso 1	450	Master Protein	LLYIYDkMRLEMW
Phospho	Y	3	100	DMYILNESLTDPAIVK	3	0	195	A0000	component 10|Iso 1	350	Master Protein	ELRSDMyILNESL
Methyl	K	12	100	SSLDELVELNEKLLNCQEFAVDLEHHSYR	3	0	1	A0000	component 10|Iso 1	303	Master Protein	LVELNEkLLNCQE
GG	K	2	100	EKLLNCQEFAVDLEHHSYR	1	0	8	A0000	component 10|Iso 1	303	Master Protein	LVELNEkLLNCQE
Acetyl	K	6	100	VELNEKLLNCQEFAVDLEHHSYR	4	0	4	A0000	component 10|Iso 1	303	Master Protein	LVELNEkLLNCQE
Phospho	S	11	97.9	PIEETPCHFISSLDELVELNEK	1	0	79	A0000	component 10|Iso 1	292	Master Protein	TPCHFIsSLDELV
Phospho	T	5	100	PIEETPCHFISSLDELVELNEK	1	0	79	A0000	component 10|Iso 1	286	Master Protein	YRPIEEtPCHFIS
Acetyl	K	7	100	LPQALSK	2	0	406	A0000	component 10|Iso 1	218	Master Protein	LPQALSkERRERP
Methyl	K	4	100	IFIKPNAQKPLPQALSK	1	0	304	A0000	component 10|Iso 1	205	Master Protein	LPKIFIkPNAQKP
GG	K	1	100	KPNAQKPLPQALSK	1	0	360	A0000	component 10|Iso 1	205	Master Protein	LPKIFIkPNAQKP
Methyl	K	6	100	TELEDKFDLLVDANDVILER	2	0	270	A0000	component 10|Iso 1	109	Master Protein	VTELEDkFDLLVD
GG	K	6	100	TELEDKFDLLVDANDVILER	1	0	271	A0000	component 10|Iso 1	109	Master Protein	VTELEDkFDLLVD
Phospho	T	1	100	TELEDKFDLLVDANDVILER	1	0	271	A0000	component 10|Iso 1	104	Master Protein	KDRSKVtELEDKF
Methyl	K	5	100	VAVTKASGGLPQFGDEYDFYR	6	0	3	A0000	component 10|Iso 1	48	Master Protein	SVVAVTkASGGLP
Phospho	T	4	100	VAVTKASGGLPQFGDEYDFYR	6	0	3	A0000	component 10|Iso 1	47	Master Protein	GSVVAVtKASGGL
Phospho	S	3	100	LGSVVAVTK	3	0	442	A0000	component 10|Iso 1	42	Master Protein	VKFALGsVVAVTK
Methyl	K	4	100	SFVKFALGSVVAVTK	3	0	0	A0000	component 10|Iso 1	37	Master Protein	DADSFVkFALGSV
Phospho	S	1	100	SFVKFALGSVVAVTK	3	0	0	A0000	component 10|Iso 1	34	Master Protein	GFPDADsFVKFAL
Methyl	K	7	100	SATSATKSDGEMVLPGFPDADSFVK	5	0	1	A0000	component 10|Iso 1	19	Master Protein	SATSATkSDGEMV
Phospho	S	3	99.8	VLSATSATKSDGEMVLPGFPDADSFVK	1	0	0	A0000	component 10|Iso 1	13	Master Protein	REPRVLsATSATK
