# Supplementary material for: Heterozygous loss‐of‐function alleles associate the conserved 3′‐5′ exoribonuclease EXOSC10 with hypersensitivity to the anticancer drug 5‐fluorouracil
Source: Mol Oncol. 2026 May 15:10.1002/1878-0261.70239. Online ahead of print. doi: 10.1002/1878-0261.70239 (PMC13398982; doi:10.1002/1878-0261.70239)
Supplement: Supplementary file 7 — File S2. Mass spectroscopy data for EXOSC10 co‐purified proteins. [file MOL2-9999-0-s005.xlsx]

## Sheet: ReadMe
The file contains annotation and mass spectrometry data for proteins identified in a EXOSC10 co-immunoprecipitation assay.

## Sheet: Parameters
Result name: 241106_MP_01
Result file: D:\data\2024\241106_MP\241106_MP_pd25\241106_MP_01-(12).msf
Description: -
Workflow based on template: 240304_HeLaColi
Creation date: 3/7/2025 10:42:45 AM
Created with Discoverer version: 2.5.0.400
------------------------------------------------------------------
The workflow tree:
------------------------------------------------------------------
|-(32) Spectrum Files
|-(30) Minora Feature Detector
|-(1) Spectrum Selector
|-(28) Scan Event Filter
|-(2) Precursor Detector
|-(4) Spectrum Properties Filter
|-(5) Sequest HT
|-(24) Percolator
------------------------------------------------------------------
Processing node 32: Spectrum Files
------------------------------------------------------------------
Input Data:
#NAME?
------------------------------------------------------------------
Processing node 30: Minora Feature Detector
------------------------------------------------------------------
1. Peak & Feature Detection:
- Min. Trace Length: 4
- S/N Threshold: 1
- Max. ΔRT of Isotope Pattern Multiplets [min]: 0.2
2. Feature to ID Linking:
#NAME?
------------------------------------------------------------------
Processing node 1: Spectrum Selector
------------------------------------------------------------------
1. General Settings:
#NAME?
#NAME?
#NAME?
2. Spectrum Properties Filter:
- Lower RT Limit: 0
- Upper RT Limit: 0
- First Scan: 0
- Last Scan: 0
- Lowest Charge State: 0
- Highest Charge State: 0
- Min. Precursor Mass: 350 Da
- Max. Precursor Mass: 5000 Da
- Total Intensity Threshold: 0
- Minimum Peak Count: 1
3. Scan Event Filters:
#NAME?
- Activation Type: Any
- Min. Collision Energy: 0
- Max. Collision Energy: 1000
- Scan Type: Is Full
4. Peak Filters:
- S/N Threshold (FT-only): 1.5
5. Replacements for Unrecognized Properties:
#NAME?
#NAME?
#NAME?
- Unrecognized Activation Type Replacements: CID
- Unrecognized Polarity Replacements: +
- Unrecognized MS Resolution@200 Replacements: 60000
- Unrecognized MSn Resolution@200 Replacements: 30000
6. Precursor Pattern Extraction:
- Precursor Clipping Range Before: 2.5 Da
- Precursor Clipping Range After: 5.5 Da
------------------------------------------------------------------
Processing node 28: Scan Event Filter
------------------------------------------------------------------
Filter Settings:
- Activation Type: Is HCD; CID
- Min. Collision Energy: 0
- Max. Collision Energy: 1000
------------------------------------------------------------------
Processing node 2: Precursor Detector
------------------------------------------------------------------
1. General:
- S/N Threshold: 1.5
- S/N Threshold for most abundant peak: 1.5
------------------------------------------------------------------
Processing node 4: Spectrum Properties Filter
------------------------------------------------------------------
1. Spectrum Properties:
- Lower RT Limit: 0
- Upper RT Limit: 0
- Lowest Charge State: 2
- Highest Charge State: 6
- Min. Precursor Mass: 0 Da
- Max. Precursor Mass: 0 Da
2. Spectrum Properties Filter:
- First Scan: 0
- Last Scan: 0
3. Thresholds:
- Total Intensity Threshold: 0
- Minimum Peak Count: 1
4. Filter Spectra by Peak Properties:
- Filter Mode: Pass Through Matching Spectra
- Match Tolerance: 0.02 Da
------------------------------------------------------------------
Processing node 5: Sequest HT
------------------------------------------------------------------
1. Input Data:
- Protein Database:
	241106_MP_EXOSC10_MYCDDK.fasta
	contaminants_221027.fasta
	homoSapiensREF250110_20650seq.fasta
#NAME?
- Max. Missed Cleavage Sites: 2
- Min. Peptide Length: 6
- Max. Peptide Length: 35
- Max. Number of Peptides Reported: 10
2. Tolerances:
- Precursor Mass Tolerance: 7 ppm
- Fragment Mass Tolerance: 0.02 Da
#NAME?
#NAME?
3. Spectrum Matching:
#NAME?
#NAME?
#NAME?
#NAME?
- Weight of a Ions: 0
- Weight of b Ions: 1
- Weight of c Ions: 0
- Weight of x Ions: 0
- Weight of y Ions: 1
- Weight of z Ions: 0
4. Dynamic Modifications:
- Max. Equal Modifications Per Peptide: 2
- Max. Dynamic Modifications Per Peptide: 3
5. Dynamic Modifications (peptide terminus):
- 1. N-Terminal Modification: Gln->pyro-Glu / -17.027 Da (Q)
6. Dynamic Modifications (protein terminus):
- 1. N-Terminal Modification: Met-loss / -131.040 Da (M)
- 2. N-Terminal Modification: Met-loss+Acetyl / -89.030 Da (M)
- 3. N-Terminal Modification: Acetyl / +42.011 Da (N-Terminus)
7. Static Modifications:
- 1. Static Modification: Carbamidomethyl / +57.021 Da (C)
------------------------------------------------------------------
Processing node 24: Percolator
------------------------------------------------------------------
1. Target/Decoy Strategy:
#NAME?
#NAME?
2. Input Data:
- Maximum Delta Cn: 0.05
- Maximum Rank: 0
3. FDR Targets:
- Target FDR (Strict): 0.01
- Target FDR (Relaxed): 0.05
------------------------------------------------------------------
Workflow messages:
------------------------------------------------------------------
2025-07-03 10:47:00	Job Execution:	Processing D:\data\2024\241106_MP\241106_MP_pd25\241106_MP_01-(12).msf
2025-07-03 10:47:00	(1) Spectrum Selector:	Profile spectra are not sent.
2025-07-03 10:47:00	(1) Spectrum Selector:	Reading from file 1 of 1 F1: D:\data\2024\241106_MP\241106_MP_01.raw (70771 spectra total)
2025-07-03 10:47:00	(5) Sequest HT:	Sequence Database: 241106_MP_EXOSC10_MYCDDK.fasta
2025-07-03 10:47:00	(5) Sequest HT:	Sequence Database: contaminants_221027.fasta
2025-07-03 10:47:00	(5) Sequest HT:	Sequence Database: homoSapiensREF250110_20650seq.fasta
2025-07-03 10:56:00	(1) Spectrum Selector:	Sent 65463 spectra from file F1.
2025-07-03 10:56:00	(1) Spectrum Selector:	Sent 65463 spectra from 1 files (processing time: 1 min 21 s).
2025-07-03 10:56:00	(1) Spectrum Selector:	-- Total execution of Spectrum Selector (1) took 9 min 44 s --
2025-07-03 10:56:00	(28) Scan Event Filter:	-- Total execution of Scan Event Filter (28) took 73.1 ms --
2025-07-03 10:56:00	(2) Precursor Detector:	-- Total execution of Precursor Detector (2) took 2 min 26 s --
2025-07-03 10:56:00	(4) Spectrum Properties Filter:	-- Total execution of Spectrum Properties Filter (4) took 5.8 s --
2025-07-03 10:56:00	(5) Sequest HT:	Storing spectra took 4 min 16 s.
2025-07-03 10:56:00	(5) Sequest HT:	There is already an adequate target FASTA index for 241106_MP_EXOSC10_MYCDDK(8a79c084-5898-441a-b528-83f330cb63e5).fasta.
2025-07-03 10:56:00	(5) Sequest HT:	There is already an adequate target FASTA index for contaminants_221027(8c37d1b4-f178-4daa-8610-f31885e6f7fd).fasta.
2025-07-03 10:56:00	(5) Sequest HT:	There is already an adequate target FASTA index for homoSapiensREF250110_20650seq(a472d90d-84c8-4f1e-83a2-3f62da5fdffa).fasta.
2025-07-03 10:56:00	(5) Sequest HT:	Start Sequest HT target search for 65463 spectra (429814 precursors)...
2025-07-03 10:57:00	(5) Sequest HT:	Ise (2.0.0.24, x64) started at 3/7/2025 10:57:03 AM on SERV-SPECTRO4 (x64) [32 CPUs] running Microsoft Windows NT 10.0.19045.0 (64bit) [.NET: 4.0.30319.42000]
2025-07-03 10:57:00	(5) Sequest HT:	Workload level: #parallel tasks: 10
2025-07-03 10:57:00	(5) Sequest HT:	Workload level: #spectra loaded and processed at once: 10000
2025-07-03 10:57:00	(5) Sequest HT:	On-Disk search is performed
2025-07-03 11:04:00	(5) Sequest HT:	43 spectra were not used for search.
2025-07-03 11:05:00	(5) Sequest HT:	Average search time per spectrum was 1.1 ms.
2025-07-03 11:05:00	(5) Sequest HT:	Performing target search took 8 min 8 s.
2025-07-03 11:07:00	(5) Sequest HT:	Stored 578957 PSMs for 429771 spectra
2025-07-03 11:07:00	(5) Sequest HT:	Discarded 160146 peptide(s) that did not match the conditions for protein terminal modifications.
2025-07-03 11:07:00	(5) Sequest HT:	Reading search results took 1 min 19 s.
2025-07-03 11:07:00	(5) Sequest HT:	Saving results took 55.3 s.
2025-07-03 11:07:00	(5) Sequest HT:	Saving proteins took 7.1 s.
2025-07-03 11:07:00	(5) Sequest HT:	Reading results took 2 min 22 s.
2025-07-03 11:07:00	(5) Sequest HT:	There is already an adequate decoy FASTA index for 241106_MP_EXOSC10_MYCDDK(8a79c084-5898-441a-b528-83f330cb63e5)_reversed.fasta.
2025-07-03 11:07:00	(5) Sequest HT:	FastaDatabase: contaminants_221027(8c37d1b4-f178-4daa-8610-f31885e6f7fd)_reversed.fasta Enzyme: Trypsin[Full] MaxMissedCleavages: 2 MassRange: 350 - 5000 MonoIsotopicPrecursorMass: True Static mod.: C = 57.021464 U = 99999.99
2025-07-03 11:07:00	(5) Sequest HT:	FASTA indexing (decoy) completed in 30 s.
2025-07-03 11:07:00	(5) Sequest HT:	There is already an adequate decoy FASTA index for homoSapiensREF250110_20650seq(a472d90d-84c8-4f1e-83a2-3f62da5fdffa)_reversed.fasta.
2025-07-03 11:07:00	(5) Sequest HT:	Start Sequest HT decoy search for 65463 spectra (429814 precursors)...
2025-07-03 11:08:00	(5) Sequest HT:	Ise (2.0.0.24, x64) started at 3/7/2025 11:08:04 AM on SERV-SPECTRO4 (x64) [32 CPUs] running Microsoft Windows NT 10.0.19045.0 (64bit) [.NET: 4.0.30319.42000]
2025-07-03 11:08:00	(5) Sequest HT:	Workload level: #parallel tasks: 10
2025-07-03 11:08:00	(5) Sequest HT:	Workload level: #spectra loaded and processed at once: 10000
2025-07-03 11:08:00	(5) Sequest HT:	On-Disk search is performed
2025-07-03 11:16:00	(5) Sequest HT:	43 spectra were not used for search.
2025-07-03 11:16:00	(5) Sequest HT:	Average search time per spectrum was 1.2 ms.
2025-07-03 11:16:00	(5) Sequest HT:	Performing decoy search took 8 min 26 s.
2025-07-03 11:18:00	(5) Sequest HT:	Stored 1195207 decoy PSMs for 429771 spectra
2025-07-03 11:18:00	(5) Sequest HT:	Discarded 160098 peptide(s) that did not match the conditions for protein terminal modifications.
2025-07-03 11:18:00	(5) Sequest HT:	Reading search results took 1 min 14 s.
2025-07-03 11:18:00	(5) Sequest HT:	Saving results took 55.6 s.
2025-07-03 11:18:00	(5) Sequest HT:	Saving proteins took 6.7 s.
2025-07-03 11:18:00	(5) Sequest HT:	Reading results took 2 min 17 s.
2025-07-03 11:18:00	(5) Sequest HT:	Finalizing search results...
2025-07-03 11:24:00	(5) Sequest HT:	-- Total search time was 23 min 19 s --
2025-07-03 12:05:00	(24) Percolator:	Creating percolator input file with results from Sequest HT (5) took 41 min 33 s.
2025-07-03 12:05:00	(24) Percolator:	The input file contains 362991 PSMs, 251917 decoy PSMs and 32 features.
2025-07-03 12:05:00	(24) Percolator:	Generated percolator input for concatenated mode
2025-07-03 12:05:00	(24) Percolator:	Percolator version 3.05.0, Build Date May 18 2020 02:35:01
2025-07-03 12:05:00	(24) Percolator:	Copyright (c) 2006-9 University of Washington. All rights reserved.
2025-07-03 12:05:00	(24) Percolator:	Written by Lukas K├ñll (lukall@u.washington.edu) in the
2025-07-03 12:05:00	(24) Percolator:	Department of Genome Sciences at the University of Washington.
2025-07-03 12:05:00	(24) Percolator:	Issued command:
2025-07-03 12:05:00	(24) Percolator:	C:\Program Files\Thermo\Proteome Discoverer 2.5\Tools\Percolator\win\percolator.exe --num-threads 18 -s -X C:\Temp\Scratch\Job8456\Percol(24)\output5.xml -N 0 -Z -Y C:\Temp\Scratch\Job8456\Percol(24)\input5.tab
2025-07-03 12:05:00	(24) Percolator:	Started Fri Mar 7 12:05:48 2025
2025-07-03 12:05:00	(24) Percolator:	Hyperparameters: selectionFdr=0.01, Cpos=0, Cneg=0, maxNiter=10
2025-07-03 12:05:00	(24) Percolator:	Reading tab-delimited input from datafile C:\Temp\Scratch\Job8456\Percol(24)\input5.tab
2025-07-03 12:05:00	(24) Percolator:	Features:
2025-07-03 12:05:00	(24) Percolator:	XCorr Delta Cn From Second PSM Binomial Score Isolation Interference [%] MH+ [Da] Delta Mass [Da] Delta Mass [ppm] Absolute Delta Mass [Da] Absolute Delta Mass [ppm] Peptide Length Is z=1 Is z=2 Is z=3 Is z=4 Is z=5 Is z>5 # Missed Cleavages Log Peptides Matched Log Total Intensity Fraction Matched Intensity [%] Fragment Coverage Series A, B, C [%] Fragment Coverage Series X, Y, Z [%] Log Matched…
2025-07-03 12:06:00	(24) Percolator:	Found 614908 PSMs
2025-07-03 12:06:00	(24) Percolator:	Separate target and decoy search inputs detected, using target-decoy competition on Percolator scores.
2025-07-03 12:06:00	(24) Percolator:	Train/test set contains 362991 positives and 251917 negatives, size ratio=1.44092 and pi0=1
2025-07-03 12:06:00	(24) Percolator:	Selecting Cpos by cross-validation.
2025-07-03 12:06:00	(24) Percolator:	Selecting Cneg by cross-validation.
2025-07-03 12:06:00	(24) Percolator:	Split 1:	Selected feature 3 as initial direction. Could separate 32003 training set positives with q<0.01 in that direction.
2025-07-03 12:06:00	(24) Percolator:	Split 2:	Selected feature 3 as initial direction. Could separate 31577 training set positives with q<0.01 in that direction.
2025-07-03 12:06:00	(24) Percolator:	Split 3:	Selected feature 3 as initial direction. Could separate 31270 training set positives with q<0.01 in that direction.
2025-07-03 12:06:00	(24) Percolator:	Found 47501 test set positives with q<0.01 in initial direction
2025-07-03 12:06:00	(24) Percolator:	Reading in data and feature calculation took 35.413 cpu seconds or 36 seconds wall clock time.
2025-07-03 12:06:00	(24) Percolator:	---Training with Cpos selected by cross validation, Cneg selected by cross validation, initial_fdr=0.01, fdr=0.01
2025-07-03 12:06:00	(24) Percolator:	Iteration 1:	Estimated 70235 PSMs with q<0.01
2025-07-03 12:06:00	(24) Percolator:	Iteration 2:	Estimated 74441 PSMs with q<0.01
2025-07-03 12:06:00	(24) Percolator:	Iteration 3:	Estimated 74827 PSMs with q<0.01
2025-07-03 12:06:00	(24) Percolator:	Iteration 4:	Estimated 74983 PSMs with q<0.01
2025-07-03 12:07:00	(24) Percolator:	Iteration 5:	Estimated 75050 PSMs with q<0.01
2025-07-03 12:07:00	(24) Percolator:	Iteration 6:	Estimated 75162 PSMs with q<0.01
2025-07-03 12:07:00	(24) Percolator:	Iteration 7:	Estimated 75236 PSMs with q<0.01
2025-07-03 12:07:00	(24) Percolator:	Iteration 8:	Estimated 75234 PSMs with q<0.01
2025-07-03 12:07:00	(24) Percolator:	Iteration 9:	Estimated 75254 PSMs with q<0.01
2025-07-03 12:07:00	(24) Percolator:	Iteration 10:	Estimated 75271 PSMs with q<0.01
2025-07-03 12:07:00	(24) Percolator:	Learned normalized SVM weights for the 3 cross-validation splits:
2025-07-03 12:07:00	(24) Percolator:	Split1	Split2	Split3	FeatureName
2025-07-03 12:07:00	(24) Percolator:	0.4709	0.4424	0.3525	XCorr
2025-07-03 12:07:00	(24) Percolator:	0.3249	0.2934	0.2696	Delta Cn From Second PSM
2025-07-03 12:07:00	(24) Percolator:	3.709	3.8383	3.0998	Binomial Score
2025-07-03 12:07:00	(24) Percolator:	0.0962	0.0757	0.0723	Isolation Interference [%]
2025-07-03 12:07:00	(24) Percolator:	1.2362	1.1195	0.9122	MH+ [Da]
2025-07-03 12:07:00	(24) Percolator:	0.6159	0.4977	0.4333	Delta Mass [Da]
2025-07-03 12:07:00	(24) Percolator:	0.5713	0.7539	0.4399	Delta Mass [ppm]
2025-07-03 12:07:00	(24) Percolator:	0.1461	0.1947	0.2057	Absolute Delta Mass [Da]
2025-07-03 12:07:00	(24) Percolator:	-0.6864	-0.7868	-0.5973	Absolute Delta Mass [ppm]
2025-07-03 12:07:00	(24) Percolator:	-1.0356	-0.9521	-0.7634	Peptide Length
2025-07-03 12:07:00	(24) Percolator:	0	0	0	Is z=1
2025-07-03 12:07:00	(24) Percolator:	-0.4496	-0.4833	-0.3897	Is z=2
2025-07-03 12:07:00	(24) Percolator:	0.3109	0.317	0.2452	Is z=3
2025-07-03 12:07:00	(24) Percolator:	0.25	0.2478	0.2367	Is z=4
2025-07-03 12:07:00	(24) Percolator:	0.1195	0.1585	0.1128	Is z=5
2025-07-03 12:07:00	(24) Percolator:	0.0024	0.0858	0.0431	Is z>5
2025-07-03 12:07:00	(24) Percolator:	-0.7223	-0.7524	-0.6383	# Missed Cleavages
2025-07-03 12:07:00	(24) Percolator:	-0.0871	-0.0899	-0.0463	Log Peptides Matched
2025-07-03 12:07:00	(24) Percolator:	0.2024	0.2188	0.1624	Log Total Intensity
2025-07-03 12:07:00	(24) Percolator:	-0.4085	-0.4105	-0.3192	Fraction Matched Intensity [%]
2025-07-03 12:07:00	(24) Percolator:	-1.0588	-1.1154	-0.9634	Fragment Coverage Series A, B, C [%]
2025-07-03 12:07:00	(24) Percolator:	-0.1076	-0.1655	-0.0859	Fragment Coverage Series X, Y, Z [%]
2025-07-03 12:07:00	(24) Percolator:	-0.191	-0.1746	-0.1258	Log Matched Fragment Series Intensities A, B, C
2025-07-03 12:07:00	(24) Percolator:	-0.4999	-0.5315	-0.4338	Log Matched Fragment Series Intensities X, Y, Z
2025-07-03 12:07:00	(24) Percolator:	-0.02	-0.0462	0.0459	Longest Sequence Series A, B, C
2025-07-03 12:07:00	(24) Percolator:	-0.1529	-0.1289	-0.1045	Longest Sequence Series X, Y, Z
2025-07-03 12:07:00	(24) Percolator:	0.1792	0.2888	0.0903	IQR Fragment Delta Mass [Da]
2025-07-03 12:07:00	(24) Percolator:	-0.5934	-0.8767	-0.3936	IQR Fragment Delta Mass [ppm]
2025-07-03 12:07:00	(24) Percolator:	-0.7689	-0.8238	-0.7124	Mean Fragment Delta Mass [Da]
2025-07-03 12:07:00	(24) Percolator:	0.5836	0.7305	0.5432	Mean Fragment Delta Mass [ppm]
2025-07-03 12:07:00	(24) Percolator:	-0.4457	-0.4486	-0.2704	Mean Absolute Fragment Delta Mass [Da]
2025-07-03 12:07:00	(24) Percolator:	-0.6422	-0.5948	-0.6679	Mean Absolute Fragment Delta Mass [ppm]
2025-07-03 12:07:00	(24) Percolator:	-4.3562	-4.525	-3.8798	m0
2025-07-03 12:07:00	(24) Percolator:	Found 74980 test set PSMs with q<0.01.
2025-07-03 12:07:00	(24) Percolator:	Selected best-scoring PSM per scan+expMass (target-decoy competition): 262919 target PSMs and 155298 decoy PSMs.
2025-07-03 12:08:00	(24) Percolator:	Tossing out "redundant" PSMs keeping only the best scoring PSM for each unique peptide.
2025-07-03 12:08:00	(24) Percolator:	Calculating q values.
2025-07-03 12:08:00	(24) Percolator:	Final list yields 18293 target peptides with q<0.01.
2025-07-03 12:08:00	(24) Percolator:	Calculating posterior error probabilities (PEPs).
2025-07-03 12:08:00	(24) Percolator:	PSMId	score	q-value	posterior_error_prob	peptide	proteinIds
2025-07-03 12:08:00	(24) Percolator:	Processing took 123.3 cpu seconds or 123 seconds wall clock time.
2025-07-03 12:09:00	(24) Percolator:	77279/807 high confident target/decoy peptides were found for Sequest HT (5).
2025-07-03 12:09:00	(24) Percolator:	19334/4175 medium confident target/decoy peptides were found for Sequest HT (5).
2025-07-03 12:09:00	(24) Percolator:	-- Total execution of Percolator (64Bit) for Sequest HT (5) took 45 min 0 s --
2025-07-03 12:09:00	(30) Minora Feature Detector:	Start detecting lcmspeaks...
2025-07-03 12:09:00	(30) Minora Feature Detector:	Running 1 jobs with 1 jobs in parallel.
2025-07-03 12:09:00	(30) Minora Feature Detector:	Start F1 with 'FTMS + c NSI cv=-55.00 Full ms [330.0000-1400.0000]'
2025-07-03 12:10:00	(30) Minora Feature Detector:	Start F1 with 'FTMS + c NSI cv=-45.00 Full ms [330.0000-1400.0000]'
2025-07-03 12:12:00	(30) Minora Feature Detector:	Detecting LcmsPeaks took 2 min 44 s
2025-07-03 12:12:00	(30) Minora Feature Detector:	Start processing F1: '241106_MP_01.raw'.
2025-07-03 12:12:00	(30) Minora Feature Detector:	Importing peaks for F1 (scan filter: FTMS + c NSI cv=-55.00 Full ms [330.0000-1400.0000])...
2025-07-03 12:12:00	(30) Minora Feature Detector:	Importing peaks for F1 (scan filter: FTMS + c NSI cv=-45.00 Full ms [330.0000-1400.0000])...
2025-07-03 12:12:00	(30) Minora Feature Detector:	F1: Found 485869 chromatographic peaks.
2025-07-03 12:12:00	(30) Minora Feature Detector:	F1: Importing auto traces...
2025-07-03 12:12:00	(30) Minora Feature Detector:	F1: Imported 191317 auto traces.
2025-07-03 12:12:00	(30) Minora Feature Detector:	F1: Importing auto traces...
2025-07-03 12:12:00	(30) Minora Feature Detector:	F1: Imported 216823 auto traces.
2025-07-03 12:12:00	(30) Minora Feature Detector:	Importing peak to spectrum links...
2025-07-03 12:14:00	(30) Minora Feature Detector:	Found 26486 features (F1: 11781, F1: 14705)
2025-07-03 12:14:00	(30) Minora Feature Detector:	Writing data took 7.1 s.
2025-07-03 12:14:00	(30) Minora Feature Detector:	Creating features for PSMs took 50.1 s.
2025-07-03 12:14:00	(30) Minora Feature Detector:	F1: Unidentified feature detection took 32.6 s
2025-07-03 12:14:00	(30) Minora Feature Detector:	F1: Unidentified feature detection took 34 s
2025-07-03 12:14:00	(30) Minora Feature Detector:	Found 85851 unidentified features (F1 : 85851).
2025-07-03 12:14:00	(30) Minora Feature Detector:	-- Total execution of Minora Feature Detector (30) took 5 min 22 s --
2025-07-03 12:14:00	Job Execution:	Finished D:\data\2024\241106_MP\241106_MP_pd25\241106_MP_01-(12).msf
2025-07-03 12:14:00	Job Execution:	----- Total Job execution took: 1 h 27 min. -----
Result name: 241106_MP_all
Result file: D:\data\2024\241106_MP\241106_MP_pd25\241106_MP_all.pdResult
Description: Result filtered for high confident peptides, with enhanced peptide and protein annotations. Add FASTA file with common contaminants to the Protein Marker node. Quantified abundances are normalized to the same total peptide amount per channel and scaled, so that the average abundance per protein and peptide is 100.
Workflow based on template: LFQ
Creation date: 3/7/2025 12:51:04 PM
Created with Discoverer version: 2.5.0.400
------------------------------------------------------------------
The workflow tree:
------------------------------------------------------------------
|-(0) MSF Files
|-(10) Feature Mapper
|-(11) Precursor Ions Quantifier
|-(1) PSM Grouper
|-(2) Peptide Validator
|-(3) Peptide and Protein Filter
|-(4) Protein Scorer
|-(7) Protein FDR Validator
|-(5) Protein Grouping
|-(6) Peptide in Protein Annotation
|-(15) Protein Marker
Post-processing nodes:
--------------------------------
|-(12) Result Statistics
|-(13) Display Settings
|-(14) Data Distributions
------------------------------------------------------------------
Processing node 0: MSF Files
------------------------------------------------------------------
1. Storage Settings:
#NAME?
#NAME?
2. Merging of Identified Peptide and Proteins:
- Merge Mode: Do Not Merge
3. FASTA Title Line Display:
#NAME?
#NAME?
4. PSM Filters:
- Maximum Delta Cn: 0.05
- Maximum Rank: 0
- Maximum Delta Mass: 0 ppm
Hidden Parameters:
- MSF File(s) (Hidden):
	D:\data\2024\241106_MP\241106_MP_pd25\241106_MP_01-(12).msf
	D:\data\2024\241106_MP\241106_MP_pd25\241106_MP_02-(10).msf
------------------------------------------------------------------
Processing node 10: Feature Mapper
------------------------------------------------------------------
1. Chromatographic Alignment:
#NAME?
- Maximum RT Shift [min]: 2.5
- Mass Tolerance: 10 ppm
#NAME?
2. Feature Linking and Mapping:
- RT Tolerance [min]: 0
- Mass Tolerance: 0 ppm
- Min. S/N Threshold: 5
------------------------------------------------------------------
Processing node 11: Precursor Ions Quantifier
------------------------------------------------------------------
1. General Quantification Settings:
- Peptides to Use: Unique
#NAME?
#NAME?
#NAME?
2. Precursor Quantification:
#NAME?
- Min. # Replicate Features [%]: 0
3. Normalization and Scaling:
- Normalization Mode: None
- Scaling Mode: None
4. Exclude Peptides from Protein Quantification:
#NAME?
#NAME?
#NAME?
5. Quan Rollup and Hypothesis Testing:
- Protein Abundance Calculation: Top N Average
- N for Top N: 3
#NAME?
- Maximum Allowed Fold Change: 100
- Imputation Mode: None
#NAME?
6. Quan Ratio Distributions:
- 1st Fold Change Threshold: 2
- 2nd Fold Change Threshold: 4
- 3rd Fold Change Threshold: 6
- 4th Fold Change Threshold: 8
- 5th Fold Change Threshold: 10
------------------------------------------------------------------
Processing node 1: PSM Grouper
------------------------------------------------------------------
1. Peptide Group Modifications:
- Site Probability Threshold: 75
------------------------------------------------------------------
Processing node 2: Peptide Validator
------------------------------------------------------------------
1. General Validation Settings:
- Validation Mode: Automatic (Control peptide level error rate if possible)
- Target FDR (Strict) for PSMs: 0.01
- Target FDR (Relaxed) for PSMs: 0.05
- Target FDR (Strict) for Peptides: 0.01
- Target FDR (Relaxed) for Peptides: 0.05
2. Specific Validation Settings:
#NAME?
#NAME?
#NAME?
------------------------------------------------------------------
Processing node 3: Peptide and Protein Filter
------------------------------------------------------------------
1. Peptide Filters:
#NAME?
#NAME?
- Minimum Peptide Length: 6
#NAME?
2. Protein Filters:
- Minimum Number of Peptide Sequences: 1
- Count Only Rank 1 Peptides: False
#NAME?
------------------------------------------------------------------
Processing node 4: Protein Scorer
------------------------------------------------------------------
No parameters
------------------------------------------------------------------
Processing node 7: Protein FDR Validator
------------------------------------------------------------------
1. Confidence Thresholds:
- Target FDR (Strict): 0.01
- Target FDR (Relaxed): 0.05
------------------------------------------------------------------
Processing node 5: Protein Grouping
------------------------------------------------------------------
1. Protein Grouping:
#NAME?
------------------------------------------------------------------
Processing node 6: Peptide in Protein Annotation
------------------------------------------------------------------
1. Flanking Residues:
#NAME?
- Number Flanking Residues in Connection Tables: 1
2. Modifications in Peptide:
#NAME?
3. Modifications in Protein:
#NAME?
#NAME?
#NAME?
4. Positions in Protein:
#NAME?
------------------------------------------------------------------
Processing node 15: Protein Marker
------------------------------------------------------------------
1. Contaminant Database:
#NAME?
2. Additional Marker Database:
#NAME?
- Protein Database: 250130_DF.fasta
5. Annotate Species:
- As Species Map: False
#NAME?
6. Mark Additional Entities:
#NAME?
#NAME?
#NAME?
#NAME?
------------------------------------------------------------------
Processing node 12: Result Statistics
------------------------------------------------------------------
No parameters
------------------------------------------------------------------
Processing node 13: Display Settings
------------------------------------------------------------------
1. General:
- Filter Set:
	### Filter Set MasterProteinFilter.filterset contains the following filters:
	### Row Filter for TargetProtein:
	### Master is equal to Master
	###
	'magellan filter set' 1 'MasterProteinFilter.filterset' FiltersetProperties 1 'LastFileName' 'C:\Users\frank.berg\Desktop\MasterProteinFilter.filterset' Filter 'TargetProtein' 1 NARY_AND 1 = FilterConditionProperties 1 'NamedComparableFilterCondition/DisplayPropertyHint' 'Master' property 'Thermo.PD.EntityDataFramework.MasterProteinAssessment, Thermo.Magellan.EntityDataFramework' 'IsMasterProtein…
------------------------------------------------------------------
Processing node 14: Data Distributions
------------------------------------------------------------------
1. ID Distributions (Bottom-up):
- Peptides to Use: Only unique peptides based on protein groups
------------------------------------------------------------------
Workflow messages:
------------------------------------------------------------------
2025-07-03 12:51:00	Job Execution:	Processing D:\data\2024\241106_MP\241106_MP_pd25\241106_MP_all.pdResult
2025-07-03 12:51:00	(0) MSF Files:	D:\data\2024\241106_MP\241106_MP_pd25\241106_MP_01-(12).msf
2025-07-03 12:51:00	(0) MSF Files:	D:\data\2024\241106_MP\241106_MP_pd25\241106_MP_02-(10).msf
2025-07-03 12:51:00	(0) MSF Files:	All 2 files are ready for processing.
2025-07-03 12:51:00	(0) MSF Files:	Start transferring results of 2 msf files...
2025-07-03 12:51:00	(0) MSF Files:	Transferred 19599 Proteins to result file in 40 s.
2025-07-03 12:52:00	(0) MSF Files:	Transferred 19467 Decoy Proteins to result file in 21.6 s.
2025-07-03 12:52:00	(0) MSF Files:	Added 65120 Mass Spectra to result file.
2025-07-03 12:52:00	(0) MSF Files:	Added 408148 traces to result file.
2025-07-03 12:52:00	(0) MSF Files:	Added 1 Input Files to result file.
2025-07-03 12:53:00	(0) MSF Files:	Added 264975 PSMs to result file.
2025-07-03 12:53:00	(0) MSF Files:	Added 156183 Decoy PSMs to result file.
2025-07-03 12:53:00	(0) MSF Files:	Added 65463 MS/MS Spectrum Info to result file.
2025-07-03 12:53:00	(0) MSF Files:	Added 429814 Precursors to result file.
2025-07-03 12:53:00	(0) MSF Files:	Added 8 Specialized Traces to result file.
2025-07-03 12:54:00	(0) MSF Files:	Added 112337 LCMS Features to result file.
2025-07-03 12:54:00	(0) MSF Files:	Added 485869 LCMS Peaks to result file.
2025-07-03 12:54:00	(0) MSF Files:	Added 65762 Mass Spectra to result file.
2025-07-03 12:55:00	(0) MSF Files:	Added 396081 traces to result file.
2025-07-03 12:55:00	(0) MSF Files:	Added 1 Input Files to result file.
2025-07-03 12:55:00	(0) MSF Files:	Added 265194 PSMs to result file.
2025-07-03 12:56:00	(0) MSF Files:	Added 151987 Decoy PSMs to result file.
2025-07-03 12:56:00	(0) MSF Files:	Added 66098 MS/MS Spectrum Info to result file.
2025-07-03 12:56:00	(0) MSF Files:	Added 426624 Precursors to result file.
2025-07-03 12:56:00	(0) MSF Files:	Added 8 Specialized Traces to result file.
2025-07-03 12:56:00	(0) MSF Files:	Added 108471 LCMS Features to result file.
2025-07-03 12:56:00	(0) MSF Files:	Added 475730 LCMS Peaks to result file.
2025-07-03 12:58:00	(0) MSF Files:	Copying data took 7 min 29 s.
2025-07-03 13:01:00	(0) MSF Files:	Finding unique sequences took 1 min 39 s.
2025-07-03 13:02:00	(0) MSF Files:	Filtering proteins took 50.9 s.
2025-07-03 13:03:00	(0) MSF Files:	-- Total execution of MSF Files (0) took 12 min 37 s --
2025-07-03 13:03:00	(1) PSM Grouper:	Grouping 'PSMs'
2025-07-03 13:12:00	(1) PSM Grouper:	Found 194015 Peptide Groups.
2025-07-03 13:12:00	(1) PSM Grouper:	Grouping 'Decoy PSMs'
2025-07-03 13:15:00	(1) PSM Grouper:	Found 164378 Decoy Peptide Groups.
2025-07-03 13:15:00	(1) PSM Grouper:	-- Total execution of PSM Grouper (1) took 12 min 8 s --
2025-07-03 13:15:00	(2) Peptide Validator:	Start PSM and Peptide validation in 'Automatic (Control peptide level error rate if possible)' mode...
2025-07-03 13:16:00	(2) Peptide Validator:	Updated PSM confidences in 14.8 s.
2025-07-03 13:16:00	(2) Peptide Validator:	Use svm score for 'peptide' qvality run.
2025-07-03 13:17:00	(2) Peptide Validator:	Updated peptide confidences using qvality in 1 min 7 s.
2025-07-03 13:17:00	(2) Peptide Validator:	Calculating Mascot thresholds.
2025-07-03 13:17:00	(2) Peptide Validator:	-- Total execution of Peptide Validator (2) took 1 min 23 s --
2025-07-03 13:17:00	(3) Peptide and Protein Filter:	Filter Peptide Groups
2025-07-03 13:19:00	(3) Peptide and Protein Filter:	Filter 21053/194015 Peptide Groups (172962 excluded) and 152638/530169 PSMs (377531 excluded) took 1 min 44 s
2025-07-03 13:19:00	(3) Peptide and Protein Filter:	Filtering Proteins
2025-07-03 13:19:00	(3) Peptide and Protein Filter:	Filter 4467/19599 Proteins (15132 excluded) took 26.6 s
2025-07-03 13:19:00	(3) Peptide and Protein Filter:	Filter Decoy Peptide Groups
2025-07-03 13:20:00	(3) Peptide and Protein Filter:	Filter 206/164378 Decoy Peptide Groups (164172 excluded) and 550/308170 Decoy PSMs (307620 excluded) took 55.9 s
2025-07-03 13:20:00	(3) Peptide and Protein Filter:	Filtering Decoy Proteins
2025-07-03 13:20:00	(3) Peptide and Protein Filter:	Filter 232/19467 Decoy Proteins (19235 excluded) took 4.6 s
2025-07-03 13:21:00	(3) Peptide and Protein Filter:	Updating counts took 56.3 s.
2025-07-03 13:21:00	(3) Peptide and Protein Filter:	-- Total execution of Peptide and Protein Filter (3) took 4 min 21 s --
2025-07-03 13:21:00	(10) Feature Mapper:	Extracting features
2025-07-03 13:22:00	(10) Feature Mapper:	Extracting LCMS features
2025-07-03 13:22:00	(10) Feature Mapper:	Extracting feature groups took 32.6 s.
2025-07-03 13:22:00	(10) Feature Mapper:	Start aligning 1 files ('F2') to reference file 'F1'...
2025-07-03 13:22:00	(10) Feature Mapper:	Calculating RT alignment took 37.3 s
2025-07-03 13:22:00	(10) Feature Mapper:	Start updating RTs...
2025-07-03 13:22:00	(10) Feature Mapper:	Updating RTs of LCMS Features took 3.4 s.
2025-07-03 13:22:00	(10) Feature Mapper:	Updating RTs of LCMS Peaks took 17.7 s.
2025-07-03 13:22:00	(10) Feature Mapper:	Updating RTs of PSMs took 4.3 s.
2025-07-03 13:22:00	(10) Feature Mapper:	Updating RTs of MS/MS Spectrum Info took 10.9 s.
2025-07-03 13:22:00	(10) Feature Mapper:	-- Performing retention time alignment took 1 min 14 s. --
2025-07-03 13:22:00	(10) Feature Mapper:	Extracting feature groups took 0.3 ms.
2025-07-03 13:23:00	(10) Feature Mapper:	Start aligning 1 files ('F2') to reference file 'F1'...
2025-07-03 13:23:00	(10) Feature Mapper:	Updating m/z values of LCMS Features took 4.3 s.
2025-07-03 13:23:00	(10) Feature Mapper:	Updating m/z values of LCMS Peaks took 18.1 s.
2025-07-03 13:23:00	(10) Feature Mapper:	Updating m/z values of PSMs took 5.9 s.
2025-07-03 13:23:00	(10) Feature Mapper:	-- Performing mass over charge alignment took 41.1 s. --
2025-07-03 13:23:00	(10) Feature Mapper:	Extracting feature groups took 0.2 ms.
2025-07-03 13:23:00	(10) Feature Mapper:	Start aligning 1 files ('F2') to reference file 'F1'...
2025-07-03 13:23:00	(10) Feature Mapper:	Updating area values of LCMS Features took 4.3 s.
2025-07-03 13:24:00	(10) Feature Mapper:	Updating area values of LCMS Peaks took 15.5 s.
2025-07-03 13:24:00	(10) Feature Mapper:	-- Performing abundance alignment took 24.5 s. --
2025-07-03 13:24:00	(10) Feature Mapper:	Using RT tolerance of 0.13 min and mass tolerance of 3.5 ppm for mapping
2025-07-03 13:24:00	(10) Feature Mapper:	Mapping 1 Fraction(s)
2025-07-03 13:24:00	(10) Feature Mapper:	Mapping Fraction 1 of 1
2025-07-03 13:33:00	(10) Feature Mapper:	Mapping 1 Fraction(s) took 9 min 48 s
2025-07-03 13:33:00	(10) Feature Mapper:	-- Performing cross file mapping took 9 min 48 s. --
2025-07-03 13:33:00	(10) Feature Mapper:	Storing Top Apex RT for Peptide Groups
2025-07-03 13:34:00	(10) Feature Mapper:	Storing Top Apex RT for Peptide Groups took 16.9 s
2025-07-03 13:34:00	(10) Feature Mapper:	-- Total execution of Feature Mapper (10) took 12 min 30 s --
2025-07-03 13:34:00	(4) Protein Scorer:	Calculating Coverage and Counts
2025-07-03 13:34:00	(4) Protein Scorer:	Calculated counts and coverages in 31.8 s.
2025-07-03 13:34:00	(4) Protein Scorer:	Scoring target proteins
2025-07-03 13:35:00	(4) Protein Scorer:	Scored 4467 proteins in 49.9 s.
2025-07-03 13:35:00	(4) Protein Scorer:	Scoring decoy proteins
2025-07-03 13:35:00	(4) Protein Scorer:	Scored 232 decoy proteins in 348.5 ms.
2025-07-03 13:35:00	(4) Protein Scorer:	-- Total execution of Protein Scorer (4) took 1 min 22 s --
2025-07-03 13:35:00	(7) Protein FDR Validator:	Apply confidences based on protein scores of 4467 proteins.
2025-07-03 13:35:00	(7) Protein FDR Validator:	Calculating Sum PEP Score for Proteins
2025-07-03 13:35:00	(7) Protein FDR Validator:	Calculating Sum PEP Score for Decoy Proteins
2025-07-03 13:35:00	(7) Protein FDR Validator:	-- Total execution of Protein FDR Validator (7) took 17.1 s --
2025-07-03 13:36:00	(5) Protein Grouping:	Retrieving 3692 protein groups took 805.4 ms.
2025-07-03 13:36:00	(5) Protein Grouping:	Storing, updating and connecting protein groups, PSMs and peptides took 38.9 s.
2025-07-03 13:36:00	(5) Protein Grouping:	Check 3692 protein groups.
2025-07-03 13:37:00	(5) Protein Grouping:	Applying strict parsimony took 42.7 s.
2025-07-03 13:37:00	(5) Protein Grouping:	Found 3673 protein groups.
2025-07-03 13:37:00	(5) Protein Grouping:	Retrieving 204 decoy protein groups took 7.9 ms.
2025-07-03 13:37:00	(5) Protein Grouping:	Storing, updating and connecting protein groups, PSMs and peptides took 5.2 s.
2025-07-03 13:37:00	(5) Protein Grouping:	Found 204 decoy protein groups.
2025-07-03 13:37:00	(5) Protein Grouping:	-- Total execution of Protein Grouping (5) took 1 min 54 s --
2025-07-03 13:37:00	(11) Precursor Ions Quantifier:	Validating LCMS Features
2025-07-03 13:37:00	(11) Precursor Ions Quantifier:	Validating LCMS Features for 359713 items took 12.2 s
2025-07-03 13:37:00	(11) Precursor Ions Quantifier:	Validating Consensus Features
2025-07-03 13:38:00	(11) Precursor Ions Quantifier:	Validation of quantification results took 30.7 s
2025-07-03 13:38:00	(11) Precursor Ions Quantifier:	Updating spectrum match areas
2025-07-03 13:38:00	(11) Precursor Ions Quantifier:	Classify quan usage of PSMs
2025-07-03 13:38:00	(11) Precursor Ions Quantifier:	Classifying Peptide Groups quan usage
2025-07-03 13:38:00	(11) Precursor Ions Quantifier:	Classifying Peptide Groups quan usage for 21053 items took 6.5 s
2025-07-03 13:38:00	(11) Precursor Ions Quantifier:	Calculating Abundances of Peptide Groups
2025-07-03 13:38:00	(11) Precursor Ions Quantifier:	Classifying Peptide Groups quan usage
2025-07-03 13:38:00	(11) Precursor Ions Quantifier:	Determining TopN Usage
2025-07-03 13:38:00	(11) Precursor Ions Quantifier:	Classifying Peptide Groups quan usage for 21053 items took 4 s
2025-07-03 13:38:00	(11) Precursor Ions Quantifier:	Calculating Abundances of Proteins
2025-07-03 13:38:00	(11) Precursor Ions Quantifier:	Calculating and applying normalization took 0 ms
2025-07-03 13:38:00	(11) Precursor Ions Quantifier:	Cannot calculate quan ratios, because no ratios are specified.
2025-07-03 13:38:00	(11) Precursor Ions Quantifier:	Quantification took 55.1 s.
2025-07-03 13:38:00	(11) Precursor Ions Quantifier:	Preparing spectrum visualization took 1.6 s.
2025-07-03 13:38:00	(11) Precursor Ions Quantifier:	-- Total execution of Precursor Ions Quantifier (11) took 56.7 s --
2025-07-03 13:38:00	(6) Peptide in Protein Annotation:	Start retrieving flanking residues and positions...
2025-07-03 13:43:00	(6) Peptide in Protein Annotation:	Annotated PSMs/peptides for 4467 proteins.
2025-07-03 13:43:00	(6) Peptide in Protein Annotation:	Start annotating peptide groups with flanking residues and positions...
2025-07-03 13:43:00	(6) Peptide in Protein Annotation:	Annotate Peptide Groups items
2025-07-03 13:43:00	(6) Peptide in Protein Annotation:	Start calculating protein coverage...
2025-07-03 13:44:00	(6) Peptide in Protein Annotation:	-- Total execution of Peptide in Protein Annotation (6) took 5 min 57 s --
2025-07-03 13:44:00	(15) Protein Marker:	Start marking proteins...
2025-07-03 13:46:00	(15) Protein Marker:	Contaminants Detection took: 1 min 29 s
2025-07-03 13:46:00	(15) Protein Marker:	Annotating species names took: 13.8 ms
2025-07-03 13:46:00	(15) Protein Marker:	-- Total execution of Protein Marker (15) took 1 min 29 s --
2025-07-03 13:46:00	(12) Result Statistics:	-- Total execution of Result Statistics (12) took 13.1 s --
2025-07-03 13:46:00	(13) Display Settings:	Applying display filter and layout
2025-07-03 13:46:00	(13) Display Settings:	-- Total execution of Display Settings (13) took 44.4 ms --
2025-07-03 13:46:00	(14) Data Distributions:	Calculating found in files
2025-07-03 13:46:00	(14) Data Distributions:	Calculating found for samples
2025-07-03 13:47:00	(14) Data Distributions:	Calculating found for sample groups
2025-07-03 13:48:00	(14) Data Distributions:	-- Total execution of Data Distributions (14) took 2 min 1 s --
2025-07-03 13:49:00	Job Execution:	Finalizing file took 43.5 s.
2025-07-03 13:49:00	Job Execution:	Finished D:\data\2024\241106_MP\241106_MP_pd25\241106_MP_all.pdResult
2025-07-03 13:49:00	Job Execution:	----- Total Job execution took: 57 min 57 s. -----

## Sheet: Proteins
Accession	Description	Gene Name	Exp. q-value: Combined	Sum PEP Score	Coverage [%]	# Peptides	# PSMs	# Unique Peptides	# AAs	MW [kDa]	calc. pI	Abundance: F1: Sample	Abundance: F2: Sample	Modifications
Q01780	Exosome complex component 10	EXOSC10	0	770.413	59	57	4754	57	916	104.4	8.07	8.38996e+08	8.82257e+08
Q14204	Cytoplasmic dynein 1 heavy chain 1 OS=Homo sapiens OX=9606	DYNC1H1	0	667.663	37	136	933	136	4646	532.1	6.4	2.7283e+06	3.03845e+06
P78527	DNA-dependent protein kinase catalytic subunit OS=Homo sapiens OX=9606	PRKDC	0	543.143	30	111	954	111	4128	468.8	7.12	7.80398e+06	5.80023e+06
P52732	Kinesin-like protein KIF11 OS=Homo sapiens OX=9606	KIF11	0	542.29	51	56	2216	56	1056	119.1	5.64	1.94902e+08	1.82161e+08
Q13813	Spectrin alpha chain, non-erythrocytic 1 OS=Homo sapiens OX=9606	SPTAN1	0	486.137	47	89	519	89	2472	284.4	5.35	1.68604e+06	1.8883e+06
O75533	Splicing factor 3B subunit 1 OS=Homo sapiens OX=9606	SF3B1	0	465.43	50	51	696	51	1304	145.7	7.09	1.53324e+07	1.5457e+07
Q7L014	Probable ATP-dependent RNA helicase DDX46 OS=Homo sapiens OX=9606	DDX46	0	392.689	53	54	1135	54	1031	117.3	9.29	3.49048e+07	3.12036e+07
O75643	U5 small nuclear ribonucleoprotein 200 kDa helicase OS=Homo sapiens OX=9606	SNRNP200	0	383.474	40	66	509	66	2136	244.4	6.06	3.24762e+07	2.78675e+07
Q6P2Q9	Pre-mRNA-processing-splicing factor 8 OS=Homo sapiens OX=9606	PRPF8	0	382.485	38	73	545	73	2335	273.4	8.84	1.97825e+06	2.33618e+06
Q01082	Spectrin beta chain, non-erythrocytic 1 OS=Homo sapiens OX=9606	SPTBN1	0	363.498	37	64	368	61	2364	274.4	5.57	2.02172e+06	2.10191e+06
P46821	Microtubule-associated protein 1B OS=Homo sapiens OX=9606	MAP1B	0	353.854	33	56	374	55	2468	270.5	4.81	2155548	2.66331e+06
O14744	Protein arginine N-methyltransferase 5 OS=Homo sapiens OX=9606	PRMT5	0	326.194	52	30	1902	30	637	72.6	6.29	3.0697e+08	3.55021e+08
Q13435	Splicing factor 3B subunit 2 OS=Homo sapiens OX=9606	SF3B2	0	319.917	49	39	502	39	895	100.2	5.67	1.44305e+07	1.13273e+07	Met-loss+Acetyl [N-Term]
P49327	Fatty acid synthase OS=Homo sapiens OX=9606	FASN	0	288.265	30	54	276	53	2511	273.3	6.44	1.42373e+06	1.43574e+06
Q15393	Splicing factor 3B subunit 3 OS=Homo sapiens OX=9606	SF3B3	0	276.979	38	39	489	39	1217	135.5	5.26	9.66762e+06	9572117
Q8N3C0	Activating signal cointegrator 1 complex subunit 3 OS=Homo sapiens OX=9606	ASCC3	0	276.133	31	56	329	56	2202	251.3	7.09	2110084	2.4751e+06
Q9BQG0	Myb-binding protein 1A OS=Homo sapiens OX=9606	MYBBP1A	0	269.403	33	41	445	41	1328	148.8	9.28	9.33324e+06	8.66731e+06
P11142	Heat shock cognate 71 kDa protein OS=Homo sapiens OX=9606	HSPA8	0	266.662	56	31	882	24	646	70.9	5.52	3.31969e+07	3.60867e+07
P35579	Myosin-9 OS=Homo sapiens OX=9606	MYH9	0	251.457	30	49	314	42	1960	226.4	5.6	2.50689e+06	2369999
Q8NC51	SERPINE1 mRNA-binding protein 1 OS=Homo sapiens OX=9606	SERBP1	0	250.51	50	23	378	23	408	44.9	8.65	1.64362e+07	1.93311e+07
Q9NYF8	Bcl-2-associated transcription factor 1 OS=Homo sapiens OX=9606	BCLAF1	0	250.276	34	34	316	33	920	106.1	9.98	6.93432e+06	6.70181e+06
Q01804	OTU domain-containing protein 4 OS=Homo sapiens OX=9606	OTUD4	0	244.698	32	32	331	32	1114	124	6.71	5.8987e+06	7.62763e+06
O14654	Insulin receptor substrate 4 OS=Homo sapiens OX=9606	IRS4	0	242.991	35	31	318	31	1257	133.7	8.44	9.2889e+06	9.6724e+06
Q14683	Structural maintenance of chromosomes protein 1A OS=Homo sapiens OX=9606	SMC1A	0	242.801	36	44	443	44	1233	143.1	7.64	4.71424e+06	6.18162e+06
Q00610	Clathrin heavy chain 1 OS=Homo sapiens OX=9606	CLTC	0	240.824	34	41	236	41	1675	191.5	5.69	2.57199e+06	1.67092e+06
P27708	Multifunctional protein CAD OS=Homo sapiens OX=9606	CAD	0	236.645	25	42	328	42	2225	242.8	6.46	2413780	2.87899e+06
O15042	U2 snRNP-associated SURP motif-containing protein OS=Homo sapiens OX=9606	U2SURP	0	234.802	36	33	365	33	1029	118.2	8.47	1.55066e+07	1.28059e+07
P52272	Heterogeneous nuclear ribonucleoprotein M OS=Homo sapiens OX=9606	HNRNPM	0	233.596	55	37	564	37	730	77.5	8.7	5.16427e+07	1.16125e+07	Met-loss+Acetyl [N-Term]
Q8ND56	Protein LSM14 homolog A OS=Homo sapiens OX=9606	LSM14A	0	230.561	38	20	651	20	463	50.5	9.52	5.33233e+07	7.12799e+07	Met-loss+Acetyl [N-Term]
P42704	Leucine-rich PPR motif-containing protein, mitochondrial OS=Homo sapiens OX=9606	LRPPRC	0	217.524	36	44	251	44	1394	157.8	6.13	2.93634e+07	2.74518e+07
Q9UQE7	Structural maintenance of chromosomes protein 3 OS=Homo sapiens OX=9606	SMC3	0	215.987	39	42	375	42	1217	141.5	7.18	3.1344e+06	2.95727e+06
Q7L2E3	ATP-dependent RNA helicase DHX30 OS=Homo sapiens OX=9606	DHX30	0	214.36	36	35	368	35	1194	133.9	8.78	2.26786e+06	3.32153e+06
P09874	Poly [ADP-ribose] polymerase 1 OS=Homo sapiens OX=9606	PARP1	0	210.91	37	34	250	34	1014	113	8.88	2.48388e+06	2.59953e+06
Q9NU22	Midasin OS=Homo sapiens OX=9606	MDN1	0	210.584	13	55	257	55	5596	632.4	5.68	2.78002e+07	3.17097e+07
P23458	Tyrosine-protein kinase JAK1 OS=Homo sapiens OX=9606	JAK1	0	209.975	37	36	216	35	1154	133.2	7.55	3.13063e+06	2.42343e+06
Q9Y2W1	Thyroid hormone receptor-associated protein 3 OS=Homo sapiens OX=9606	THRAP3	0	208.313	29	29	316	28	955	108.6	10.15	1.01042e+07	8.95997e+06
P0DMV9	Heat shock 70 kDa protein 1B OS=Homo sapiens OX=9606	HSPA1B	0	207.094	48	25	689	18	641	70	5.66	3.00927e+07	3.34207e+07
O43143	ATP-dependent RNA helicase DHX15 OS=Homo sapiens OX=9606	DHX15	0	204.661	43	33	427	32	795	90.9	7.46	1.0929e+07	7.91868e+06
P07437	Tubulin beta chain OS=Homo sapiens OX=9606	TUBB	0	199.159	52	19	683	4	444	49.6	4.89	5.40482e+07	6.03171e+07
P07814	Bifunctional glutamate/proline--tRNA ligase OS=Homo sapiens OX=9606	EPRS1	0	198.223	33	37	244	37	1512	170.5	7.33	2.5102e+06	1.79951e+06
Q9H2Y7	Zinc finger protein 106 OS=Homo sapiens OX=9606	ZNF106	0	196.307	25	34	193	34	1883	208.8	7.15	1.66182e+06	1.49141e+06
P48643	T-complex protein 1 subunit epsilon OS=Homo sapiens OX=9606	CCT5	0	194.409	51	27	278	27	541	59.6	5.66	2.06875e+07	1.75586e+07	Met-loss+Acetyl [N-Term]
Q9UQ35	Serine/arginine repetitive matrix protein 2 OS=Homo sapiens OX=9606	SRRM2	0	189.408	19	34	207	34	2752	299.4	12.06	3.95636e+06	3.55066e+06
Q9NTJ3	Structural maintenance of chromosomes protein 4 OS=Homo sapiens OX=9606	SMC4	0	189.222	35	41	280	41	1288	147.1	6.79	3.36329e+06	3.12014e+06
P53621	Coatomer subunit alpha OS=Homo sapiens OX=9606	COPA	0	188.613	29	32	326	32	1224	138.3	7.66	4.00134e+06	3370642
P98175	RNA-binding protein 10 OS=Homo sapiens OX=9606	RBM10	0	187.819	33	30	313	27	930	103.5	5.97	6.80859e+06	7.22591e+06
P15924	Desmoplakin OS=Homo sapiens OX=9606	DSP	0	187.079	22	54	263	54	2871	331.6	6.81	1.15033e+06	1.23864e+06
Q9UHX1	Poly(U)-binding-splicing factor PUF60 OS=Homo sapiens OX=9606	PUF60	0	184.569	55	23	250	23	559	59.8	5.29	1.03198e+07	1.09021e+07	Met-loss+Acetyl [N-Term]
Q5SW79	Centrosomal protein of 170 kDa OS=Homo sapiens OX=9606	CEP170	0	183.393	30	34	193	32	1584	175.2	7.11	1.84376e+06	1.89787e+06
Q9P2E9	Ribosome-binding protein 1 OS=Homo sapiens OX=9606	RRBP1	0	181.873	30	35	276	35	1410	152.4	8.6	2.88866e+06	2.86631e+06
Q9BRS2	Serine/threonine-protein kinase RIO1 OS=Homo sapiens OX=9606	RIOK1	0	180.554	32	18	419	18	568	65.5	6.19	5.6586e+07	5.68421e+07
O95347	Structural maintenance of chromosomes protein 2 OS=Homo sapiens OX=9606	SMC2	0	179.066	34	36	294	36	1197	135.6	8.43	2.16334e+06	2.61575e+06
Q14008	Cytoskeleton-associated protein 5 OS=Homo sapiens OX=9606	CKAP5	0	178.192	25	40	194	40	2032	225.4	7.8	7.63121e+06	8.29374e+06
Q9UH99	SUN domain-containing protein 2 OS=Homo sapiens OX=9606	SUN2	0	177.688	53	22	141	22	717	80.3	6.73	1.88451e+06	1.84778e+06
P35580	Myosin-10 OS=Homo sapiens OX=9606	MYH10	0	176.546	23	34	199	29	1976	228.9	5.54	787284	775015
P06576	ATP synthase subunit beta, mitochondrial OS=Homo sapiens OX=9606	ATP5F1B	0	176.538	61	22	230	22	529	56.5	5.4	5.86853e+06	6.21537e+06
Q92616	Stalled ribosome sensor GCN1 OS=Homo sapiens OX=9606	GCN1	0	171.755	21	46	194	46	2671	292.5	7.43	5.81974e+06	5.8491e+06	Met-loss+Acetyl [N-Term]
O95071	E3 ubiquitin-protein ligase UBR5 OS=Homo sapiens OX=9606	UBR5	0	171.208	20	40	190	40	2799	309.2	5.85	878324	875135	Met-loss+Acetyl [N-Term]
P04350	Tubulin beta-4A chain OS=Homo sapiens OX=9606	TUBB4A	0	171.025	51	17	545	3	444	49.6	4.88	475631	516214
O43242	26S proteasome non-ATPase regulatory subunit 3 OS=Homo sapiens OX=9606	PSMD3	0	166.826	52	27	292	27	534	60.9	8.44	2.40134e+07	2.46317e+07
P08238	Heat shock protein HSP 90-beta OS=Homo sapiens OX=9606	HSP90AB1	0	166.77	48	30	346	15	724	83.2	5.03	4.53443e+06	4.25078e+06
P13010	X-ray repair cross-complementing protein 5 OS=Homo sapiens OX=9606	XRCC5	0	166.377	49	26	234	26	732	82.7	5.81	4.04454e+06	5.06704e+06
Q14157	Ubiquitin-associated protein 2-like OS=Homo sapiens OX=9606	UBAP2L	0	165.587	25	17	169	17	1087	114.5	7.11	1.37935e+07	1.69884e+07
Q9BRR8	G patch domain-containing protein 1 OS=Homo sapiens OX=9606	GPATCH1	0	164.437	34	21	184	21	931	103.3	7.05	3.21415e+06	3.68857e+06
Q8IWX8	Calcium homeostasis endoplasmic reticulum protein OS=Homo sapiens OX=9606	CHERP	0	164.079	29	19	340	19	916	103.6	9.04	1.04974e+07	1.37304e+07
P10809	60 kDa heat shock protein, mitochondrial OS=Homo sapiens OX=9606	HSPD1	0	163.343	49	26	212	26	573	61	5.87	6.80042e+06	7.62299e+06
P78316	Nucleolar protein 14 OS=Homo sapiens OX=9606	NOP14	0	161.602	31	24	246	24	857	97.6	7.58	3.57065e+06	4.12389e+06
Q13459	Unconventional myosin-IXb OS=Homo sapiens OX=9606	MYO9B	0	160.271	24	36	148	35	2157	243.2	8.75	1.1555e+06	1.09613e+06
P49411	Elongation factor Tu, mitochondrial OS=Homo sapiens OX=9606	TUFM	0	160.216	47	18	258	18	455	49.8	7.61	9.32652e+06	1.05075e+07
Q9H2U1	ATP-dependent DNA/RNA helicase DHX36 OS=Homo sapiens OX=9606	DHX36	0	154.765	26	22	169	21	1008	114.7	7.68	1.39833e+06	1.73091e+06	Met-loss+Acetyl [N-Term]
P11940	Polyadenylate-binding protein 1 OS=Homo sapiens OX=9606	PABPC1	0	154.477	30	20	377	15	636	70.6	9.5	1.19796e+07	1.23297e+07
Q08211	ATP-dependent RNA helicase A OS=Homo sapiens OX=9606	DHX9	0	154.458	31	33	167	33	1270	140.9	6.84	3.19324e+06	3.26014e+06
Q14692	Ribosome biogenesis protein BMS1 homolog OS=Homo sapiens OX=9606	BMS1	0	153.999	27	25	171	25	1282	145.7	6.44	1.62723e+06	1935403
A5YKK6	CCR4-NOT transcription complex subunit 1 OS=Homo sapiens OX=9606	CNOT1	0	153.594	19	35	181	35	2376	266.8	7.11	4.08746e+06	2.49237e+06
P41252	Isoleucine--tRNA ligase, cytoplasmic OS=Homo sapiens OX=9606	IARS1	0	152.306	28	28	238	28	1262	144.4	6.15	1.26132e+06	1.33082e+06
P25705	ATP synthase subunit alpha, mitochondrial OS=Homo sapiens OX=9606	ATP5F1A	0	152.242	52	23	419	23	553	59.7	9.13	1.63525e+07	1.87749e+07
P07900	Heat shock protein HSP 90-alpha OS=Homo sapiens OX=9606	HSP90AA1	0	151.562	43	27	239	13	732	84.6	5.02	1.87546e+06	1.43191e+06
P05023	Sodium/potassium-transporting ATPase subunit alpha-1 OS=Homo sapiens OX=9606	ATP1A1	0	149.237	28	23	192	23	1023	112.8	5.49	2.85016e+06	2.43807e+06
P17987	T-complex protein 1 subunit alpha OS=Homo sapiens OX=9606	TCP1	0	149.109	50	20	315	20	556	60.3	6.11	1.29188e+07	1.13663e+07	Met-loss [N-Term]
Q9P1Y5	Calmodulin-regulated spectrin-associated protein 3 OS=Homo sapiens OX=9606	CAMSAP3	0	149.002	36	29	174	29	1249	134.7	8.35	1.35753e+06	1.44037e+06	Met-loss+Acetyl [N-Term]
Q14694	Ubiquitin carboxyl-terminal hydrolase 10 OS=Homo sapiens OX=9606	USP10	0	148.275	34	17	151	17	798	87.1	5.31	2.57717e+06	2.97501e+06	Met-loss+Acetyl [N-Term]
P04843	Dolichyl-diphosphooligosaccharide--protein glycosyltransferase subunit 1 OS=Homo sapiens OX=9606	RPN1	0	147.242	51	22	166	22	607	68.5	6.38	3.65904e+06	3.99423e+06
O60506	Heterogeneous nuclear ribonucleoprotein Q OS=Homo sapiens OX=9606	SYNCRIP	0	145.134	38	21	204	18	623	69.6	8.59	3.38407e+06	3.63911e+06
Q9H6S0	3'-5' RNA helicase YTHDC2 OS=Homo sapiens OX=9606	YTHDC2	0	144.921	25	27	230	27	1430	160.1	8.4	1.98454e+06	1.53659e+06
P36578	Large ribosomal subunit protein uL4 OS=Homo sapiens OX=9606	RPL4	0	144.853	36	16	456	16	427	47.7	11.06	5.93232e+07	5.82059e+07	Met-loss+Acetyl [N-Term]
Q5T9A4	ATPase family AAA domain-containing protein 3B OS=Homo sapiens OX=9606	ATAD3B	0	144.509	37	23	401	8	648	72.5	9.2	6.76617e+06	5.38794e+06	Met-loss+Acetyl [N-Term]
P12956	X-ray repair cross-complementing protein 6 OS=Homo sapiens OX=9606	XRCC6	0	144.425	49	23	219	23	609	69.8	6.64	4.23516e+06	4.1256e+06	Met-loss+Acetyl [N-Term]
P05455	Lupus La protein OS=Homo sapiens OX=9606	SSB	0	144.299	45	22	170	22	408	46.8	7.12	4.49502e+06	4.07087e+06
Q92841	Probable ATP-dependent RNA helicase DDX17 OS=Homo sapiens OX=9606	DDX17	0	143.714	34	23	395	18	729	80.2	8.27	5.4367e+06	5.47564e+06
P60709	Actin, cytoplasmic 1 OS=Homo sapiens OX=9606	ACTB	0	141.773	72	21	364	10	375	41.7	5.48	2.04178e+07	1.95108e+07
Q9UG63	ATP-binding cassette sub-family F member 2 OS=Homo sapiens OX=9606	ABCF2	0	141.691	39	20	260	20	623	71.2	7.37	5.1797e+06	5.66821e+06
Q2TBE0	CWF19-like protein 2 OS=Homo sapiens OX=9606	CWF19L2	0	141.644	32	29	245	29	894	103.7	8.65	4.3546e+06	3.99313e+06
Q7Z2W4	Zinc finger CCCH-type antiviral protein 1 OS=Homo sapiens OX=9606	ZC3HAV1	0	141.117	34	24	233	24	902	101.4	8.4	2.59598e+06	2.61166e+06
Q9Y285	Phenylalanine--tRNA ligase alpha subunit OS=Homo sapiens OX=9606	FARSA	0	140.984	43	14	208	14	508	57.5	7.8	7.76909e+06	7.77117e+06
P23396	Small ribosomal subunit protein uS3 OS=Homo sapiens OX=9606	RPS3	0	140.822	66	15	554	15	243	26.7	9.66	4.42066e+07	5.30969e+07
Q13310	Polyadenylate-binding protein 4 OS=Homo sapiens OX=9606	PABPC4	0	140.493	30	23	256	18	644	70.7	9.26	3.4465e+06	3.65078e+06
Q07065	Cytoskeleton-associated protein 4 OS=Homo sapiens OX=9606	CKAP4	0	140.191	53	26	221	26	602	66	5.92	3.123e+06	2.45107e+06
Q9BZE4	GTP-binding protein 4 OS=Homo sapiens OX=9606	GTPBP4	0	139.979	44	24	207	24	634	73.9	9.5	2.36813e+06	2.77535e+06
P21333	Filamin-A OS=Homo sapiens OX=9606	FLNA	0	139.703	15	30	118	28	2647	280.6	6.06	982953	871718
Q8WUA2	Peptidyl-prolyl cis-trans isomerase-like 4 OS=Homo sapiens OX=9606	PPIL4	0	139.096	41	20	220	20	492	57.2	5.92	1.2706e+07	1.17726e+07	Met-loss+Acetyl [N-Term]
Q13200	26S proteasome non-ATPase regulatory subunit 2 OS=Homo sapiens OX=9606	PSMD2	0	137.011	32	24	168	24	908	100.1	5.2	1.72272e+06	1.78797e+06
Q13263	Transcription intermediary factor 1-beta OS=Homo sapiens OX=9606	TRIM28	0	136.481	31	19	218	19	835	88.5	5.77	2.69229e+06	2.95228e+06
Q9NVI7	ATPase family AAA domain-containing protein 3A OS=Homo sapiens OX=9606	ATAD3A	0	136.426	43	26	375	11	634	71.3	8.98	5.91686e+06	5.4533e+06	Met-loss+Acetyl [N-Term]
P39023	Large ribosomal subunit protein uL3 OS=Homo sapiens OX=9606	RPL3	0	136.025	42	21	370	21	403	46.1	10.18	5.95126e+07	5.66279e+07
Q86V81	THO complex subunit 4 OS=Homo sapiens OX=9606	ALYREF	0	135.983	50	10	300	10	257	26.9	11.15	6.50205e+07	7.45036e+07	Met-loss+Acetyl [N-Term]
P42285	Exosome RNA helicase MTR4 OS=Homo sapiens OX=9606	MTREX	0	135.592	24	22	197	22	1042	117.7	6.52	4.15469e+06	3.5667e+06
P68104	Elongation factor 1-alpha 1 OS=Homo sapiens OX=9606	EEF1A1	0	134.153	46	14	395	4	462	50.1	9.01	2.83282e+07	2.92588e+07
P67809	Y-box-binding protein 1 OS=Homo sapiens OX=9606	YBX1	0	133.888	50	12	283	8	324	35.9	9.88	3.97645e+06	4.44501e+06
P33993	DNA replication licensing factor MCM7 OS=Homo sapiens OX=9606	MCM7	0	133.64	44	26	169	26	719	81.3	6.46	1.58022e+06	1.52823e+06
Q6PKG0	La-related protein 1 OS=Homo sapiens OX=9606	LARP1	0	133.154	33	27	163	25	1096	123.4	8.82	2.45137e+06	2.80016e+06
Q00839	Heterogeneous nuclear ribonucleoprotein U OS=Homo sapiens OX=9606	HNRNPU	0	132.897	30	19	189	19	825	90.5	6	1.22163e+07	1.24282e+07	Met-loss+Acetyl [N-Term]
P53618	Coatomer subunit beta OS=Homo sapiens OX=9606	COPB1	0	132.593	31	21	154	21	953	107.1	6.05	2.44462e+06	2.18107e+06
Q9NRZ9	Lymphoid-specific helicase OS=Homo sapiens OX=9606	HELLS	0	131.462	31	23	203	23	838	97	7.93	2.47847e+06	2.18423e+06
P08237	ATP-dependent 6-phosphofructokinase, muscle type OS=Homo sapiens OX=9606	PFKM	0	131.005	29	19	235	17	780	85.1	7.99	2.03616e+06	2.30526e+06
P13639	Elongation factor 2 OS=Homo sapiens OX=9606	EEF2	0	130.753	33	24	198	23	858	95.3	6.83	6.52611e+06	4.97274e+06	Met-loss [N-Term]
Q14152	Eukaryotic translation initiation factor 3 subunit A OS=Homo sapiens OX=9606	EIF3A	0	130.504	27	31	146	31	1382	166.5	6.79	1.79912e+06	1.47145e+06	Met-loss [N-Term]
Q15208	Serine/threonine-protein kinase 38 OS=Homo sapiens OX=9606	STK38	0	130.012	44	16	201	14	465	54.2	7.15	1.68479e+07	1.64959e+07
Q15029	116 kDa U5 small nuclear ribonucleoprotein component OS=Homo sapiens OX=9606	EFTUD2	0	129.729	32	23	180	22	972	109.4	5	2.87527e+06	3.00531e+06
P55081	Microfibrillar-associated protein 1 OS=Homo sapiens OX=9606	MFAP1	0	129.365	44	16	259	16	439	51.9	4.98	1.09773e+07	1.09363e+07	Met-loss+Acetyl [N-Term]
O14617	AP-3 complex subunit delta-1 OS=Homo sapiens OX=9606	AP3D1	0	128.822	25	23	139	23	1153	130.1	8.48	7.00008e+06	1.1148e+06
Q8IY37	Probable ATP-dependent RNA helicase DHX37 OS=Homo sapiens OX=9606	DHX37	0	128.664	28	28	159	28	1157	129.5	8.1	1.48181e+06	1.71042e+06
Q99832	T-complex protein 1 subunit eta OS=Homo sapiens OX=9606	CCT7	0	127.779	47	20	126	20	543	59.3	7.65	3.6125e+06	3.07068e+06	Met-loss [N-Term]
P11021	Endoplasmic reticulum chaperone BiP OS=Homo sapiens OX=9606	HSPA5	0	127.54	34	19	273	17	654	72.3	5.16	2.42311e+06	2.38931e+06
Q14839	Chromodomain-helicase-DNA-binding protein 4 OS=Homo sapiens OX=9606	CHD4	0	127.375	22	29	127	25	1912	217.9	5.86	884654	975785
Q9H5Z1	Probable ATP-dependent RNA helicase DHX35 OS=Homo sapiens OX=9606	DHX35	0	126.555	42	25	211	25	703	78.9	8.59	1.90837e+06	2.18892e+06
P31689	DnaJ homolog subfamily A member 1 OS=Homo sapiens OX=9606	DNAJA1	0	126.027	32	11	133	11	397	44.8	7.08	6.31042e+06	7.17751e+06	Met-loss [N-Term]
Q5W0B1	ORC ubiquitin ligase 1 OS=Homo sapiens OX=9606	OBI1	0	125.718	37	24	241	24	726	81.1	5.72	9.43786e+06	7.51226e+06
P31943	Heterogeneous nuclear ribonucleoprotein H OS=Homo sapiens OX=9606	HNRNPH1	0	125.697	46	13	288	9	449	49.2	6.3	3.73358e+06	3.77827e+06	Met-loss [N-Term]
O75688	Protein phosphatase 1B OS=Homo sapiens OX=9606	PPM1B	0	125.539	42	16	332	16	479	52.6	5.05	2.96242e+07	2.97646e+07
Q92900	Regulator of nonsense transcripts 1 OS=Homo sapiens OX=9606	UPF1	0	124.911	30	25	158	25	1129	124.3	6.61	1.14203e+06	1.1086e+06
Q13509	Tubulin beta-3 chain OS=Homo sapiens OX=9606	TUBB3	0	124.437	41	16	453	3	450	50.4	4.93	348424	391156
Q9NR30	Nucleolar RNA helicase 2 OS=Homo sapiens OX=9606	DDX21	0	124.037	33	24	217	22	783	87.3	9.28	2.87579e+06	3.66514e+06
Q96PV6	Leukocyte receptor cluster member 8 OS=Homo sapiens OX=9606	LENG8	0	121.735	25	17	251	17	800	88.1	9.11	6.17671e+06	5.7607e+06	Met-loss+Acetyl [N-Term]
Q16891	MICOS complex subunit MIC60 OS=Homo sapiens OX=9606	IMMT	0	121.712	39	24	149	24	758	83.6	6.48	2.07349e+06	2.10251e+06
Q14684	Ribosomal RNA processing protein 1 homolog B OS=Homo sapiens OX=9606	RRP1B	0	121.24	38	19	144	19	758	84.4	9.76	3.10241e+06	2.28173e+06	Met-loss [N-Term]
Q9UJV9	Probable ATP-dependent RNA helicase DDX41 OS=Homo sapiens OX=9606	DDX41	0	120.715	43	23	229	23	622	69.8	6.84	2.31024e+06	1.96022e+06
P52597	Heterogeneous nuclear ribonucleoprotein F OS=Homo sapiens OX=9606	HNRNPF	0	120.509	45	11	227	9	415	45.6	5.58	9.68741e+06	1.00045e+07
O94906	Pre-mRNA-processing factor 6 OS=Homo sapiens OX=9606	PRPF6	0	119.091	28	25	179	25	941	106.9	8.25	1.57493e+06	1.6952e+06
Q9NRA8	Eukaryotic translation initiation factor 4E transporter OS=Homo sapiens OX=9606	EIF4ENIF1	0	118.954	29	19	111	19	985	108.1	8.32	1.6028e+06	1.938e+06
Q12789	General transcription factor 3C polypeptide 1 OS=Homo sapiens OX=9606	GTF3C1	0	118.108	16	28	114	28	2109	238.7	7.3	669700	1.37719e+06
P49368	T-complex protein 1 subunit gamma OS=Homo sapiens OX=9606	CCT3	0	117.915	36	18	188	18	545	60.5	6.49	5.74543e+06	6.05019e+06
Q9Y2H1	Serine/threonine-protein kinase 38-like OS=Homo sapiens OX=9606	STK38L	0	117.347	48	18	159	16	464	54	6.81	4.87662e+06	5.68303e+06	Met-loss+Acetyl [N-Term]
Q5JTH9	RRP12-like protein OS=Homo sapiens OX=9606	RRP12	0	116.961	22	20	156	20	1297	143.6	8.75	2.49422e+06	3.01394e+06
P35251	Replication factor C subunit 1 OS=Homo sapiens OX=9606	RFC1	0	116.96	26	21	145	21	1148	128.2	9.36	1.17388e+06	1.27183e+06
Q14527	Helicase-like transcription factor OS=Homo sapiens OX=9606	HLTF	0	116.891	30	23	139	23	1009	113.9	8.6	1.80961e+06	1.40501e+06
O00571	ATP-dependent RNA helicase DDX3X OS=Homo sapiens OX=9606	DDX3X	0	116.619	42	23	171	22	662	73.2	7.18	3.62056e+06	3.70691e+06	Met-loss+Acetyl [N-Term]
Q9UII4	E3 ISG15--protein ligase HERC5 OS=Homo sapiens OX=9606	HERC5	0	113.938	26	18	122	18	1024	116.8	7.65	2.27945e+06	1.66607e+06
P04844	Dolichyl-diphosphooligosaccharide--protein glycosyltransferase subunit 2 OS=Homo sapiens OX=9606	RPN2	0	113.775	42	17	108	17	631	69.2	5.69	3.01807e+06	2.59641e+06
Q9BVI4	Nucleolar complex protein 4 homolog OS=Homo sapiens OX=9606	NOC4L	0	113.676	35	16	170	16	516	58.4	7.49	2.48955e+06	2.6677e+06
O95831	Apoptosis-inducing factor 1, mitochondrial OS=Homo sapiens OX=9606	AIFM1	0	113.541	33	16	183	16	613	66.9	8.95	4.7904e+06	4.84496e+06
P17844	Probable ATP-dependent RNA helicase DDX5 OS=Homo sapiens OX=9606	DDX5	0	113.331	34	21	331	16	614	69.1	8.92	1.06985e+07	9.79665e+06
O15027	Protein transport protein Sec16A OS=Homo sapiens OX=9606	SEC16A	0	112.936	19	26	94	26	2357	251.7	5.8	882813	727595
Q9BVP2	Guanine nucleotide-binding protein-like 3 OS=Homo sapiens OX=9606	GNL3	0	112.27	38	18	264	17	549	62	9.16	1.07466e+07	11405415
Q9UBB9	Tuftelin-interacting protein 11 OS=Homo sapiens OX=9606	TFIP11	0	111.813	42	24	178	24	837	96.8	5.67	2.67684e+06	2.96748e+06
Q5RKV6	Exosome complex component MTR3 OS=Homo sapiens OX=9606	EXOSC6	0	111.502	34	10	140	10	272	28.2	6.28	2.85942e+07	2.53895e+07
Q9BUJ2	Heterogeneous nuclear ribonucleoprotein U-like protein 1 OS=Homo sapiens OX=9606	HNRNPUL1	0	111.39	22	13	116	13	856	95.7	6.92	1.32246e+06	1.40875e+06
Q8N1F7	Nuclear pore complex protein Nup93 OS=Homo sapiens OX=9606	NUP93	0	110.734	36	27	129	27	819	93.4	5.72	2.30987e+06	1.76967e+06
P62701	Small ribosomal subunit protein eS4, X isoform OS=Homo sapiens OX=9606	RPS4X	0	110.639	46	14	467	14	263	29.6	10.15	4.85338e+07	38988993
O43290	U4/U6.U5 tri-snRNP-associated protein 1 OS=Homo sapiens OX=9606	SART1	0	110.593	37	22	115	22	800	90.2	6.13	1.56179e+06	1.7842e+06
Q9NVN8	Guanine nucleotide-binding protein-like 3-like protein OS=Homo sapiens OX=9606	GNL3L	0	110.457	36	19	206	18	582	65.5	8.44	4.00613e+06	4.72472e+06
Q9HCE1	Helicase MOV-10 OS=Homo sapiens OX=9606	MOV10	0	109.819	27	22	116	22	1003	113.6	8.82	919365	1.03426e+06
P18583	Protein SON OS=Homo sapiens OX=9606	SON	0	109.168	17	25	129	25	2426	263.7	5.64	887592	911270	Met-loss+Acetyl [N-Term]
Q93009	Ubiquitin carboxyl-terminal hydrolase 7 OS=Homo sapiens OX=9606	USP7	0	108.751	27	22	78	22	1102	128.2	5.55	1.1858e+06	1.1812e+06
P18124	Large ribosomal subunit protein uL30 OS=Homo sapiens OX=9606	RPL7	0	108.627	44	15	352	15	248	29.2	10.65	6.7957e+07	6.54569e+07
Q5T4S7	E3 ubiquitin-protein ligase UBR4 OS=Homo sapiens OX=9606	UBR4	0	107.901	7	27	111	27	5183	573.5	6.04	458883	630520
P78371	T-complex protein 1 subunit beta OS=Homo sapiens OX=9606	CCT2	0	107.318	50	20	101	20	535	57.5	6.46	2.16028e+06	2.08429e+06
P30101	Protein disulfide-isomerase A3 OS=Homo sapiens OX=9606	PDIA3	0	106.865	47	21	161	21	505	56.7	6.35	2.68949e+06	2.92744e+06
P15880	Small ribosomal subunit protein uS5 OS=Homo sapiens OX=9606	RPS2	0	106.627	37	10	410	10	293	31.3	10.24	1.11763e+08	1.10679e+08
Q9H0A0	RNA cytidine acetyltransferase OS=Homo sapiens OX=9606	NAT10	0	106.336	31	27	145	27	1025	115.7	8.27	2.18271e+06	1.71407e+06
P13667	Protein disulfide-isomerase A4 OS=Homo sapiens OX=9606	PDIA4	0	106.268	44	21	163	21	645	72.9	5.07	1.72786e+06	1.91218e+06
O75179	Ankyrin repeat domain-containing protein 17 OS=Homo sapiens OX=9606	ANKRD17	0	105.681	11	20	82	9	2603	274.1	6.52	506192	468293
P38646	Stress-70 protein, mitochondrial OS=Homo sapiens OX=9606	HSPA9	0	105.355	37	19	200	18	679	73.6	6.16	1.54768e+06	1.51693e+06
P49792	E3 SUMO-protein ligase RanBP2 OS=Homo sapiens OX=9606	RANBP2	0	105.015	11	27	101	27	3224	358	6.2	829810	853760
Q93008	Ubiquitin carboxyl-terminal hydrolase 9X OS=Homo sapiens OX=9606	USP9X	0	104.928	13	26	96	26	2554	290.3	5.8	692841	843658
Q14203	Dynactin subunit 1 OS=Homo sapiens OX=9606	DCTN1	0	104.626	28	23	82	23	1278	141.6	5.81	2.59534e+06	2.26287e+06
Q86UP2	Kinectin OS=Homo sapiens OX=9606	KTN1	0	104.539	26	25	91	25	1357	156.2	5.64	683444	734727
Q96I25	Splicing factor 45 OS=Homo sapiens OX=9606	RBM17	0	104.534	43	14	290	13	401	44.9	5.97	1.02155e+07	9.72316e+06
Q8NAV1	Pre-mRNA-splicing factor 38A OS=Homo sapiens OX=9606	PRPF38A	0	104.523	29	12	175	12	312	37.5	9.96	9.13254e+06	9.77462e+06
Q9BUF5	Tubulin beta-6 chain OS=Homo sapiens OX=9606	TUBB6	0	104.304	44	14	260	6	446	49.8	4.88	1.23101e+06	1.4386e+06
P52701	DNA mismatch repair protein Msh6 OS=Homo sapiens OX=9606	MSH6	0	104.258	25	25	107	25	1360	152.7	6.9	831115	862010
P11387	DNA topoisomerase 1 OS=Homo sapiens OX=9606	TOP1	0	104.204	28	22	215	22	765	90.7	9.31	2.26554e+06	2.60838e+06
Q96EY1	DnaJ homolog subfamily A member 3, mitochondrial OS=Homo sapiens OX=9606	DNAJA3	0	103.945	33	14	137	14	480	52.5	9.26	2.88242e+06	2.93176e+06
Q9UJS0	Electrogenic aspartate/glutamate antiporter SLC25A13, mitochondrial OS=Homo sapiens OX=9606	SLC25A13	0	103.197	35	21	235	16	675	74.1	8.62	3.47726e+06	3.29959e+06
Q9UEG4	Zinc finger protein 629 OS=Homo sapiens OX=9606	ZNF629	0	102.879	28	18	138	17	869	96.6	7.93	1.37305e+06	1.24203e+06
P62195	26S proteasome regulatory subunit 8 OS=Homo sapiens OX=9606	PSMC5	0	102.796	54	19	166	18	406	45.6	7.55	2.77478e+06	2.9724e+06	Met-loss+Acetyl [N-Term]
P50991	T-complex protein 1 subunit delta OS=Homo sapiens OX=9606	CCT4	0	102.718	47	17	121	17	539	57.9	7.83	3.55546e+06	3.02958e+06
O14980	Exportin-1 OS=Homo sapiens OX=9606	XPO1	0	102.03	24	21	117	21	1071	123.3	6.06	2.15641e+06	1.62977e+06	Met-loss [N-Term]
P30876	DNA-directed RNA polymerase II subunit RPB2 OS=Homo sapiens OX=9606	POLR2B	0	101.719	25	24	103	24	1174	133.8	6.87	919549	959727
P19474	E3 ubiquitin-protein ligase TRIM21 OS=Homo sapiens OX=9606	TRIM21	0	101.343	30	15	252	15	475	54.1	6.38	1.08444e+07	1.29647e+07
Q12906	Interleukin enhancer-binding factor 3 OS=Homo sapiens OX=9606	ILF3	0	100.967	24	16	116	13	894	95.3	8.76	1.45762e+06	1.72736e+06
Q9Y2X9	Zinc finger protein 281 OS=Homo sapiens OX=9606	ZNF281	0	100.858	31	18	72	18	895	96.9	8.48	977017	1.08168e+06
P48634	Protein PRRC2A OS=Homo sapiens OX=9606	PRRC2A	0	100.732	18	21	85	21	2157	228.7	9.45	500900	507465
O43852	Calumenin OS=Homo sapiens OX=9606	CALU	0	100.706	68	15	107	15	315	37.1	4.64	1.25891e+06	1.45386e+06
P25205	DNA replication licensing factor MCM3 OS=Homo sapiens OX=9606	MCM3	0	100.667	34	22	112	22	808	90.9	5.77	1.7359e+06	1.87498e+06
Q9UPY3	Endoribonuclease Dicer OS=Homo sapiens OX=9606	DICER1	0	99.963	16	23	102	23	1922	218.5	5.68	871393	798227
P50990	T-complex protein 1 subunit theta OS=Homo sapiens OX=9606	CCT8	0	99.882	42	20	194	20	548	59.6	5.6	2.75017e+06	2.08146e+06
Q9Y2X3	Nucleolar protein 58 OS=Homo sapiens OX=9606	NOP58	0	99.779	31	13	121	13	529	59.5	8.92	3.077e+06	3.49322e+06
Q9Y3Z3	Deoxynucleoside triphosphate triphosphohydrolase SAMHD1 OS=Homo sapiens OX=9606	SAMHD1	0	99.741	35	20	106	20	626	72.2	7.14	2.48658e+06	1.79637e+06
P40227	T-complex protein 1 subunit zeta OS=Homo sapiens OX=9606	CCT6A	0	99.682	38	17	168	13	531	58	6.68	3.10212e+06	2.77313e+06
Q6P1X5	Transcription initiation factor TFIID subunit 2 OS=Homo sapiens OX=9606	TAF2	0	99.501	24	23	131	23	1199	136.9	8.19	1.21012e+06	1.60743e+06
Q13868	Exosome complex component RRP4 OS=Homo sapiens OX=9606	EXOSC2	0	99.387	53	10	218	10	293	32.8	7.5	2.54345e+07	2.53547e+07
Q07864	DNA polymerase epsilon catalytic subunit A OS=Homo sapiens OX=9606	POLE	0	99.186	14	23	109	23	2286	261.4	6.39	751629	752423
Q13283	Ras GTPase-activating protein-binding protein 1 OS=Homo sapiens OX=9606	G3BP1	0	98.53	42	14	235	13	466	52.1	5.52	2.57597e+06	2.65423e+06	Met-loss [N-Term]
O95232	Luc7-like protein 3 OS=Homo sapiens OX=9606	LUC7L3	0	98.392	27	13	105	13	432	51.4	9.79	5.54802e+06	5.09787e+06
O95163	Elongator complex protein 1 OS=Homo sapiens OX=9606	ELP1	0	98.198	21	19	116	19	1332	150.2	5.94	1.43253e+06	1.41536e+06
Q13464	Rho-associated protein kinase 1 OS=Homo sapiens OX=9606	ROCK1	0	98.137	22	27	149	27	1354	158.1	5.9	1.23155e+06	670644
O00567	Nucleolar protein 56 OS=Homo sapiens OX=9606	NOP56	0	98.124	38	19	150	19	594	66	9.19	2.31589e+06	1.78678e+06
Q96AV8	Transcription factor E2F7 OS=Homo sapiens OX=9606	E2F7	0	97.95	27	18	81	18	911	99.8	8.16	838435	1.01585e+06
Q7Z333	Probable helicase senataxin OS=Homo sapiens OX=9606	SETX	0	97.85	12	26	101	26	2677	302.7	7.17	759863	724276
Q14257	Reticulocalbin-2 OS=Homo sapiens OX=9606	RCN2	0	97.457	50	14	82	14	317	36.9	4.4	3.20611e+06	3.50147e+06
Q9NZI8	Insulin-like growth factor 2 mRNA-binding protein 1 OS=Homo sapiens OX=9606	IGF2BP1	0	97.091	34	16	141	14	577	63.4	9.2	2.40205e+06	2.84726e+06
Q9NUL3	Double-stranded RNA-binding protein Staufen homolog 2 OS=Homo sapiens OX=9606	STAU2	0	96.681	33	16	117	15	570	62.6	9.61	969297	1.02976e+06
Q02878	Large ribosomal subunit protein eL6 OS=Homo sapiens OX=9606	RPL6	0	96.519	44	16	283	16	288	32.7	10.58	4.94835e+07	4.64273e+07
Q9GZR7	ATP-dependent RNA helicase DDX24 OS=Homo sapiens OX=9606	DDX24	0	96.047	30	19	92	19	859	96.3	9.06	1.19608e+06	1.19184e+06
Q9H0G5	Nuclear speckle splicing regulatory protein 1 OS=Homo sapiens OX=9606	NSRP1	0	95.925	31	15	67	15	558	66.4	8.84	1.61717e+06	1.54516e+06
Q9UG01	Intraflagellar transport protein 172 homolog OS=Homo sapiens OX=9606	IFT172	0	95.45	18	25	113	25	1749	197.5	6.13	557403	468247
P42695	Condensin-2 complex subunit D3 OS=Homo sapiens OX=9606	NCAPD3	0	95.048	20	22	94	22	1498	168.8	7.5	1.41213e+06	1.39216e+06
Q14498	RNA-binding protein 39 OS=Homo sapiens OX=9606	RBM39	0	94.903	36	15	172	15	530	59.3	10.1	2.01702e+07	1.93464e+07	Met-loss+Acetyl [N-Term]
P56192	Methionine--tRNA ligase, cytoplasmic OS=Homo sapiens OX=9606	MARS1	0	94.566	23	17	100	17	900	101.1	6.16	2.01069e+06	1.92619e+06
P57678	Gem-associated protein 4 OS=Homo sapiens OX=9606	GEMIN4	0	94.48	23	20	127	20	1058	120	6.04	1.39193e+07	1.08992e+07
P17066	Heat shock 70 kDa protein 6 OS=Homo sapiens OX=9606	HSPA6	0	94.224	35	17	274	10	643	71	6.14	398530	554705
Q9NQT5	Exosome complex component RRP40 OS=Homo sapiens OX=9606	EXOSC3	0	94.176	47	10	132	10	275	29.6	8.1	2.0267e+07	2.20556e+07	Met-loss+Acetyl [N-Term]
P17858	ATP-dependent 6-phosphofructokinase, liver type OS=Homo sapiens OX=9606	PFKL	0	94.006	28	18	141	15	780	85	7.5	1.19279e+06	1.57994e+06
P06493	Cyclin-dependent kinase 1 OS=Homo sapiens OX=9606	CDK1	0	94.005	59	15	204	13	297	34.1	8.4	3.70633e+06	3.22818e+06
Q9Y3I0	RNA-splicing ligase RtcB homolog OS=Homo sapiens OX=9606	RTCB	0	93.986	49	18	156	18	505	55.2	7.23	3.25144e+06	3.94996e+06
O00231	26S proteasome non-ATPase regulatory subunit 11 OS=Homo sapiens OX=9606	PSMD11	0	93.972	50	17	136	17	422	47.4	6.48	2.13547e+06	2.25173e+06
P62424	Large ribosomal subunit protein eL8 OS=Homo sapiens OX=9606	RPL7A	0	93.839	36	14	322	14	266	30	10.61	5.22482e+07	4.01062e+07
Q15386	Ubiquitin-protein ligase E3C OS=Homo sapiens OX=9606	UBE3C	0	93.335	27	20	63	20	1083	123.8	6.71	516034	614257
O95714	E3 ubiquitin-protein ligase HERC2 OS=Homo sapiens OX=9606	HERC2	0	93.214	7	28	69	28	4834	526.9	6.28	1.86149e+06	1.63326e+06
P05387	Large ribosomal subunit protein P2 OS=Homo sapiens OX=9606	RPLP2	0	93.172	70	7	208	7	115	11.7	4.54	3.42073e+07	2.90584e+07
Q92621	Nuclear pore complex protein Nup205 OS=Homo sapiens OX=9606	NUP205	0	92.98	14	23	96	23	2012	227.8	6.19	713007	670165
P16615	Sarcoplasmic/endoplasmic reticulum calcium ATPase 2 OS=Homo sapiens OX=9606	ATP2A2	0	92.941	21	20	113	20	1042	114.7	5.34	1.02825e+06	1.18724e+06
Q9BQA1	Methylosome protein WDR77 OS=Homo sapiens OX=9606	WDR77	0	92.842	29	7	542	7	342	36.7	5.17	1.58483e+08	1.89963e+08
Q9Y383	Putative RNA-binding protein Luc7-like 2 OS=Homo sapiens OX=9606	LUC7L2	0	92.807	29	12	501	6	392	46.5	10.01	3.14153e+07	4.06985e+07	Met-loss+Acetyl [N-Term]
Q9Y2L1	Exosome complex exonuclease RRP44 OS=Homo sapiens OX=9606	DIS3	0	92.639	29	19	105	19	958	108.9	7.14	3.4592e+06	2.69336e+06
Q15084	Protein disulfide-isomerase A6 OS=Homo sapiens OX=9606	PDIA6	0	92.233	36	12	110	12	440	48.1	5.08	3.06717e+06	3.38319e+06
O75400	Pre-mRNA-processing factor 40 homolog A OS=Homo sapiens OX=9606	PRPF40A	0	92.141	26	20	126	20	957	108.7	7.56	2.30174e+06	2.14843e+06
Q8IWZ3	Ankyrin repeat and KH domain-containing protein 1 OS=Homo sapiens OX=9606	ANKHD1	0	91.986	13	21	85	10	2542	269.3	5.73	377149	1.31804e+06
Q15021	Condensin complex subunit 1 OS=Homo sapiens OX=9606	NCAPD2	0	91.664	21	19	90	19	1401	157.1	6.61	573369	658425	Met-loss [N-Term]
Q9UNF1	Melanoma-associated antigen D2 OS=Homo sapiens OX=9606	MAGED2	0	91.535	35	17	126	14	606	64.9	9.32	3.05791e+06	3.17306e+06
Q8NE71	ATP-binding cassette sub-family F member 1 OS=Homo sapiens OX=9606	ABCF1	0	91.514	33	19	103	19	845	95.9	6.8	849553	916533
P61978	Heterogeneous nuclear ribonucleoprotein K OS=Homo sapiens OX=9606	HNRNPK	0	91.434	45	17	153	17	463	50.9	5.54	6.08486e+06	5.79577e+06
P61313	Large ribosomal subunit protein eL15 OS=Homo sapiens OX=9606	RPL15	0	90.986	47	11	197	11	204	24.1	11.62	4.44862e+07	4.46565e+07
Q3V6T2	Girdin OS=Homo sapiens OX=9606	CCDC88A	0	90.8	16	24	81	24	1871	215.9	6.21	685926	503433
Q14974	Importin subunit beta-1 OS=Homo sapiens OX=9606	KPNB1	0	90.495	26	18	113	18	876	97.1	4.78	2.70784e+06	2.56061e+06
P54136	Arginine--tRNA ligase, cytoplasmic OS=Homo sapiens OX=9606	RARS1	0	90.39	30	19	147	19	660	75.3	6.68	3.76636e+06	4.22127e+06
P19338	Nucleolin OS=Homo sapiens OX=9606	NCL	0	90.294	25	18	181	18	710	76.6	4.7	8.56772e+06	7.15621e+06
O15294	UDP-N-acetylglucosamine--peptide N-acetylglucosaminyltransferase 110 kDa subunit OS=Homo sapiens OX=9606	OGT	0	90.033	22	22	120	22	1046	116.9	6.7	1.40376e+06	1.5753e+06
P55786	Puromycin-sensitive aminopeptidase OS=Homo sapiens OX=9606	NPEPPS	0	90.001	23	18	128	18	919	103.2	5.72	934029	1.25904e+06
P35637	RNA-binding protein FUS OS=Homo sapiens OX=9606	FUS	0	89.864	18	8	224	6	526	53.4	9.36	1.09882e+07	1.29714e+07
P30837	Aldehyde dehydrogenase X, mitochondrial OS=Homo sapiens OX=9606	ALDH1B1	0	89.49	33	14	77	14	517	57.2	6.99	875838	1.04095e+06
P43246	DNA mismatch repair protein Msh2 OS=Homo sapiens OX=9606	MSH2	0	89.478	28	21	101	21	934	104.7	5.77	710019	725602
Q12872	Splicing factor, suppressor of white-apricot homolog OS=Homo sapiens OX=9606	SFSWAP	0	89.178	23	17	96	17	951	104.8	8.05	1.50481e+06	1.60002e+06
Q6N021	Methylcytosine dioxygenase TET2 OS=Homo sapiens OX=9606	TET2	0	89.172	15	19	71	19	2002	223.7	7.99	1.9875e+06	1.97262e+06
P05141	ADP/ATP translocase 2 OS=Homo sapiens OX=9606	SLC25A5	0	89.109	41	14	510	4	298	32.8	9.69	3.78293e+07	3.51623e+07	Met-loss+Acetyl [N-Term]
Q9BSJ2	Gamma-tubulin complex component 2 OS=Homo sapiens OX=9606	TUBGCP2	0	88.474	34	23	111	23	902	102.5	6.84	897631	908908
Q99460	26S proteasome non-ATPase regulatory subunit 1 OS=Homo sapiens OX=9606	PSMD1	0	88.469	25	18	131	18	953	105.8	5.39	1.50417e+06	1.43034e+06
O94874	E3 UFM1-protein ligase 1 OS=Homo sapiens OX=9606	UFL1	0	88.391	29	19	95	19	794	89.5	6.79	719345	807764	Met-loss+Acetyl [N-Term]
O75122	CLIP-associating protein 2 OS=Homo sapiens OX=9606	CLASP2	0	88.349	20	21	100	17	1294	141	8.4	596820	762441
P22087	rRNA 2'-O-methyltransferase fibrillarin OS=Homo sapiens OX=9606	FBL	0	88.037	55	12	229	12	321	33.8	10.18	1.16621e+07	1.27436e+07
Q86U38	Nucleolar protein 9 OS=Homo sapiens OX=9606	NOP9	0	87.988	25	12	79	12	636	69.4	7.28	1.86301e+06	2.52526e+06
Q01813	ATP-dependent 6-phosphofructokinase, platelet type OS=Homo sapiens OX=9606	PFKP	0	87.506	23	16	181	14	784	85.5	7.55	2.20882e+06	2.3682e+06
Q9UHI6	Probable ATP-dependent RNA helicase DDX20 OS=Homo sapiens OX=9606	DDX20	0	87.363	30	19	123	19	824	92.2	6.95	2.26715e+06	1.89879e+06
Q9Y5A9	YTH domain-containing family protein 2 OS=Homo sapiens OX=9606	YTHDF2	0	87.34	21	9	161	5	579	62.3	8.79	3.76535e+06	4.0007e+06
Q8TF46	DIS3-like exonuclease 1 OS=Homo sapiens OX=9606	DIS3L	0	87.123	21	20	140	20	1054	120.7	6.54	1.30899e+06	1.52842e+06
P40937	Replication factor C subunit 5 OS=Homo sapiens OX=9606	RFC5	0	86.99	50	13	97	13	340	38.5	7.2	1.9029e+06	1.98088e+06
Q9Y5B9	FACT complex subunit SPT16 OS=Homo sapiens OX=9606	SUPT16H	0	86.775	23	21	124	21	1047	119.8	5.66	2.40945e+06	2.50815e+06
P43490	Nicotinamide phosphoribosyltransferase OS=Homo sapiens OX=9606	NAMPT	0	86.682	37	15	81	15	491	55.5	7.15	1.21811e+06	1.31821e+06
Q9H7Z3	Nuclear exosome regulator NRDE2 OS=Homo sapiens OX=9606	NRDE2	0	86.32	20	18	82	18	1164	132.6	7.68	652029	821902	Met-loss+Acetyl [N-Term]
Q92499	ATP-dependent RNA helicase DDX1 OS=Homo sapiens OX=9606	DDX1	0	85.773	30	19	137	19	740	82.4	7.23	2.814e+06	3.19939e+06
P62241	Small ribosomal subunit protein eS8 OS=Homo sapiens OX=9606	RPS8	0	85.302	39	9	366	9	208	24.2	10.32	5.24982e+07	4.78226e+07
Q05519	Serine/arginine-rich splicing factor 11 OS=Homo sapiens OX=9606	SRSF11	0	85.265	22	9	190	9	484	53.5	10.52	1.10607e+07	1.17691e+07
Q8IY81	pre-rRNA 2'-O-ribose RNA methyltransferase FTSJ3 OS=Homo sapiens OX=9606	FTSJ3	0	85.063	33	16	110	16	847	96.5	8.4	2.3224e+06	2.73322e+06
Q8WVK2	U4/U6.U5 small nuclear ribonucleoprotein 27 kDa protein OS=Homo sapiens OX=9606	SNRNP27	0	84.77	37	8	183	8	155	18.8	11.62	1.48131e+07	16601057
Q9UN86	Ras GTPase-activating protein-binding protein 2 OS=Homo sapiens OX=9606	G3BP2	0	84.747	31	11	100	10	482	54.1	5.55	1.42359e+06	1.38358e+06	Met-loss [N-Term]
P18621	Large ribosomal subunit protein uL22 OS=Homo sapiens OX=9606	RPL17	0	84.585	38	8	234	8	184	21.4	10.17	6.7004e+07	6.67565e+07
O00425	Insulin-like growth factor 2 mRNA-binding protein 3 OS=Homo sapiens OX=9606	IGF2BP3	0	84.006	33	16	91	13	579	63.7	8.87	1.04635e+06	978615
Q5VTL8	Pre-mRNA-splicing factor 38B OS=Homo sapiens OX=9606	PRPF38B	0	83.84	21	12	234	12	546	64.4	10.54	2.37305e+07	2.29588e+07
P54886	Delta-1-pyrroline-5-carboxylate synthase OS=Homo sapiens OX=9606	ALDH18A1	0	83.585	31	18	108	18	795	87.2	7.12	1.06481e+06	1.12848e+06
Q92974	Rho guanine nucleotide exchange factor 2 OS=Homo sapiens OX=9606	ARHGEF2	0	83.152	29	22	82	22	986	111.5	7.27	1.21377e+06	1.41453e+06
Q9NWK9	Box C/D snoRNA protein 1 OS=Homo sapiens OX=9606	ZNHIT6	0	82.749	40	16	90	16	470	53.9	5.8	1.3638e+06	1.5299e+06
Q01844	RNA-binding protein EWS OS=Homo sapiens OX=9606	EWSR1	0	82.743	12	7	172	7	656	68.4	9.33	2.06917e+07	2.00356e+07
Q9NYV4	Cyclin-dependent kinase 12 OS=Homo sapiens OX=9606	CDK12	0	82.699	17	15	102	11	1490	164.1	9.44	586568	627161
O75534	Cold shock domain-containing protein E1 OS=Homo sapiens OX=9606	CSDE1	0	82.294	28	19	124	19	798	88.8	6.25	1.43726e+06	1.48588e+06
P60842	Eukaryotic initiation factor 4A-I OS=Homo sapiens OX=9606	EIF4A1	0	82.007	50	18	174	16	406	46.1	5.48	2.97969e+06	3.18113e+06
P35998	26S proteasome regulatory subunit 7 OS=Homo sapiens OX=9606	PSMC2	0	81.977	44	17	148	17	433	48.6	5.95	3.09288e+06	2.81676e+06	Met-loss [N-Term]
P60228	Eukaryotic translation initiation factor 3 subunit E OS=Homo sapiens OX=9606	EIF3E	0	81.703	46	17	91	17	445	52.2	6.04	1.39941e+06	1.35616e+06	Met-loss+Acetyl [N-Term]
O75746	Electrogenic aspartate/glutamate antiporter SLC25A12, mitochondrial OS=Homo sapiens OX=9606	SLC25A12	0	81.436	32	20	149	15	678	74.7	8.38	1.30116e+06	1.38199e+06
Q15024	Exosome complex component RRP42 OS=Homo sapiens OX=9606	EXOSC7	0	81.42	28	8	159	8	291	31.8	5.19	1.2346e+07	9.77592e+06	Met-loss+Acetyl [N-Term]
Q12797	Aspartyl/asparaginyl beta-hydroxylase OS=Homo sapiens OX=9606	ASPH	0	81.361	28	21	108	21	758	85.8	5.01	1.6846e+06	1.58447e+06
P02786	Transferrin receptor protein 1 OS=Homo sapiens OX=9606	TFRC	0	81.303	31	20	96	20	760	84.8	6.61	1.08781e+06	980459
Q9Y657	Spindlin-1 OS=Homo sapiens OX=9606	SPIN1	0	81.177	45	10	94	8	262	29.6	6.96	2.23835e+06	2.84302e+06
Q6P158	Putative ATP-dependent RNA helicase DHX57 OS=Homo sapiens OX=9606	DHX57	0	81.021	19	21	127	20	1386	155.5	7.71	810092	899315
O60293	Zinc finger C3H1 domain-containing protein OS=Homo sapiens OX=9606	ZFC3H1	0	80.974	15	24	111	24	1989	226.2	8.13	825741	851895	Met-loss+Acetyl [N-Term]
Q9BQ39	ATP-dependent RNA helicase DDX50 OS=Homo sapiens OX=9606	DDX50	0	80.279	28	17	96	15	737	82.5	9.17	1.57986e+06	1.37454e+06
P61247	Small ribosomal subunit protein eS1 OS=Homo sapiens OX=9606	RPS3A	0	79.835	48	14	291	14	264	29.9	9.73	4.46933e+07	3.38279e+07
Q9BUQ8	Probable ATP-dependent RNA helicase DDX23 OS=Homo sapiens OX=9606	DDX23	0	79.785	27	19	122	19	820	95.5	9.55	1.14378e+06	1.2586e+06
Q5C9Z4	Nucleolar MIF4G domain-containing protein 1 OS=Homo sapiens OX=9606	NOM1	0	79.782	20	16	87	16	860	96.2	8.1	1.4311e+06	1.14647e+06
P23284	Peptidyl-prolyl cis-trans isomerase B OS=Homo sapiens OX=9606	PPIB	0	79.439	49	12	284	12	216	23.7	9.41	1.09704e+07	8.92133e+06
P55795	Heterogeneous nuclear ribonucleoprotein H2 OS=Homo sapiens OX=9606	HNRNPH2	0	79.314	37	10	134	7	449	49.2	6.3	1.01275e+06	1.24346e+06
O95391	Pre-mRNA-splicing factor SLU7 OS=Homo sapiens OX=9606	SLU7	0	79.251	31	14	75	14	586	68.3	7.14	1.31312e+06	1.5645e+06
P16989	Y-box-binding protein 3 OS=Homo sapiens OX=9606	YBX3	0	79.194	34	10	204	6	372	40.1	9.77	4.76728e+06	3.7632e+06
Q8TDD1	ATP-dependent RNA helicase DDX54 OS=Homo sapiens OX=9606	DDX54	0	78.741	25	17	103	17	881	98.5	10.02	1.10875e+07	1.026e+07
P26641	Elongation factor 1-gamma OS=Homo sapiens OX=9606	EEF1G	0	78.575	38	15	108	15	437	50.1	6.67	4.6945e+06	4.05382e+06	Met-loss+Acetyl [N-Term]
Q9P2R3	Rabankyrin-5 OS=Homo sapiens OX=9606	ANKFY1	0	78.506	22	18	68	18	1169	128.3	6.1	637567	864366
Q8WWY3	U4/U6 small nuclear ribonucleoprotein Prp31 OS=Homo sapiens OX=9606	PRPF31	0	78.421	39	14	119	14	499	55.4	5.78	3.10065e+06	2.26915e+06
Q14562	ATP-dependent RNA helicase DHX8 OS=Homo sapiens OX=9606	DHX8	0	78.354	18	16	103	15	1220	139.2	8.32	959877	897312	Met-loss+Acetyl [N-Term]
Q9BY77	Polymerase delta-interacting protein 3 OS=Homo sapiens OX=9606	POLDIP3	0	77.659	44	14	91	14	421	46.1	9.99	2.82366e+06	3.27606e+06
O60841	Eukaryotic translation initiation factor 5B OS=Homo sapiens OX=9606	EIF5B	0	77.483	18	14	68	14	1220	138.7	5.49	709107	715870
P17028	Zinc finger protein 24 OS=Homo sapiens OX=9606	ZNF24	0	77.443	44	12	64	12	368	42.1	6.21	1.37998e+06	1.53941e+06	Met-loss+Acetyl [N-Term]
Q02978	Mitochondrial 2-oxoglutarate/malate carrier protein OS=Homo sapiens OX=9606	SLC25A11	0	77.264	45	12	121	12	314	34	9.91	4.3864e+06	5.52882e+06	Met-loss+Acetyl [N-Term]
P52292	Importin subunit alpha-1 OS=Homo sapiens OX=9606	KPNA2	0	77.233	23	11	146	11	529	57.8	5.4	3.89921e+06	4.17231e+06	Met-loss+Acetyl [N-Term]
Q99623	Prohibitin-2 OS=Homo sapiens OX=9606	PHB2	0	77.14	56	15	183	15	299	33.3	9.83	1.3961e+07	1.52775e+07
P30041	Peroxiredoxin-6 OS=Homo sapiens OX=9606	PRDX6	0	76.861	61	13	145	13	224	25	6.38	1.06688e+07	11555250	Met-loss [N-Term]
Q9UPQ9	Trinucleotide repeat-containing gene 6B protein OS=Homo sapiens OX=9606	TNRC6B	0	76.334	13	14	41	14	1833	193.9	6.76	443369	437073
P62333	26S proteasome regulatory subunit 10B OS=Homo sapiens OX=9606	PSMC6	0	76.237	41	11	69	11	389	44.1	7.49	1.54567e+06	1.66658e+06
P43686	26S proteasome regulatory subunit 6B OS=Homo sapiens OX=9606	PSMC4	0	76.192	45	14	66	14	418	47.3	5.21	2.43452e+06	2.61619e+06
P14868	Aspartate--tRNA ligase, cytoplasmic OS=Homo sapiens OX=9606	DARS1	0	76.087	41	17	134	17	501	57.1	6.55	2.26835e+06	2.15882e+06
P26599	Polypyrimidine tract-binding protein 1 OS=Homo sapiens OX=9606	PTBP1	0	76.02	27	10	56	10	557	59.6	9.16	1.38232e+06	1.80817e+06
Q9NXF1	Testis-expressed protein 10 OS=Homo sapiens OX=9606	TEX10	0	75.511	23	18	98	18	929	105.6	9.36	1.03355e+06	857954
Q08945	FACT complex subunit SSRP1 OS=Homo sapiens OX=9606	SSRP1	0	75.486	24	14	119	14	709	81	6.87	1.51025e+06	1.86543e+06
O95793	Double-stranded RNA-binding protein Staufen homolog 1 OS=Homo sapiens OX=9606	STAU1	0	75.382	24	13	90	12	577	63.1	9.44	1.66327e+06	1.62588e+06
Q15008	26S proteasome non-ATPase regulatory subunit 6 OS=Homo sapiens OX=9606	PSMD6	0	75.327	40	15	86	15	389	45.5	5.62	1.77072e+06	1.99919e+06	Met-loss [N-Term]
Q4KMP7	TBC1 domain family member 10B OS=Homo sapiens OX=9606	TBC1D10B	0	75.146	21	12	67	12	808	87.1	9.19	1.06278e+06	1.37745e+06
Q07955	Serine/arginine-rich splicing factor 1 OS=Homo sapiens OX=9606	SRSF1	0	75.027	43	13	274	12	248	27.7	10.36	7.86823e+06	6.78983e+06
Q8NI27	THO complex subunit 2 OS=Homo sapiens OX=9606	THOC2	0	74.875	15	20	82	20	1593	182.7	8.44	2.72403e+06	2.71377e+06
P46781	Small ribosomal subunit protein uS4 OS=Homo sapiens OX=9606	RPS9	0	74.728	46	15	677	15	194	22.6	10.65	1.2661e+08	1.15766e+08
Q8IYB3	Serine/arginine repetitive matrix protein 1 OS=Homo sapiens OX=9606	SRRM1	0	74.672	14	11	43	11	904	102.3	11.84	1.98353e+06	2.45367e+06
Q9UNM6	26S proteasome non-ATPase regulatory subunit 13 OS=Homo sapiens OX=9606	PSMD13	0	74.483	53	16	109	16	376	42.9	5.81	3.20143e+06	3.39836e+06
Q9Y4W6	Mitochondrial inner membrane m-AAA protease component AFG3L2 OS=Homo sapiens OX=9606	AFG3L2	0	74.16	33	21	98	21	797	88.5	8.66	2.60808e+06	3.48255e+06
P62917	Large ribosomal subunit protein uL2 OS=Homo sapiens OX=9606	RPL8	0	73.962	35	8	295	8	257	28	11.03	6.50526e+07	5.83056e+07
O00203	AP-3 complex subunit beta-1 OS=Homo sapiens OX=9606	AP3B1	0	73.801	21	20	118	17	1094	121.2	6.04	1.03148e+06	1.25548e+06
P21127	Cyclin-dependent kinase 11B OS=Homo sapiens OX=9606	CDK11B	0	73.722	26	18	153	2	795	92.6	5.54	864762	797140
P17980	26S proteasome regulatory subunit 6A OS=Homo sapiens OX=9606	PSMC3	0	73.687	49	17	103	17	439	49.2	5.24	2.14891e+06	2.69261e+06
Q6P1J9	Parafibromin OS=Homo sapiens OX=9606	CDC73	0	73.574	40	20	129	20	531	60.5	9.61	1.98248e+06	1.42697e+06	Met-loss+Acetyl [N-Term]
Q15750	TGF-beta-activated kinase 1 and MAP3K7-binding protein 1 OS=Homo sapiens OX=9606	TAB1	0	73.532	35	11	51	11	504	54.6	5.52	1283164	1.26287e+06
O15226	NF-kappa-B-repressing factor OS=Homo sapiens OX=9606	NKRF	0	73.517	28	16	128	16	690	77.6	8.79	1.89346e+06	1.74943e+06
P62191	26S proteasome regulatory subunit 4 OS=Homo sapiens OX=9606	PSMC1	0	73.488	43	14	107	13	440	49.2	6.21	2.6898e+06	2.96543e+06
P50570	Dynamin-2 OS=Homo sapiens OX=9606	DNM2	0	73.474	24	17	110	17	870	98	7.44	1.21337e+06	1.6223e+06
Q9P2J5	Leucine--tRNA ligase, cytoplasmic OS=Homo sapiens OX=9606	LARS1	0	73.377	21	20	90	20	1176	134.4	7.3	511467	544460
Q96GA3	Protein LTV1 homolog OS=Homo sapiens OX=9606	LTV1	0	73.322	29	12	104	12	475	54.8	4.91	2.85658e+06	4.42939e+06
P49756	RNA-binding protein 25 OS=Homo sapiens OX=9606	RBM25	0	73.256	22	14	63	14	843	100.1	6.32	1.77067e+06	1.8684e+06
Q9UJF2	Ras GTPase-activating protein nGAP OS=Homo sapiens OX=9606	RASAL2	0	73.23	20	17	63	17	1139	128.5	8.24	312681	460628
Q7KZF4	Staphylococcal nuclease domain-containing protein 1 OS=Homo sapiens OX=9606	SND1	0	73.212	24	16	52	16	910	101.9	7.17	453445	409393
P62263	Small ribosomal subunit protein uS11 OS=Homo sapiens OX=9606	RPS14	0	73.211	39	6	207	6	151	16.3	10.05	2.59074e+07	2.26553e+07
Q8IZT6	Abnormal spindle-like microcephaly-associated protein OS=Homo sapiens OX=9606	ASPM	0	73.2	8	23	67	23	3477	409.5	10.45	813754	751931
Q96B26	Exosome complex component RRP43 OS=Homo sapiens OX=9606	EXOSC8	0	73.047	36	8	233	8	276	30	5.3	2.28205e+07	1.93749e+07
P62750	Large ribosomal subunit protein uL23 OS=Homo sapiens OX=9606	RPL23A	0	72.854	44	10	458	10	156	17.7	10.45	4.41724e+07	3.19428e+07
O43175	D-3-phosphoglycerate dehydrogenase OS=Homo sapiens OX=9606	PHGDH	0	72.843	24	13	125	13	533	56.6	6.71	6.46945e+06	7.82594e+06
Q5H9R7	Serine/threonine-protein phosphatase 6 regulatory subunit 3 OS=Homo sapiens OX=9606	PPP6R3	0	72.821	22	16	84	15	873	97.6	4.6	1.31566e+06	1.39311e+06
Q9ULX6	A-kinase anchor protein 8-like OS=Homo sapiens OX=9606	AKAP8L	0	72.622	23	12	132	12	646	71.6	5.05	4.53012e+06	5.15103e+06
P14618	Pyruvate kinase PKM OS=Homo sapiens OX=9606	PKM	0	72.611	37	14	71	14	531	57.9	7.84	4.64457e+06	3.65592e+06
Q92552	Small ribosomal subunit protein mS27 OS=Homo sapiens OX=9606	MRPS27	0	72.519	42	15	116	15	414	47.6	6.18	2.95674e+06	2.71708e+06
P09429	High mobility group protein B1 OS=Homo sapiens OX=9606	HMGB1	0	72.35	31	8	75	8	215	24.9	5.74	2.78572e+06	2.51872e+06
P24928	DNA-directed RNA polymerase II subunit RPB1 OS=Homo sapiens OX=9606	POLR2A	0	72.296	15	17	47	17	1970	217	7.37	167507	282405
Q13823	Nucleolar GTP-binding protein 2 OS=Homo sapiens OX=9606	GNL2	0	72.26	22	14	86	14	731	83.6	9.25	1.56375e+06	1.31285e+06
Q8IX01	SURP and G-patch domain-containing protein 2 OS=Homo sapiens OX=9606	SUGP2	0	71.965	22	18	66	18	1082	120.1	7.28	708320	724165
Q9UHB9	Signal recognition particle subunit SRP68 OS=Homo sapiens OX=9606	SRP68	0	71.923	26	16	122	16	627	70.7	8.56	1.3699e+06	1.20316e+06
Q6P3W7	SCY1-like protein 2 OS=Homo sapiens OX=9606	SCYL2	0	71.865	21	14	56	14	929	103.6	8.22	609639	796094
P51114	RNA-binding protein FXR1 OS=Homo sapiens OX=9606	FXR1	0	71.234	30	11	59	10	621	69.7	6.15	509890	557704
Q8TDN6	Ribosome biogenesis protein BRX1 homolog OS=Homo sapiens OX=9606	BRIX1	0	70.887	47	10	63	10	353	41.4	9.92	1.87962e+06	2136048
O15371	Eukaryotic translation initiation factor 3 subunit D OS=Homo sapiens OX=9606	EIF3D	0	70.878	28	10	120	10	548	63.9	6.05	3.79609e+06	3.72671e+06
P78347	General transcription factor II-I OS=Homo sapiens OX=9606	GTF2I	0	70.876	20	16	70	16	998	112.3	6.39	568004	562447
P51398	Small ribosomal subunit protein mS29 OS=Homo sapiens OX=9606	DAP3	0	70.777	48	15	100	15	398	45.5	8.88	1.03756e+06	1.12246e+06
P04406	Glyceraldehyde-3-phosphate dehydrogenase OS=Homo sapiens OX=9606	GAPDH	0	70.769	53	12	50	12	335	36	8.46	1.7539e+06	1.38967e+06
Q96HS1	Serine/threonine-protein phosphatase PGAM5, mitochondrial OS=Homo sapiens OX=9606	PGAM5	0	70.637	37	10	186	10	289	32	8.68	1.93869e+07	2.05656e+07
O75592	E3 ubiquitin-protein ligase MYCBP2 OS=Homo sapiens OX=9606	MYCBP2	0	70.386	6	22	52	22	4678	513.3	7.02	414662	453809
P08670	Vimentin OS=Homo sapiens OX=9606	VIM	0	70.184	52	19	124	19	466	53.6	5.12	1.47349e+06	1.28112e+06
Q15293	Reticulocalbin-1 OS=Homo sapiens OX=9606	RCN1	0	70.16	41	9	65	9	331	38.9	5	1.53543e+06	1.2696e+06
Q6NSI4	RPA-related protein RADX OS=Homo sapiens OX=9606	RADX	0	69.993	22	14	61	14	855	97.5	8.41	442612	431112	Met-loss+Acetyl [N-Term]
P22695	Cytochrome b-c1 complex subunit 2, mitochondrial OS=Homo sapiens OX=9606	UQCRC2	0	69.9	27	10	101	10	453	48.4	8.63	2.02362e+06	2.5931e+06
Q08378	Golgin subfamily A member 3 OS=Homo sapiens OX=9606	GOLGA3	0	69.873	19	19	53	19	1498	167.3	5.44	301268	261823
P42166	Lamina-associated polypeptide 2, isoform alpha OS=Homo sapiens OX=9606	TMPO	0	69.608	31	15	82	15	694	75.4	7.66	1.34617e+06	1.39568e+06	Met-loss [N-Term]
P33992	DNA replication licensing factor MCM5 OS=Homo sapiens OX=9606	MCM5	0	69.52	30	16	73	16	734	82.2	8.37	685582	670271	Met-loss+Acetyl [N-Term]
O95373	Importin-7 OS=Homo sapiens OX=9606	IPO7	0	69.342	15	12	90	12	1038	119.4	4.82	2.29404e+06	2.10567e+06
P55884	Eukaryotic translation initiation factor 3 subunit B OS=Homo sapiens OX=9606	EIF3B	0	69.195	18	12	78	12	814	92.4	5	1.08261e+06	1.20038e+06
Q86VP6	Cullin-associated NEDD8-dissociated protein 1 OS=Homo sapiens OX=9606	CAND1	0	69.11	17	15	54	15	1230	136.3	5.78	420125	413614
Q15181	Inorganic pyrophosphatase OS=Homo sapiens OX=9606	PPA1	0	68.747	47	11	84	10	289	32.6	5.86	1.32495e+06	1.72431e+06
Q9P219	Protein Daple OS=Homo sapiens OX=9606	CCDC88C	0	68.696	13	20	37	20	2028	228.1	6.23	486247	503071
Q9Y678	Coatomer subunit gamma-1 OS=Homo sapiens OX=9606	COPG1	0	68.62	22	14	81	13	874	97.7	5.47	1.1808e+06	1.11268e+06
Q9NNW5	tRNA (34-2'-O)-methyltransferase regulator WDR6 OS=Homo sapiens OX=9606	WDR6	0	68.542	17	13	87	13	1121	121.6	6.87	1.05406e+06	1.0038e+06
P06733	Alpha-enolase OS=Homo sapiens OX=9606	ENO1	0	68.499	40	11	58	11	434	47.1	7.39	1.33767e+06	1.02831e+06
O60762	Dolichol-phosphate mannosyltransferase subunit 1 OS=Homo sapiens OX=9606	DPM1	0	68.319	61	13	157	13	260	29.6	9.57	7.26014e+06	6.83978e+06
P05388	Large ribosomal subunit protein uL10 OS=Homo sapiens OX=9606	RPLP0	0	68.28	43	11	209	11	317	34.3	5.97	5.33538e+07	46713550
Q9BRK5	45 kDa calcium-binding protein OS=Homo sapiens OX=9606	SDF4	0	67.99	34	9	40	9	362	41.8	4.86	724623	816552
Q15365	Poly(rC)-binding protein 1 OS=Homo sapiens OX=9606	PCBP1	0	67.964	31	8	47	6	356	37.5	7.09	1.71835e+06	1.79666e+06
Q86VM9	Zinc finger CCCH domain-containing protein 18 OS=Homo sapiens OX=9606	ZC3H18	0	67.489	16	11	46	11	953	106.3	8.32	530118	438401
Q5VT06	Centrosome-associated protein 350 OS=Homo sapiens OX=9606	CEP350	0	67.307	8	17	65	17	3117	350.7	6.33	362994	433153
Q9NW13	RNA-binding protein 28 OS=Homo sapiens OX=9606	RBM28	0	67.142	24	17	87	17	759	85.7	9.22	853175	914582	Met-loss+Acetyl [N-Term]
P35232	Prohibitin 1 OS=Homo sapiens OX=9606	PHB1	0	67.111	47	11	121	11	272	29.8	5.76	3.05452e+06	4.00702e+06
Q9H0D6	5'-3' exoribonuclease 2 OS=Homo sapiens OX=9606	XRN2	0	67.086	16	12	83	12	950	108.5	7.47	1.03056e+06	1.19339e+06
P54105	Methylosome subunit pICln OS=Homo sapiens OX=9606	CLNS1A	0	66.939	37	6	213	6	237	26.2	4.11	4.54519e+06	4.56364e+06
O15084	Serine/threonine-protein phosphatase 6 regulatory ankyrin repeat subunit A OS=Homo sapiens OX=9606	ANKRD28	0	66.918	16	12	80	12	1053	112.9	6.25	1.34371e+06	1.43415e+06
P40939	Trifunctional enzyme subunit alpha, mitochondrial OS=Homo sapiens OX=9606	HADHA	0	66.917	25	15	83	15	763	82.9	9.04	875345	817152
P51665	26S proteasome non-ATPase regulatory subunit 7 OS=Homo sapiens OX=9606	PSMD7	0	66.853	40	9	77	9	324	37	6.77	1.78504e+06	1.88357e+06
Q5T3I0	G patch domain-containing protein 4 OS=Homo sapiens OX=9606	GPATCH4	0	66.798	27	11	97	11	446	50.4	9.63	3.6276e+06	2.98643e+06
A0FGR8	Extended synaptotagmin-2 OS=Homo sapiens OX=9606	ESYT2	0	66.778	25	14	66	14	921	102.3	9.26	526813	558460
Q9Y4P3	Transducin beta-like protein 2 OS=Homo sapiens OX=9606	TBL2	0	66.677	23	11	93	11	447	49.8	9.44	2.53051e+06	2.1394e+06
P26368	Splicing factor U2AF 65 kDa subunit OS=Homo sapiens OX=9606	U2AF2	0	66.549	31	10	165	10	475	53.5	9.09	1.59227e+07	1.96015e+07	Met-loss+Acetyl [N-Term]
Q9H9T3	Elongator complex protein 3 OS=Homo sapiens OX=9606	ELP3	0	66.335	34	15	77	15	547	62.2	8.88	994244	1.03168e+06
P23258	Tubulin gamma-1 chain OS=Homo sapiens OX=9606	TUBG1	0	66.332	37	12	86	12	451	51.1	6.14	1.39443e+06	1.59994e+06
P82650	Small ribosomal subunit protein mS22 OS=Homo sapiens OX=9606	MRPS22	0	66.33	44	15	146	15	360	41.3	7.9	3.18459e+06	2.62463e+06
Q14739	Delta(14)-sterol reductase LBR OS=Homo sapiens OX=9606	LBR	0	66.235	23	13	116	13	615	70.7	9.36	6.53115e+06	5.39826e+06
Q03701	CCAAT/enhancer-binding protein zeta OS=Homo sapiens OX=9606	CEBPZ	0	66.104	13	9	56	9	1054	120.9	5.94	445551	524121
Q99547	M-phase phosphoprotein 6 OS=Homo sapiens OX=9606	MPHOSPH6	0	65.927	51	8	190	8	160	19	5.2	2.93309e+07	2.7282e+07
Q86XI2	Condensin-2 complex subunit G2 OS=Homo sapiens OX=9606	NCAPG2	0	65.866	18	14	77	14	1143	130.9	6.87	1.04734e+06	1.25065e+06
Q96A33	PAT complex subunit CCDC47 OS=Homo sapiens OX=9606	CCDC47	0	65.789	29	14	98	14	483	55.8	4.87	2.05316e+06	1.75695e+06
P51784	Ubiquitin carboxyl-terminal hydrolase 11 OS=Homo sapiens OX=9606	USP11	0	65.699	23	15	64	15	963	109.7	5.45	606038	703096
P46087	28S rRNA (cytosine(4447)-C(5))-methyltransferase OS=Homo sapiens OX=9606	NOP2	0	65.697	22	14	107	14	812	89.2	9.23	1.7013e+06	1.5993e+06
Q13428	Treacle protein OS=Homo sapiens OX=9606	TCOF1	0	65.651	13	14	50	14	1488	152	9.04	755719	757041
P78332	RNA-binding protein 6 OS=Homo sapiens OX=9606	RBM6	0	65.626	21	18	68	16	1123	128.6	6.32	1.099e+06	1.18129e+06
P63173	Large ribosomal subunit protein eL38 OS=Homo sapiens OX=9606	RPL38	0	65.515	53	7	516	7	70	8.2	10.1	1.08244e+08	1.15166e+08
P53985	Monocarboxylate transporter 1 OS=Homo sapiens OX=9606	SLC16A1	0	65.408	11	6	55	6	500	53.9	8.66	7.53785e+06	5.90615e+06
P12236	ADP/ATP translocase 3 OS=Homo sapiens OX=9606	SLC25A6	0	65.363	40	13	360	3	298	32.8	9.74	2.62894e+06	2.82727e+06	Met-loss+Acetyl [N-Term]
P55265	Double-stranded RNA-specific adenosine deaminase OS=Homo sapiens OX=9606	ADAR	0	64.982	16	15	92	15	1226	136	8.65	818896	868616
Q99848	Probable rRNA-processing protein EBP2 OS=Homo sapiens OX=9606	EBNA1BP2	0	64.72	42	12	93	12	306	34.8	10.1	1.51086e+06	1.60239e+06
P68032	Actin, alpha cardiac muscle 1 OS=Homo sapiens OX=9606	ACTC1	0	64.67	41	13	228	2	377	42	5.39	537043	579348
Q14444	Caprin-1 OS=Homo sapiens OX=9606	CAPRIN1	0	64.591	18	9	60	9	709	78.3	5.25	2.31865e+06	2.4387e+06
Q4G0J3	La-related protein 7 OS=Homo sapiens OX=9606	LARP7	0	64.57	27	14	65	14	582	66.9	9.55	696533	710711
B5ME19	Eukaryotic translation initiation factor 3 subunit C-like protein OS=Homo sapiens OX=9606	EIF3CL	0	64.433	20	16	108	16	914	105.4	5.64	1.13657e+06	1.17307e+06
Q9Y5B6	PAX3- and PAX7-binding protein 1 OS=Homo sapiens OX=9606	PAXBP1	0	64.304	20	12	48	12	917	104.7	5.68	838025	778822
O95816	BAG family molecular chaperone regulator 2 OS=Homo sapiens OX=9606	BAG2	0	64.271	48	11	189	11	211	23.8	6.7	7.96409e+06	7.95413e+06
Q6IBW4	Condensin-2 complex subunit H2 OS=Homo sapiens OX=9606	NCAPH2	0	64.196	28	11	37	11	605	68.2	4.74	618431	889696
P12235	ADP/ATP translocase 1 OS=Homo sapiens OX=9606	SLC25A4	0	64.062	37	12	325	4	298	33	9.76	5.70002e+06	7.65182e+06	Met-loss+Acetyl [N-Term]
P26373	Large ribosomal subunit protein eL13 OS=Homo sapiens OX=9606	RPL13	0	64.018	38	9	252	9	211	24.2	11.65	6.93601e+07	6.73989e+07
Q9P258	Protein RCC2 OS=Homo sapiens OX=9606	RCC2	0	63.761	30	11	85	11	522	56	8.78	3.25286e+06	3.88578e+06
P84098	Large ribosomal subunit protein eL19 OS=Homo sapiens OX=9606	RPL19	0	63.757	29	8	160	8	196	23.5	11.47	3.58955e+07	3.35901e+07
Q14331	Protein FRG1 OS=Homo sapiens OX=9606	FRG1	0	63.587	38	10	126	10	258	29.2	9.01	3.7931e+06	4.49899e+06	Met-loss+Acetyl [N-Term]
P39656	Dolichyl-diphosphooligosaccharide--protein glycosyltransferase 48 kDa subunit OS=Homo sapiens OX=9606	DDOST	0	63.144	31	10	64	10	456	50.8	6.55	2.25104e+06	2.7129e+06
Q13573	SNW domain-containing protein 1 OS=Homo sapiens OX=9606	SNW1	0	62.999	36	13	82	13	536	61.5	9.52	1.51953e+06	1.40176e+06	Met-loss+Acetyl [N-Term]
Q53H12	Acylglycerol kinase, mitochondrial OS=Homo sapiens OX=9606	AGK	0	62.768	26	7	78	7	422	47.1	8.09	2.51584e+06	3.01014e+06
P62906	Large ribosomal subunit protein uL1 OS=Homo sapiens OX=9606	RPL10A	0	62.767	41	10	240	10	217	24.8	9.94	4.87932e+07	42396347
P25490	Transcriptional repressor protein YY1 OS=Homo sapiens OX=9606	YY1	0	62.701	22	8	43	8	414	44.7	6.25	2.06368e+06	2.52195e+06
Q9Y3F4	Serine-threonine kinase receptor-associated protein OS=Homo sapiens OX=9606	STRAP	0	62.556	46	12	88	12	350	38.4	5.12	1.98843e+06	2.05273e+06
Q99417	c-Myc-binding protein OS=Homo sapiens OX=9606	MYCBP	0	62.495	67	6	104	6	103	12	5.91	1.15598e+07	1.29966e+07
Q9H089	Large subunit GTPase 1 homolog OS=Homo sapiens OX=9606	LSG1	0	62.382	28	14	72	14	658	75.2	6.38	936256	1.24276e+06
Q5T5U3	Rho GTPase-activating protein 21 OS=Homo sapiens OX=9606	ARHGAP21	0	62.375	10	16	59	16	1958	217.3	7.8	398676	377554
Q07020	Large ribosomal subunit protein eL18 OS=Homo sapiens OX=9606	RPL18	0	62.331	33	6	216	6	188	21.6	11.72	4.22335e+07	3.86797e+07
Q8WXX5	DnaJ homolog subfamily C member 9 OS=Homo sapiens OX=9606	DNAJC9	0	62.282	45	11	91	11	260	29.9	5.73	2.87048e+06	2.22503e+06
Q9Y2T2	AP-3 complex subunit mu-1 OS=Homo sapiens OX=9606	AP3M1	0	62.198	47	13	100	10	418	46.9	6.93	1.61053e+06	1.98344e+06
P06748	Nucleophosmin OS=Homo sapiens OX=9606	NPM1	0	62.091	41	11	114	11	294	32.6	4.78	9.73582e+06	9.25397e+06
Q9UBF2	Coatomer subunit gamma-2 OS=Homo sapiens OX=9606	COPG2	0	62	23	16	79	15	871	97.6	5.81	1.06142e+06	964116
Q96EY7	Small ribosomal subunit protein mS39 OS=Homo sapiens OX=9606	PTCD3	0	61.992	21	13	73	13	689	78.5	6.42	1.03156e+06	1.88661e+06
Q9BUA3	Spindlin interactor and repressor of chromatin-binding protein OS=Homo sapiens OX=9606	SPINDOC	0	61.8	55	11	66	11	381	41	5.01	1.30901e+06	1.55556e+06
Q7Z460	CLIP-associating protein 1 OS=Homo sapiens OX=9606	CLASP1	0	61.795	10	14	61	10	1538	169.3	9.03	367329	428665
P27824	Calnexin OS=Homo sapiens OX=9606	CANX	0	61.71	22	13	118	13	592	67.5	4.6	2.06529e+06	2.27153e+06
P23588	Eukaryotic translation initiation factor 4B OS=Homo sapiens OX=9606	EIF4B	0	61.642	21	13	141	13	611	69.1	5.73	6.53529e+06	5.7295e+06
Q9Y224	RNA transcription, translation and transport factor protein OS=Homo sapiens OX=9606	RTRAF	0	61.474	53	11	95	11	244	28.1	6.65	2.88889e+06	2.42158e+06
Q13045	Protein flightless-1 homolog OS=Homo sapiens OX=9606	FLII	0	61.432	14	14	60	14	1269	144.7	6.05	1.19753e+06	1.21256e+06
Q96TA2	ATP-dependent zinc metalloprotease YME1L1 OS=Homo sapiens OX=9606	YME1L1	0	61.385	21	13	69	13	773	86.4	8.76	962035	1.23451e+06
O60832	H/ACA ribonucleoprotein complex subunit DKC1 OS=Homo sapiens OX=9606	DKC1	0	61.323	24	8	33	8	514	57.6	9.42	509059	650867
Q8WVS4	Cytoplasmic dynein 2 intermediate chain 1 OS=Homo sapiens OX=9606	DYNC2I1	0	61.292	20	14	67	14	1066	122.5	7.31	552071	704311
P40938	Replication factor C subunit 3 OS=Homo sapiens OX=9606	RFC3	0	61.238	35	11	67	11	356	40.5	8.34	2.12402e+06	2.02874e+06
Q9BVS4	Serine/threonine-protein kinase RIO2 OS=Homo sapiens OX=9606	RIOK2	0	61.116	29	11	56	11	552	63.2	5.94	810682	894132
P39019	Small ribosomal subunit protein eS19 OS=Homo sapiens OX=9606	RPS19	0	60.977	57	11	182	11	145	16.1	10.32	1.37032e+07	9.95498e+06
Q9BVJ6	U3 small nucleolar RNA-associated protein 14 homolog A OS=Homo sapiens OX=9606	UTP14A	0	60.938	23	12	47	12	771	87.9	7.87	474757	543425
Q9NVI1	Fanconi anemia group I protein OS=Homo sapiens OX=9606	FANCI	0	60.908	16	17	46	17	1328	149.2	6.74	367681	370800
P33991	DNA replication licensing factor MCM4 OS=Homo sapiens OX=9606	MCM4	0	60.885	23	15	76	15	863	96.5	6.74	743374	714445
O75190	DnaJ homolog subfamily B member 6 OS=Homo sapiens OX=9606	DNAJB6	0	60.832	34	7	83	7	326	36.1	9.16	3.61839e+06	4.01411e+06	Met-loss [N-Term]
Q96D09	G-protein coupled receptor-associated sorting protein 2 OS=Homo sapiens OX=9606	GPRASP2	0	60.775	27	12	48	12	838	93.7	5.01	594277	642386
Q13610	Periodic tryptophan protein 1 homolog OS=Homo sapiens OX=9606	PWP1	0	60.721	25	8	58	8	501	55.8	4.77	1.17502e+06	1.36483e+06
P46783	Small ribosomal subunit protein eS10 OS=Homo sapiens OX=9606	RPS10	0	60.437	48	8	175	8	165	18.9	10.15	2.50558e+07	3.40293e+07
O15397	Importin-8 OS=Homo sapiens OX=9606	IPO8	0	60.255	18	12	76	12	1037	119.9	5.16	2.35227e+07	3.49322e+07
P17812	CTP synthase 1 OS=Homo sapiens OX=9606	CTPS1	0	59.983	24	13	69	12	591	66.6	6.46	1.16843e+06	1.17147e+06
P62269	Small ribosomal subunit protein uS13 OS=Homo sapiens OX=9606	RPS18	0	59.877	46	10	268	10	152	17.7	10.99	1.23621e+08	1.28161e+08
O00178	GTP-binding protein 1 OS=Homo sapiens OX=9606	GTPBP1	0	59.737	24	10	57	10	669	72.4	8.34	614487	563073
Q6P1M0	Long-chain fatty acid transport protein 4 OS=Homo sapiens OX=9606	SLC27A4	0	59.648	25	14	72	14	643	72	8.47	571569	657200
Q00325	Solute carrier family 25 member 3 OS=Homo sapiens OX=9606	SLC25A3	0	59.559	25	10	165	10	362	40.1	9.38	1.43596e+07	1.8689e+07
Q9Y520	Protein PRRC2C OS=Homo sapiens OX=9606	PRRC2C	0	59.551	8	17	64	17	2896	316.7	9.13	488867	472396
Q9NXS2	Glutaminyl-peptide cyclotransferase-like protein OS=Homo sapiens OX=9606	QPCTL	0	59.488	34	9	96	9	382	42.9	9.82	2.49874e+06	3.01933e+06
O00232	26S proteasome non-ATPase regulatory subunit 12 OS=Homo sapiens OX=9606	PSMD12	0	59.487	24	10	78	10	456	52.9	7.65	1.46107e+06	1.36738e+06
Q5VYS8	Terminal uridylyltransferase 7 OS=Homo sapiens OX=9606	TUT7	0	59.163	12	16	71	14	1495	171.1	6.83	828427	647380
Q66PJ3	ADP-ribosylation factor-like protein 6-interacting protein 4 OS=Homo sapiens OX=9606	ARL6IP4	0	58.96	28	6	89	6	237	26.4	10.86	5.35808e+06	6.22432e+06
Q9NX58	Cell growth-regulating nucleolar protein OS=Homo sapiens OX=9606	LYAR	0	58.881	30	7	34	7	379	43.6	9.57	1.52563e+06	1.50877e+06
Q16630	Cleavage and polyadenylation specificity factor subunit 6 OS=Homo sapiens OX=9606	CPSF6	0	58.81	19	9	109	9	551	59.2	7.15	5.89461e+06	6.07827e+06
P21796	Non-selective voltage-gated ion channel VDAC1 OS=Homo sapiens OX=9606	VDAC1	0	58.723	51	10	136	9	283	30.8	8.54	1.77892e+06	2.02407e+06	Met-loss+Acetyl [N-Term]
Q6UN15	Pre-mRNA 3'-end-processing factor FIP1 OS=Homo sapiens OX=9606	FIP1L1	0	58.692	32	10	47	10	594	66.5	5.59	803565	1.31595e+06
O14579	Coatomer subunit epsilon OS=Homo sapiens OX=9606	COPE	0	58.651	43	8	45	8	308	34.5	5.12	1.36937e+06	1.44456e+06	Met-loss [N-Term]
Q07021	Complement component 1 Q subcomponent-binding protein, mitochondrial OS=Homo sapiens OX=9606	C1QBP	0	58.603	46	6	48	6	282	31.3	4.84	5.4963e+06	5.3777e+06
P19013	Keratin, type II cytoskeletal 4 OS=Homo sapiens OX=9606	KRT4	0	58.383	30	11	94	9	520	56.1	6.61	4.53422e+06	2.04124e+06
P62753	Small ribosomal subunit protein eS6 OS=Homo sapiens OX=9606	RPS6	0	58.297	26	9	234	9	249	28.7	10.84	4.73069e+07	4.38118e+07
P24539	ATP synthase F(0) complex subunit B1, mitochondrial OS=Homo sapiens OX=9606	ATP5PB	0	58.176	38	9	94	9	256	28.9	9.36	2.3357e+06	2.06212e+06
O43390	Heterogeneous nuclear ribonucleoprotein R OS=Homo sapiens OX=9606	HNRNPR	0	58.165	28	13	81	10	633	70.9	8.13	605203	601824
P55036	26S proteasome non-ATPase regulatory subunit 4 OS=Homo sapiens OX=9606	PSMD4	0	58.148	31	11	50	11	377	40.7	4.79	1.14315e+06	978380
O00165	HCLS1-associated protein X-1 OS=Homo sapiens OX=9606	HAX1	0	58.067	52	10	66	10	279	31.6	4.92	1.26106e+06	1.55406e+06	Met-loss+Acetyl [N-Term]
O43809	Cleavage and polyadenylation specificity factor subunit 5 OS=Homo sapiens OX=9606	NUDT21	0	58.052	40	9	131	9	227	26.2	8.82	7.06995e+06	5.49348e+06
Q99459	Cell division cycle 5-like protein OS=Homo sapiens OX=9606	CDC5L	0	58.051	21	11	44	11	802	92.2	8.18	8.11581e+06	8.7248e+06
O75306	NADH dehydrogenase [ubiquinone] iron-sulfur protein 2, mitochondrial OS=Homo sapiens OX=9606	NDUFS2	0	57.941	41	12	96	12	463	52.5	7.55	1.08747e+06	1.04197e+06
Q96CS3	FAS-associated factor 2 OS=Homo sapiens OX=9606	FAF2	0	57.82	29	9	60	9	445	52.6	5.62	1.05805e+06	1.29389e+06
P62249	Small ribosomal subunit protein uS9 OS=Homo sapiens OX=9606	RPS16	0	57.786	59	10	489	10	146	16.4	10.21	2.03801e+08	2.28602e+08
P11310	Medium-chain specific acyl-CoA dehydrogenase, mitochondrial OS=Homo sapiens OX=9606	ACADM	0	57.708	34	11	117	11	421	46.6	8.37	1.93787e+06	1.91385e+06
O76094	Signal recognition particle subunit SRP72 OS=Homo sapiens OX=9606	SRP72	0	57.647	27	14	58	14	671	74.6	9.26	922937	929662
Q86V48	Leucine zipper protein 1 OS=Homo sapiens OX=9606	LUZP1	0	57.632	17	14	49	14	1076	120.2	8.5	519490	499115
Q96ST3	Paired amphipathic helix protein Sin3a OS=Homo sapiens OX=9606	SIN3A	0	57.556	16	15	45	15	1273	145.1	7.25	357472	417307
Q14004	Cyclin-dependent kinase 13 OS=Homo sapiens OX=9606	CDK13	0	57.432	13	12	84	8	1512	164.8	9.69	255768	296848
P28331	NADH-ubiquinone oxidoreductase 75 kDa subunit, mitochondrial OS=Homo sapiens OX=9606	NDUFS1	0	57.217	25	14	72	14	727	79.4	6.23	514872	371292
Q13724	Mannosyl-oligosaccharide glucosidase OS=Homo sapiens OX=9606	MOGS	0	57.205	18	11	75	11	837	91.9	8.9	943051	1.20001e+06
P07384	Calpain-1 catalytic subunit OS=Homo sapiens OX=9606	CAPN1	0	57.188	23	13	66	13	714	81.8	5.67	1.0172e+06	1.05564e+06
P10398	Serine/threonine-protein kinase A-Raf OS=Homo sapiens OX=9606	ARAF	0	57.11	24	11	45	8	606	67.5	9.01	590374	608428
Q13243	Serine/arginine-rich splicing factor 5 OS=Homo sapiens OX=9606	SRSF5	0	57.04	25	8	203	7	272	31.2	11.59	7.65979e+06	6389286
Q9NSE4	Isoleucine--tRNA ligase, mitochondrial OS=Homo sapiens OX=9606	IARS2	0	56.924	20	16	61	16	1012	113.7	7.2	418266	447028
P09651	Heterogeneous nuclear ribonucleoprotein A1 OS=Homo sapiens OX=9606	HNRNPA1	0	56.712	38	11	58	9	372	38.7	9.13	1.53382e+06	1.37829e+06
Q13085	Acetyl-CoA carboxylase 1 OS=Homo sapiens OX=9606	ACACA	0	56.666	7	14	31	14	2346	265.4	6.37	306150	363013
P32969	Large ribosomal subunit protein uL6 OS=Homo sapiens OX=9606	RPL9	0	56.661	48	6	91	6	192	21.9	9.95	5.52379e+06	5.86772e+06
Q06787	Fragile X messenger ribonucleoprotein 1 OS=Homo sapiens OX=9606	FMR1	0	56.635	23	11	47	9	632	71.1	7.42	352829	317401
Q8NCA5	Protein FAM98A OS=Homo sapiens OX=9606	FAM98A	0	56.57	23	8	64	6	518	55.2	8.95	811007	866713
P46777	Large ribosomal subunit protein uL18 OS=Homo sapiens OX=9606	RPL5	0	56.464	21	8	128	8	297	34.3	9.72	8.15557e+06	6.88881e+06
Q99615	DnaJ homolog subfamily C member 7 OS=Homo sapiens OX=9606	DNAJC7	0	56.334	28	13	66	13	494	56.4	6.96	1.28661e+06	1.21264e+06
P61163	Alpha-centractin OS=Homo sapiens OX=9606	ACTR1A	0	56.316	35	9	61	5	376	42.6	6.64	1.93964e+06	1.82643e+06
Q15366	Poly(rC)-binding protein 2 OS=Homo sapiens OX=9606	PCBP2	0	56.311	41	9	55	7	365	38.6	6.79	1.45336e+06	1.81747e+06
P62841	Small ribosomal subunit protein uS19 OS=Homo sapiens OX=9606	RPS15	0	56.289	69	7	66	7	145	17	10.39	9.9214e+06	1.09593e+07
Q9Y2R4	Probable ATP-dependent RNA helicase DDX52 OS=Homo sapiens OX=9606	DDX52	0	56.022	24	9	50	9	599	67.4	9.67	1.58211e+06	1.57196e+06
Q9UKD2	mRNA turnover protein 4 homolog OS=Homo sapiens OX=9606	MRTO4	0	55.974	42	10	112	10	239	27.5	8.29	2.71274e+06	2.18839e+06
Q9H3U1	Protein unc-45 homolog A OS=Homo sapiens OX=9606	UNC45A	0	55.962	20	15	70	15	944	103	6.07	616775	550116
Q6Y7W6	GRB10-interacting GYF protein 2 OS=Homo sapiens OX=9606	GIGYF2	0	55.924	13	12	71	12	1299	150	5.54	1.13959e+06	946161	Met-loss+Acetyl [N-Term]
Q7L0Y3	tRNA methyltransferase 10 homolog C OS=Homo sapiens OX=9606	TRMT10C	0	55.899	32	12	71	12	403	47.3	9.36	1.41122e+06	1.3229e+06
P63244	Small ribosomal subunit protein RACK1 OS=Homo sapiens OX=9606	RACK1	0	55.801	44	11	160	11	317	35.1	7.69	4.23505e+06	3.75397e+06	Met-loss+Acetyl [N-Term]
Q9Y6G9	Cytoplasmic dynein 1 light intermediate chain 1 OS=Homo sapiens OX=9606	DYNC1LI1	0	55.697	24	10	98	10	523	56.5	6.42	1.52684e+06	1.59944e+06
Q8WVX9	Fatty acyl-CoA reductase 1 OS=Homo sapiens OX=9606	FAR1	0	55.665	29	13	76	13	515	59.3	9.17	960917	825445
P35606	Coatomer subunit beta' OS=Homo sapiens OX=9606	COPB2	0	55.551	19	12	62	12	906	102.4	5.27	910447	958063
Q9BSD7	Cancer-related nucleoside-triphosphatase OS=Homo sapiens OX=9606	NTPCR	0	55.487	51	7	87	7	190	20.7	9.54	2.66158e+06	2.71686e+06
O95218	Zinc finger Ran-binding domain-containing protein 2 OS=Homo sapiens OX=9606	ZRANB2	0	55.393	19	9	131	9	330	37.4	10.01	2.45626e+07	2.10451e+07
Q9UNE7	E3 ubiquitin-protein ligase CHIP OS=Homo sapiens OX=9606	STUB1	0	55.304	36	11	99	11	303	34.8	5.87	3.6463e+06	3.58172e+06
P08708	Small ribosomal subunit protein eS17 OS=Homo sapiens OX=9606	RPS17	0	55.238	48	6	73	6	135	15.5	9.85	1.42711e+07	1.55814e+07
Q9H4L4	Sentrin-specific protease 3 OS=Homo sapiens OX=9606	SENP3	0	55.175	22	10	60	10	574	65	8.56	909320	960234
Q14966	Zinc finger protein 638 OS=Homo sapiens OX=9606	ZNF638	0	55.139	11	16	56	16	1978	220.5	6.38	405954	425269
P50402	Emerin OS=Homo sapiens OX=9606	EMD	0	55.091	46	10	103	10	254	29	5.5	2.46287e+06	2.0704e+06
Q13206	Probable ATP-dependent RNA helicase DDX10 OS=Homo sapiens OX=9606	DDX10	0	54.982	21	13	50	13	875	100.8	8.63	560354	492840
Q12849	G-rich sequence factor 1 OS=Homo sapiens OX=9606	GRSF1	0	54.934	35	10	40	10	480	53.1	6.19	640637	678448
Q96P70	Importin-9 OS=Homo sapiens OX=9606	IPO9	0	54.796	17	12	64	12	1041	115.9	4.81	1.65169e+06	2.02256e+06	Met-loss+Acetyl [N-Term]
O60610	Protein diaphanous homolog 1 OS=Homo sapiens OX=9606	DIAPH1	0	54.77	13	13	47	13	1272	141.3	5.41	564739	542031
P56182	Ribosomal RNA processing protein 1 homolog A OS=Homo sapiens OX=9606	RRP1	0	54.767	31	13	47	13	461	52.8	9.33	732282	882749
Q15645	Pachytene checkpoint protein 2 homolog OS=Homo sapiens OX=9606	TRIP13	0	54.635	33	11	67	11	432	48.5	6.09	1.51162e+06	1.73597e+06
Q6R327	Rapamycin-insensitive companion of mTOR OS=Homo sapiens OX=9606	RICTOR	0	54.546	10	14	52	14	1708	192.1	7.47	398377	489169
P14625	Endoplasmin OS=Homo sapiens OX=9606	HSP90B1	0	54.503	22	14	70	13	803	92.4	4.84	503275	546693
P25786	Proteasome subunit alpha type-1 OS=Homo sapiens OX=9606	PSMA1	0	54.349	44	9	70	9	263	29.5	6.61	2.04942e+06	2.46966e+06
Q12931	Heat shock protein 75 kDa, mitochondrial OS=Homo sapiens OX=9606	TRAP1	0	54.03	17	10	58	9	704	80.1	8.21	404463	381846
O60256	Phosphoribosyl pyrophosphate synthase-associated protein 2 OS=Homo sapiens OX=9606	PRPSAP2	0	53.983	39	11	62	9	369	40.9	7.44	687395	698771
Q00341	Vigilin OS=Homo sapiens OX=9606	HDLBP	0	53.915	18	15	52	15	1268	141.4	6.87	599751	214813	Met-loss+Acetyl [N-Term]
Q13523	Serine/threonine-protein kinase PRP4 homolog OS=Homo sapiens OX=9606	PRP4K	0	53.878	20	14	50	14	1007	116.9	10.26	836967	839376	Met-loss+Acetyl [N-Term]
Q13347	Eukaryotic translation initiation factor 3 subunit I OS=Homo sapiens OX=9606	EIF3I	0	53.788	39	11	90	11	325	36.5	5.64	1.58422e+06	1.47592e+06
P62847	Small ribosomal subunit protein eS24 OS=Homo sapiens OX=9606	RPS24	0	53.766	41	6	135	6	133	15.4	10.78	1.57288e+07	1.45877e+07	Met-loss [N-Term]
P46778	Large ribosomal subunit protein eL21 OS=Homo sapiens OX=9606	RPL21	0	53.761	39	6	98	6	160	18.6	10.49	8.20439e+08	6.84166e+08
Q7Z5K2	Wings apart-like protein homolog OS=Homo sapiens OX=9606	WAPL	0	53.712	16	13	45	13	1190	132.9	5.44	454777	354743
Q8IWC1	MAP7 domain-containing protein 3 OS=Homo sapiens OX=9606	MAP7D3	0	53.585	15	12	70	12	876	98.4	9.32	1.48947e+06	1.37005e+06
Q09028	Histone-binding protein RBBP4 OS=Homo sapiens OX=9606	RBBP4	0	53.5	29	10	74	5	425	47.6	4.89	496985	469934	Met-loss+Acetyl [N-Term]
Q9NPD3	Exosome complex component RRP41 OS=Homo sapiens OX=9606	EXOSC4	0	53.437	29	6	235	6	245	26.4	6.52	3.65079e+07	3.05085e+07
P08621	U1 small nuclear ribonucleoprotein 70 kDa OS=Homo sapiens OX=9606	SNRNP70	0	53.384	30	13	83	13	437	51.5	9.94	2.04566e+06	1.79785e+06
O00411	DNA-directed RNA polymerase, mitochondrial OS=Homo sapiens OX=9606	POLRMT	0	53.283	14	11	50	11	1230	138.5	8.98	716217	865332
O00767	Stearoyl-CoA desaturase OS=Homo sapiens OX=9606	SCD	0	53.273	29	5	46	5	359	41.5	9	1.12752e+06	1.38522e+06	Met-loss [N-Term]
Q6DN90	IQ motif and SEC7 domain-containing protein 1 OS=Homo sapiens OX=9606	IQSEC1	0	53.219	16	12	42	12	963	108.2	6.93	375698	396162
Q9H8H2	ATP-dependent DNA helicase DDX31 OS=Homo sapiens OX=9606	DDX31	0	53.168	17	12	71	12	851	94	9.99	799619	843086
Q7Z4H7	HAUS augmin-like complex subunit 6 OS=Homo sapiens OX=9606	HAUS6	0	53.051	20	11	43	11	955	108.6	6.47	412613	418837
Q6UXV4	MICOS complex subunit MIC27 OS=Homo sapiens OX=9606	APOOL	0	52.953	39	7	57	7	268	29.1	9.52	832949	716538
P62277	Small ribosomal subunit protein uS15 OS=Homo sapiens OX=9606	RPS13	0	52.825	39	7	309	7	151	17.2	10.54	8.87044e+07	6.92841e+07
Q9UMS4	Pre-mRNA-processing factor 19 OS=Homo sapiens OX=9606	PRPF19	0	52.765	22	8	75	8	504	55.1	6.61	1.66442e+06	1.29187e+06
O00311	Cell division cycle 7-related protein kinase OS=Homo sapiens OX=9606	CDC7	0	52.723	25	12	71	12	574	63.8	8.73	936106	751191
Q5BKY9	Protein FAM133B OS=Homo sapiens OX=9606	FAM133B	0	52.643	32	6	91	6	247	28.4	10.02	7.04395e+06	6.25112e+06
O95470	Sphingosine-1-phosphate lyase 1 OS=Homo sapiens OX=9606	SGPL1	0	52.429	23	11	49	11	568	63.5	9.16	1.06466e+06	999133
P51116	RNA-binding protein FXR2 OS=Homo sapiens OX=9606	FXR2	0	52.174	18	9	55	7	673	74.2	6.23	471141	456697
O60264	SWI/SNF-related matrix-associated actin-dependent regulator of chromatin subfamily A member 5 OS=Homo sapiens OX=9606	SMARCA5	0	52.151	14	16	69	16	1052	121.8	8.09	869358	843091
Q9NZB2	Constitutive coactivator of PPAR-gamma-like protein 1 OS=Homo sapiens OX=9606	FAM120A	0	52.105	14	12	59	12	1118	121.8	8.88	715434	673752	Met-loss [N-Term]
Q5JTZ9	Alanine--tRNA ligase, mitochondrial OS=Homo sapiens OX=9606	AARS2	0	51.832	18	14	45	14	985	107.3	6.27	339559	314771
Q8N5F7	NF-kappa-B-activating protein OS=Homo sapiens OX=9606	NKAP	0	51.743	19	6	49	6	415	47.1	10.11	1.51781e+06	1.5054e+06
P43243	Matrin-3 OS=Homo sapiens OX=9606	MATR3	0	51.726	18	12	68	12	847	94.6	6.25	743101	785090
Q9Y5Q9	General transcription factor 3C polypeptide 3 OS=Homo sapiens OX=9606	GTF3C3	0	51.677	18	11	46	11	886	101.2	5.07	876162	1.13659e+06
P23246	Splicing factor, proline- and glutamine-rich OS=Homo sapiens OX=9606	SFPQ	0	51.55	17	10	61	9	707	76.1	9.44	723061	715514
Q96DI7	U5 small nuclear ribonucleoprotein 40 kDa protein OS=Homo sapiens OX=9606	SNRNP40	0	51.547	37	9	49	9	357	39.3	8.1	631919	636559
Q96KP1	Exocyst complex component 2 OS=Homo sapiens OX=9606	EXOC2	0	51.319	17	12	48	12	924	104	6.9	540194	546448
Q9Y230	RuvB-like 2 OS=Homo sapiens OX=9606	RUVBL2	0	51.167	29	13	71	13	463	51.1	5.64	1.28745e+06	994266
Q9Y4W2	Ribosomal biogenesis protein LAS1L OS=Homo sapiens OX=9606	LAS1L	0	51.102	19	10	66	10	734	83	4.73	1.10017e+06	1.2144e+06
P36542	ATP synthase subunit gamma, mitochondrial OS=Homo sapiens OX=9606	ATP5F1C	0	51.018	41	10	193	10	298	33	9.22	1.58779e+07	1.80079e+07
O60645	Exocyst complex component 3 OS=Homo sapiens OX=9606	EXOC3	0	50.932	24	13	70	13	745	85.5	6.29	540615	633905
P53999	Activated RNA polymerase II transcriptional coactivator p15 OS=Homo sapiens OX=9606	SUB1	0	50.925	46	7	149	7	127	14.4	9.6	1.4275e+07	1.56104e+07
Q8N684	Cleavage and polyadenylation specificity factor subunit 7 OS=Homo sapiens OX=9606	CPSF7	0	50.872	34	13	75	13	471	52	8	1.24228e+06	1.19345e+06
Q8WTT2	Nucleolar complex protein 3 homolog OS=Homo sapiens OX=9606	NOC3L	0	50.805	14	9	62	9	800	92.5	9.17	1.3351e+06	1.24211e+06
P38935	DNA-binding protein SMUBP-2 OS=Homo sapiens OX=9606	IGHMBP2	0	50.762	16	12	48	12	993	109.1	8.97	494012	580269
Q3YEC7	Rab-like protein 6 OS=Homo sapiens OX=9606	RABL6	0	50.713	19	10	85	10	729	79.5	5.22	1.58099e+06	1.82077e+06
O14802	DNA-directed RNA polymerase III subunit RPC1 OS=Homo sapiens OX=9606	POLR3A	0	50.628	14	15	72	15	1390	155.5	8.48	560086	422409
P07237	Protein disulfide-isomerase OS=Homo sapiens OX=9606	P4HB	0	50.616	30	13	59	13	508	57.1	4.87	846267	836924
Q96I24	Far upstream element-binding protein 3 OS=Homo sapiens OX=9606	FUBP3	0	50.568	29	12	59	11	572	61.6	8.38	406270	462410
Q6NZY4	Zinc finger CCHC domain-containing protein 8 OS=Homo sapiens OX=9606	ZCCHC8	0	50.549	29	12	49	12	707	78.5	4.87	737805	913650	Met-loss+Acetyl [N-Term]
O14733	Dual specificity mitogen-activated protein kinase kinase 7 OS=Homo sapiens OX=9606	MAP2K7	0	50.547	34	11	74	11	419	47.5	9.16	803079	766823	Met-loss+Acetyl [N-Term]
P11586	C-1-tetrahydrofolate synthase, cytoplasmic OS=Homo sapiens OX=9606	MTHFD1	0	50.513	17	13	85	13	935	101.5	7.3	1.09205e+06	988932
P78312	Protein FAM193A OS=Homo sapiens OX=9606	FAM193A	0	50.442	10	10	52	10	1265	139.9	6.48	567602	529684
Q8N1G4	Leucine-rich repeat-containing protein 47 OS=Homo sapiens OX=9606	LRRC47	0	50.43	27	12	67	12	583	63.4	8.28	970940	1.00193e+06	Met-loss+Acetyl [N-Term]
Q9NZ01	Very-long-chain enoyl-CoA reductase OS=Homo sapiens OX=9606	TECR	0	50.41	23	7	119	7	308	36	9.45	6.57572e+06	5.65966e+06
O75489	NADH dehydrogenase [ubiquinone] iron-sulfur protein 3, mitochondrial OS=Homo sapiens OX=9606	NDUFS3	0	50.38	38	8	51	8	264	30.2	7.5	1.11969e+06	1.22125e+06
Q8WUA4	General transcription factor 3C polypeptide 2 OS=Homo sapiens OX=9606	GTF3C2	0	50.358	15	10	45	9	911	100.6	7.31	438695	552440
Q15046	Lysine--tRNA ligase OS=Homo sapiens OX=9606	KARS1	0	50.325	21	11	59	11	597	68	6.35	912155	1.14437e+06	Met-loss+Acetyl [N-Term]
Q8WVV9	Heterogeneous nuclear ribonucleoprotein L-like OS=Homo sapiens OX=9606	HNRNPLL	0	50.324	19	7	49	7	542	60	7.72	616561	656170
P48444	Coatomer subunit delta OS=Homo sapiens OX=9606	ARCN1	0	50.305	23	11	66	11	511	57.2	6.21	1.28419e+06	1.17175e+06
Q9Y4E8	Ubiquitin carboxyl-terminal hydrolase 15 OS=Homo sapiens OX=9606	USP15	0	50.29	19	14	40	14	981	112.3	5.22	707435	891821
Q9UHK0	FMR1-interacting protein NUFIP1 OS=Homo sapiens OX=9606	NUFIP1	0	50.083	16	8	70	8	495	56.3	9.13	1.53293e+06	1.55743e+06
Q07666	KH domain-containing, RNA-binding, signal transduction-associated protein 1 OS=Homo sapiens OX=9606	KHDRBS1	0	49.93	15	6	87	6	443	48.2	8.66	3.9226e+06	5.19243e+06
P50416	Carnitine O-palmitoyltransferase 1, liver isoform OS=Homo sapiens OX=9606	CPT1A	0	49.897	18	13	63	13	773	88.3	8.65	904615	789661
Q9NSI2	Ribosome biogenesis protein SLX9 homolog OS=Homo sapiens OX=9606	SLX9	0	49.867	40	8	82	8	230	25.4	11.08	2.52738e+06	2.52736e+06
Q8WWK9	Cytoskeleton-associated protein 2 OS=Homo sapiens OX=9606	CKAP2	0	49.865	19	8	39	8	683	76.9	9.41	553960	643690
O43592	Exportin-T OS=Homo sapiens OX=9606	XPOT	0	49.857	17	12	48	12	962	109.9	5.39	1.00512e+06	1.19813e+06
P61254	Large ribosomal subunit protein uL24 OS=Homo sapiens OX=9606	RPL26	0	49.781	46	10	204	3	145	17.2	10.55	1.53711e+07	1.51964e+07
Q12904	Aminoacyl tRNA synthase complex-interacting multifunctional protein 1 OS=Homo sapiens OX=9606	AIMP1	0	49.716	29	6	49	6	312	34.3	8.43	581442	778351
Q9UJZ1	Stomatin-like protein 2, mitochondrial OS=Homo sapiens OX=9606	STOML2	0	49.564	30	8	40	8	356	38.5	7.39	979931	921645
Q9NRK6	ATP-binding cassette sub-family B member 10, mitochondrial OS=Homo sapiens OX=9606	ABCB10	0	49.534	19	11	49	11	738	79.1	9.85	534206	665345
Q969V3	BOS complex subunit NCLN OS=Homo sapiens OX=9606	NCLN	0	49.504	29	13	48	13	563	62.9	6.89	809808	857402
Q9Y6Y0	Influenza virus NS1A-binding protein OS=Homo sapiens OX=9606	IVNS1ABP	0	49.472	21	9	46	9	642	71.7	5.53	1.71944e+06	1.55702e+06
O43251	RNA binding protein fox-1 homolog 2 OS=Homo sapiens OX=9606	RBFOX2	0	49.425	23	8	70	8	390	41.3	7.27	2.21522e+06	3.16417e+06
Q2NL82	Pre-rRNA-processing protein TSR1 homolog OS=Homo sapiens OX=9606	TSR1	0	49.332	20	11	48	11	804	91.8	7.42	590216	671971
P28340	DNA polymerase delta catalytic subunit OS=Homo sapiens OX=9606	POLD1	0	49.314	15	13	52	12	1107	123.6	7.03	397549	432497
Q8WY36	HMG box transcription factor BBX OS=Homo sapiens OX=9606	BBX	0	49.314	17	11	51	11	941	105.1	8.79	986208	1.05139e+06
Q7Z2T5	TRMT1-like protein OS=Homo sapiens OX=9606	TRMT1L	0	49.305	16	9	52	9	733	81.7	7.88	672423	594101
P82933	Small ribosomal subunit protein uS9m OS=Homo sapiens OX=9606	MRPS9	0	49.281	31	12	49	12	396	45.8	9.51	774792	718445
P61353	Large ribosomal subunit protein eL27 OS=Homo sapiens OX=9606	RPL27	0	49.252	45	6	172	6	136	15.8	10.56	6.87789e+07	7.67859e+07
Q15003	Condensin complex subunit 2 OS=Homo sapiens OX=9606	NCAPH	0	49.247	19	11	46	11	741	82.5	5.06	659192	715789
Q96EL2	Small ribosomal subunit protein uS3m OS=Homo sapiens OX=9606	MRPS24	0	49.184	34	5	25	5	167	19	9.38	992972	886506
P35249	Replication factor C subunit 4 OS=Homo sapiens OX=9606	RFC4	0	49.132	38	10	65	10	363	39.7	8.02	1.53225e+06	1.89289e+06
Q92947	Glutaryl-CoA dehydrogenase, mitochondrial OS=Homo sapiens OX=9606	GCDH	0	49.023	29	7	33	7	438	48.1	8.06	699730	873832
O00410	Importin-5 OS=Homo sapiens OX=9606	IPO5	0	49.022	15	11	30	11	1097	123.6	4.94	431334	494334
Q15398	Disks large-associated protein 5 OS=Homo sapiens OX=9606	DLGAP5	0	48.986	21	13	40	13	846	95.1	9	596672	770397
Q9NQ29	Putative RNA-binding protein Luc7-like 1 OS=Homo sapiens OX=9606	LUC7L	0	48.809	24	10	117	4	371	43.7	9.92	1.88912e+06	1.97231e+06	Met-loss+Acetyl [N-Term]
P55060	Exportin-2 OS=Homo sapiens OX=9606	CSE1L	0	48.691	18	13	111	13	971	110.3	5.77	1.0043e+06	1.2723e+06
Q9Y676	Small ribosomal subunit protein mS40 OS=Homo sapiens OX=9606	MRPS18B	0	48.649	32	5	44	5	258	29.4	9.38	1.0741e+06	1.23677e+06
Q5JVF3	PCI domain-containing protein 2 OS=Homo sapiens OX=9606	PCID2	0	48.648	25	9	76	9	399	46	8.53	2.01105e+06	2.21647e+06	Met-loss+Acetyl [N-Term]
Q8NBS9	Thioredoxin domain-containing protein 5 OS=Homo sapiens OX=9606	TXNDC5	0	48.639	28	10	48	10	432	47.6	5.97	863273	905600
Q9Y262	Eukaryotic translation initiation factor 3 subunit L OS=Homo sapiens OX=9606	EIF3L	0	48.627	28	16	73	16	564	66.7	6.34	776271	569094
O60333	Kinesin-like protein KIF1B OS=Homo sapiens OX=9606	KIF1B	0	48.313	8	11	62	4	1816	204.3	5.6	192203	235272
P09543	2',3'-cyclic-nucleotide 3'-phosphodiesterase OS=Homo sapiens OX=9606	CNP	0	48.287	29	12	104	12	421	47.5	9.07	1.66837e+06	1365199
P46782	Small ribosomal subunit protein uS7 OS=Homo sapiens OX=9606	RPS5	0	48.252	37	7	80	7	204	22.9	9.72	1.09697e+07	1.06578e+07	Met-loss+Acetyl [N-Term]
P06737	Glycogen phosphorylase, liver form OS=Homo sapiens OX=9606	PYGL	0	48.133	21	17	67	14	847	97.1	7.17	516825	636187
P51149	Ras-related protein Rab-7a OS=Homo sapiens OX=9606	RAB7A	0	48.028	62	11	60	11	207	23.5	6.7	1.73259e+06	1.59566e+06
P00367	Glutamate dehydrogenase 1, mitochondrial OS=Homo sapiens OX=9606	GLUD1	0	47.999	26	13	70	13	558	61.4	7.8	711457	767501
Q9UI10	Translation initiation factor eIF2B subunit delta OS=Homo sapiens OX=9606	EIF2B4	0	47.948	27	10	58	10	523	57.5	9.38	594722	732537	Met-loss+Acetyl [N-Term]
Q9H8V3	Protein ECT2 OS=Homo sapiens OX=9606	ECT2	0	47.904	19	12	46	12	914	103.4	7.71	413770	426660
Q9UPP1	Histone lysine demethylase PHF8 OS=Homo sapiens OX=9606	PHF8	0	47.875	13	11	60	11	1060	117.8	8.72	518044	589272
Q8TCJ2	Dolichyl-diphosphooligosaccharide--protein glycosyltransferase subunit STT3B OS=Homo sapiens OX=9606	STT3B	0	47.685	12	8	130	8	826	93.6	8.91	1.74113e+06	1.89758e+06
P20700	Lamin-B1 OS=Homo sapiens OX=9606	LMNB1	0	47.641	23	11	29	10	586	66.4	5.16	335520	290936
Q14258	E3 ubiquitin/ISG15 ligase TRIM25 OS=Homo sapiens OX=9606	TRIM25	0	47.584	25	14	68	14	630	70.9	8.09	873685	974171
Q5T8P6	RNA-binding protein 26 OS=Homo sapiens OX=9606	RBM26	0	47.484	12	13	85	13	1007	113.5	9.16	1.366e+06	1.18444e+06
O43896	Kinesin-like protein KIF1C OS=Homo sapiens OX=9606	KIF1C	0	47.424	14	13	55	8	1103	122.9	6.9	215316	213141
O95573	Fatty acid CoA ligase Acsl3 OS=Homo sapiens OX=9606	ACSL3	0	47.395	20	11	56	10	720	80.4	8.38	261751	390432
Q9Y295	Developmentally-regulated GTP-binding protein 1 OS=Homo sapiens OX=9606	DRG1	0	47.344	32	10	75	10	367	40.5	8.9	2.38213e+06	2.43845e+06
P83881	Large ribosomal subunit protein eL42 OS=Homo sapiens OX=9606	RPL36A	0	47.307	31	5	90	2	106	12.4	10.58	1.54918e+07	1.81368e+07
Q9Y5Q8	General transcription factor 3C polypeptide 5 OS=Homo sapiens OX=9606	GTF3C5	0	47.273	26	10	69	10	519	59.5	6.9	902116	1.19003e+06	Met-loss+Acetyl [N-Term]
Q86Y07	Serine/threonine-protein kinase VRK2 OS=Homo sapiens OX=9606	VRK2	0	47.181	21	8	57	8	508	58.1	8.84	822852	887841
Q92665	Small ribosomal subunit protein mS31 OS=Homo sapiens OX=9606	MRPS31	0	47.154	32	10	48	10	395	45.3	9.29	1.28756e+06	1.54838e+06
Q9UNX4	WD repeat-containing protein 3 OS=Homo sapiens OX=9606	WDR3	0	47.02	23	14	48	14	943	106	6.64	586949	593432
P08865	Small ribosomal subunit protein uS2 OS=Homo sapiens OX=9606	RPSA	0	46.953	39	7	38	7	295	32.8	4.87	1.82103e+06	1.49532e+06
Q96A65	Exocyst complex component 4 OS=Homo sapiens OX=9606	EXOC4	0	46.945	16	14	54	14	974	110.4	6.49	629765	785144
P48047	ATP synthase subunit O, mitochondrial OS=Homo sapiens OX=9606	ATP5PO	0	46.876	43	7	111	7	213	23.3	9.96	5.40168e+06	4.7409e+06
Q96DH6	RNA-binding protein Musashi homolog 2 OS=Homo sapiens OX=9606	MSI2	0	46.864	31	8	86	7	328	35.2	8.48	1.74367e+06	2.09379e+06
Q8NB90	ATPase family gene 2 protein homolog A OS=Homo sapiens OX=9606	AFG2A	0	46.728	18	12	57	11	893	97.8	5.66	349794	435471
Q969Q0	Ribosomal protein eL42-like OS=Homo sapiens OX=9606	RPL36AL	0	46.67	31	5	60	2	106	12.5	10.65	3.74713e+06	4.32419e+06
Q8IWS0	PHD finger protein 6 OS=Homo sapiens OX=9606	PHF6	0	46.662	26	8	84	8	365	41.3	8.68	7.51233e+06	6.76549e+06
Q9BQ70	Ribosome quality control complex subunit TCF25 OS=Homo sapiens OX=9606	TCF25	0	46.637	22	11	49	11	676	76.6	6.35	691618	732434
Q9ULJ3	Zinc finger and BTB domain-containing protein 21 OS=Homo sapiens OX=9606	ZBTB21	0	46.587	14	11	34	11	1066	118.8	8.29	412311	320845
Q3ZCQ8	Mitochondrial import inner membrane translocase subunit TIM50 OS=Homo sapiens OX=9606	TIMM50	0	46.554	27	7	64	7	353	39.6	8.37	2.99151e+06	3.52692e+06
Q08J23	RNA cytosine C(5)-methyltransferase NSUN2 OS=Homo sapiens OX=9606	NSUN2	0	46.244	23	13	50	13	767	86.4	6.77	481631	506559
O75616	GTPase Era, mitochondrial OS=Homo sapiens OX=9606	ERAL1	0	46.136	35	11	82	11	437	48.3	8.84	1.53364e+06	1.4813e+06
Q86VI3	Ras GTPase-activating-like protein IQGAP3 OS=Homo sapiens OX=9606	IQGAP3	0	46.134	11	13	30	13	1631	184.6	7.65	254767	277658
Q16531	DNA damage-binding protein 1 OS=Homo sapiens OX=9606	DDB1	0	46.063	17	14	50	14	1140	126.9	5.26	479963	641253
Q53GQ0	Very-long-chain 3-oxoacyl-CoA reductase OS=Homo sapiens OX=9606	HSD17B12	0	45.985	25	9	53	9	312	34.3	9.32	1.49506e+06	1.51311e+06
O43837	Isocitrate dehydrogenase [NAD] subunit beta, mitochondrial OS=Homo sapiens OX=9606	IDH3B	0	45.938	31	10	56	10	385	42.2	8.46	781400	597746
Q16769	Glutaminyl-peptide cyclotransferase OS=Homo sapiens OX=9606	QPCT	0	45.848	44	9	21	9	361	40.9	6.61	1.10433e+06	1.45767e+06
O75165	DnaJ homolog subfamily C member 13 OS=Homo sapiens OX=9606	DNAJC13	0	45.845	8	14	45	14	2243	254.3	6.74	271227	247020
Q8TEX9	Importin-4 OS=Homo sapiens OX=9606	IPO4	0	45.814	15	10	56	10	1081	118.6	4.96	995345	1.06904e+06
Q9UKN8	General transcription factor 3C polypeptide 4 OS=Homo sapiens OX=9606	GTF3C4	0	45.805	18	10	51	10	822	91.9	6.65	729878	718303
Q13535	Serine/threonine-protein kinase ATR OS=Homo sapiens OX=9606	ATR	0	45.753	6	12	32	12	2644	301.2	7.43	202629	236734
Q8N6R0	eEF1A lysine and N-terminal methyltransferase OS=Homo sapiens OX=9606	METTL13	0	45.653	20	12	58	12	699	78.7	6.73	1.03531e+06	1.22049e+06
P28070	Proteasome subunit beta type-4 OS=Homo sapiens OX=9606	PSMB4	0	45.632	38	6	34	6	264	29.2	5.97	1.37879e+06	1.64931e+06
Q9Y6M1	Insulin-like growth factor 2 mRNA-binding protein 2 OS=Homo sapiens OX=9606	IGF2BP2	0	45.591	19	9	44	7	599	66.1	8.46	347667	318043
Q9NVH1	DnaJ homolog subfamily C member 11 OS=Homo sapiens OX=9606	DNAJC11	0	45.516	25	10	67	10	559	63.2	8.4	926947	979753
Q9Y2R9	Small ribosomal subunit protein uS7m OS=Homo sapiens OX=9606	MRPS7	0	45.356	39	8	52	8	242	28.1	9.99	1.16184e+06	1.21957e+06
Q9H9A6	Leucine-rich repeat-containing protein 40 OS=Homo sapiens OX=9606	LRRC40	0	45.328	31	14	58	14	602	68.2	6.43	519293	475715
Q5JTV8	Torsin-1A-interacting protein 1 OS=Homo sapiens OX=9606	TOR1AIP1	0	45.229	24	9	20	9	583	66.2	8.18	94529.7	156714
Q9Y3D9	Small ribosomal subunit protein mS23 OS=Homo sapiens OX=9606	MRPS23	0	44.963	51	9	81	9	190	21.8	8.9	1.67969e+06	1.64039e+06
Q6IAN0	Dehydrogenase/reductase SDR family member 7B OS=Homo sapiens OX=9606	DHRS7B	0	44.945	22	6	48	6	325	35.1	9.55	1.1062e+06	1.32262e+06
Q14137	Ribosome biogenesis protein BOP1 OS=Homo sapiens OX=9606	BOP1	0	44.925	22	10	33	10	746	83.6	6.19	346356	315543
Q13123	Protein Red OS=Homo sapiens OX=9606	IK	0	44.793	22	9	42	9	557	65.6	6.64	634063	678967
O95881	Thioredoxin domain-containing protein 12 OS=Homo sapiens OX=9606	TXNDC12	0	44.665	28	5	263	5	172	19.2	5.4	6.4436e+07	6.86231e+07
P29692	Elongation factor 1-delta OS=Homo sapiens OX=9606	EEF1D	0	44.621	33	7	59	7	281	31.1	5.01	2.88829e+06	1.97076e+06	Met-loss+Acetyl [N-Term]
O43824	Putative GTP-binding protein 6 OS=Homo sapiens OX=9606	GTPBP6	0	44.578	24	10	44	10	516	56.9	9.42	503131	556613
Q9NVH0	Exonuclease 3'-5' domain-containing protein 2 OS=Homo sapiens OX=9606	EXD2	0	44.56	22	10	56	10	621	70.3	8.32	781073	771598
P08240	Signal recognition particle receptor subunit alpha OS=Homo sapiens OX=9606	SRPRA	0	44.547	20	12	47	12	638	69.8	8.95	742495	758615
O14776	Transcription elongation regulator 1 OS=Homo sapiens OX=9606	TCERG1	0	44.528	12	14	96	14	1098	123.8	8.65	1.16871e+06	983243
Q16795	NADH dehydrogenase [ubiquinone] 1 alpha subcomplex subunit 9, mitochondrial OS=Homo sapiens OX=9606	NDUFA9	0	44.461	30	9	45	9	377	42.5	9.8	938311	1.0116e+06
Q9UJA3	DNA helicase MCM8 OS=Homo sapiens OX=9606	MCM8	0	44.397	16	9	26	9	840	93.6	7.75	258329	274702
Q96AG4	Leucine-rich repeat-containing protein 59 OS=Homo sapiens OX=9606	LRRC59	0	44.357	28	7	124	7	307	34.9	9.57	8.16139e+06	8.22035e+06
Q9UKJ3	G patch domain-containing protein 8 OS=Homo sapiens OX=9606	GPATCH8	0	44.302	9	10	29	10	1502	164.1	8.66	301230	421938
Q68E01	Integrator complex subunit 3 OS=Homo sapiens OX=9606	INTS3	0	44.204	12	9	39	9	1043	118	5.8	618376	727651
Q02241	Kinesin-like protein KIF23 OS=Homo sapiens OX=9606	KIF23	0	44.097	13	9	33	9	960	110	8.51	346297	413979
Q9UBX3	Mitochondrial dicarboxylate carrier OS=Homo sapiens OX=9606	SLC25A10	0	44.069	32	8	88	8	287	31.3	9.54	3.37261e+06	3497881
P51530	DNA replication ATP-dependent helicase/nuclease DNA2 OS=Homo sapiens OX=9606	DNA2	0	43.924	14	13	76	13	1060	120.3	7.74	633435	580412
Q8IWI9	MAX gene-associated protein OS=Homo sapiens OX=9606	MGA	0	43.865	6	13	40	13	3065	336	6.9	386868	366083
Q9Y4B6	DDB1- and CUL4-associated factor 1 OS=Homo sapiens OX=9606	DCAF1	0	43.783	12	13	38	13	1507	168.9	5.06	543527	462787	Met-loss+Acetyl [N-Term]
P62081	Small ribosomal subunit protein eS7 OS=Homo sapiens OX=9606	RPS7	0	43.728	38	4	34	4	194	22.1	10.1	4.90993e+06	5.15637e+06
Q96CT7	Coiled-coil domain-containing protein 124 OS=Homo sapiens OX=9606	CCDC124	0	43.545	44	9	89	9	223	25.8	9.54	2.13963e+06	1.84793e+06
Q12905	Interleukin enhancer-binding factor 2 OS=Homo sapiens OX=9606	ILF2	0	43.502	33	9	66	9	390	43	5.26	1.94596e+06	1.60008e+06
Q14697	Neutral alpha-glucosidase AB OS=Homo sapiens OX=9606	GANAB	0	43.439	13	9	29	9	944	106.8	6.14	443011	405257
O60884	DnaJ homolog subfamily A member 2 OS=Homo sapiens OX=9606	DNAJA2	0	43.405	40	10	91	10	412	45.7	6.48	1.7382e+06	1.6573e+06
Q9BXJ9	N-alpha-acetyltransferase 15, NatA auxiliary subunit OS=Homo sapiens OX=9606	NAA15	0	43.388	14	13	58	13	866	101.2	7.42	590664	606948
Q5VV42	Threonylcarbamoyladenosine tRNA methylthiotransferase OS=Homo sapiens OX=9606	CDKAL1	0	43.289	23	11	62	11	579	65.1	7.46	536210	567250
P46977	Dolichyl-diphosphooligosaccharide--protein glycosyltransferase subunit STT3A OS=Homo sapiens OX=9606	STT3A	0	43.243	16	9	64	9	705	80.5	8.07	1.75647e+06	1.94856e+06
P21359	Neurofibromin OS=Homo sapiens OX=9606	NF1	0	43.225	5	11	29	11	2839	319.2	7.39	229510	235428
Q13547	Histone deacetylase 1 OS=Homo sapiens OX=9606	HDAC1	0	43.196	27	8	36	6	482	55.1	5.48	902244	864529
Q8N1I0	Dedicator of cytokinesis protein 4 OS=Homo sapiens OX=9606	DOCK4	0	43.114	8	12	26	12	1966	225.1	7.65	410863	394416
Q9UNQ2	Dimethyladenosine transferase OS=Homo sapiens OX=9606	DIMT1	0	43.071	40	10	88	10	313	35.2	9.99	1.36077e+06	1.36547e+06
P30153	Serine/threonine-protein phosphatase 2A 65 kDa regulatory subunit A alpha isoform OS=Homo sapiens OX=9606	PPP2R1A	0	43.061	24	9	45	8	589	65.3	5.11	1.16018e+06	1.08922e+06	Met-loss+Acetyl [N-Term]
P82673	Small ribosomal subunit protein mS35 OS=Homo sapiens OX=9606	MRPS35	0	43.057	31	8	34	8	323	36.8	8.24	1.33909e+06	1.47303e+06
P46459	Vesicle-fusing ATPase OS=Homo sapiens OX=9606	NSF	0	43.044	20	11	48	11	744	82.5	6.95	571386	377854
P62314	Small nuclear ribonucleoprotein Sm D1 OS=Homo sapiens OX=9606	SNRPD1	0	43.023	55	5	126	5	119	13.3	11.56	1.11128e+07	9.64867e+06
Q04637	Eukaryotic translation initiation factor 4 gamma 1 OS=Homo sapiens OX=9606	EIF4G1	0	42.99	8	11	53	9	1599	175.4	5.33	572926	596577
Q9NY93	Probable ATP-dependent RNA helicase DDX56 OS=Homo sapiens OX=9606	DDX56	0	42.864	29	12	74	12	547	61.6	9.26	1.48331e+06	1.16619e+06
P53350	Serine/threonine-protein kinase PLK1 OS=Homo sapiens OX=9606	PLK1	0	42.842	16	9	44	9	603	68.2	8.91	1.55948e+06	1.18635e+06
P82675	Small ribosomal subunit protein uS5m OS=Homo sapiens OX=9606	MRPS5	0	42.738	24	12	62	12	430	48	9.92	1.40662e+06	1.17134e+06
Q15233	Non-POU domain-containing octamer-binding protein OS=Homo sapiens OX=9606	NONO	0	42.713	24	12	65	11	471	54.2	8.95	1.48192e+06	1.49781e+06
Q15054	DNA polymerase delta subunit 3 OS=Homo sapiens OX=9606	POLD3	0	42.67	23	9	50	9	466	51.4	9.35	508822	543554	Met-loss+Acetyl [N-Term]
Q12899	Tripartite motif-containing protein 26 OS=Homo sapiens OX=9606	TRIM26	0	42.664	18	8	38	8	539	62.1	5.03	534086	602087
P04181	Ornithine aminotransferase, mitochondrial OS=Homo sapiens OX=9606	OAT	0	42.66	23	7	52	7	439	48.5	7.03	1.04789e+06	1.2303e+06
P28288	ATP-binding cassette sub-family D member 3 OS=Homo sapiens OX=9606	ABCD3	0	42.559	17	9	57	9	659	75.4	9.36	2.30632e+06	2.96191e+06
O00303	Eukaryotic translation initiation factor 3 subunit F OS=Homo sapiens OX=9606	EIF3F	0	42.474	41	10	53	10	357	37.5	5.45	776792	859448
P46779	Large ribosomal subunit protein eL28 OS=Homo sapiens OX=9606	RPL28	0	42.378	41	7	118	7	137	15.7	12.02	3.23185e+07	3.33003e+07	Met-loss+Acetyl [N-Term]
Q01130	Serine/arginine-rich splicing factor 2 OS=Homo sapiens OX=9606	SRSF2	0	42.372	26	5	152	5	221	25.5	11.85	2.20405e+07	1.74389e+07	Met-loss+Acetyl [N-Term]
Q9UNX3	Ribosomal protein uL24-like OS=Homo sapiens OX=9606	RPL26L1	0	42.327	46	9	168	2	145	17.2	10.55	2.81722e+06	2.82422e+06
Q06265	Exosome complex component RRP45 OS=Homo sapiens OX=9606	EXOSC9	0	42.326	18	7	178	7	439	48.9	5.29	3.49985e+07	3.84748e+07
Q9NQ55	Suppressor of SWI4 1 homolog OS=Homo sapiens OX=9606	PPAN	0	42.274	17	7	51	7	473	53.2	10.13	1.02676e+06	1.04437e+06
Q96T21	Selenocysteine insertion sequence-binding protein 2 OS=Homo sapiens OX=9606	SECISBP2	0	42.237	12	7	24	7	854	95.4	8.12	272338	296193	Met-loss+Acetyl [N-Term]
Q8IXQ5	Kelch-like protein 7 OS=Homo sapiens OX=9606	KLHL7	0	42.149	19	8	56	8	586	65.9	6.48	880544	851297
Q66K74	Microtubule-associated protein 1S OS=Homo sapiens OX=9606	MAP1S	0	42.101	12	9	46	9	1059	112.1	7.3	951626	1.09391e+06
Q8NDF8	Terminal nucleotidyltransferase 4B OS=Homo sapiens OX=9606	TENT4B	0	42.016	23	8	27	8	572	63.2	8.98	346108	332475
O14818	Proteasome subunit alpha type-7 OS=Homo sapiens OX=9606	PSMA7	0	41.915	40	7	67	7	248	27.9	8.46	3.01051e+06	3.49686e+06
P62280	Small ribosomal subunit protein uS17 OS=Homo sapiens OX=9606	RPS11	0	41.854	32	9	138	9	158	18.4	10.3	3.58865e+07	2.77545e+07	Met-loss+Acetyl [N-Term]
Q13561	Dynactin subunit 2 OS=Homo sapiens OX=9606	DCTN2	0	41.852	30	8	54	8	401	44.2	5.21	670918	666525
O14950	Myosin regulatory light chain 12B OS=Homo sapiens OX=9606	MYL12B	0	41.755	51	7	67	7	172	19.8	4.84	2.12554e+06	1.59818e+06
Q16629	Serine/arginine-rich splicing factor 7 OS=Homo sapiens OX=9606	SRSF7	0	41.754	29	7	90	6	238	27.4	11.82	6.34199e+06	6.00656e+06
Q9H857	5'-nucleotidase domain-containing protein 2 OS=Homo sapiens OX=9606	NT5DC2	0	41.703	22	10	54	10	520	60.7	6.77	368938	438577
P35250	Replication factor C subunit 2 OS=Homo sapiens OX=9606	RFC2	0	41.692	37	10	45	10	354	39.1	6.44	1.33933e+06	1.09597e+06
Q14574	Desmocollin-3 OS=Homo sapiens OX=9606	DSC3	0	41.657	12	7	34	7	896	99.9	6.1	495733	653728
Q16576	Histone-binding protein RBBP7 OS=Homo sapiens OX=9606	RBBP7	0	41.656	28	9	67	4	425	47.8	5.05	403820	429257
Q9UBB4	Ataxin-10 OS=Homo sapiens OX=9606	ATXN10	0	41.519	23	9	43	9	475	53.5	5.25	782377	852268
Q9NVU7	Protein SDA1 homolog OS=Homo sapiens OX=9606	SDAD1	0	41.475	17	11	55	11	687	79.8	9.25	872734	1.04108e+06
P62266	Small ribosomal subunit protein uS12 OS=Homo sapiens OX=9606	RPS23	0	41.449	30	5	87	5	143	15.8	10.49	1.63593e+07	1.72435e+07
Q9BT25	HAUS augmin-like complex subunit 8 OS=Homo sapiens OX=9606	HAUS8	0	41.435	28	6	23	6	410	44.8	7.06	337344	295624
Q15477	Superkiller complex protein 2 OS=Homo sapiens OX=9606	SKIC2	0	41.381	10	8	30	8	1246	137.7	6.06	337778	349492
Q14CB8	Rho GTPase-activating protein 19 OS=Homo sapiens OX=9606	ARHGAP19	0	41.29	24	8	32	8	494	55.7	9.36	504129	644765
O14828	Secretory carrier-associated membrane protein 3 OS=Homo sapiens OX=9606	SCAMP3	0	41.284	34	6	41	6	347	38.3	7.64	985064	913229
P26358	DNA (cytosine-5)-methyltransferase 1 OS=Homo sapiens OX=9606	DNMT1	0	41.264	10	14	45	14	1616	183.1	7.75	394074	359385
Q96CW5	Gamma-tubulin complex component 3 OS=Homo sapiens OX=9606	TUBGCP3	0	41.096	15	11	40	11	907	103.5	8.12	3.08817e+06	1.51725e+06
O95785	Protein Wiz OS=Homo sapiens OX=9606	WIZ	0	41.076	8	9	35	9	1651	178.6	6.86	349025	400463
Q6ZXV5	Protein O-mannosyl-transferase TMTC3 OS=Homo sapiens OX=9606	TMTC3	0	41.065	14	11	43	11	915	103.9	8.87	435013	480297
Q5VYK3	Proteasome adapter and scaffold protein ECM29 OS=Homo sapiens OX=9606	ECPAS	0	40.952	7	9	23	9	1845	204.2	7.12	192201	223379
Q9Y3B7	Large ribosomal subunit protein uL11m OS=Homo sapiens OX=9606	MRPL11	0	40.929	44	7	85	7	192	20.7	9.91	2.57799e+06	2.07918e+06
P25787	Proteasome subunit alpha type-2 OS=Homo sapiens OX=9606	PSMA2	0	40.913	43	7	34	7	234	25.9	7.43	1.01151e+06	1.79312e+06
Q8IZ69	tRNA (uracil-5-)-methyltransferase homolog A OS=Homo sapiens OX=9606	TRMT2A	0	40.841	18	9	66	9	625	68.7	7.94	841228	763421
Q12874	Splicing factor 3A subunit 3 OS=Homo sapiens OX=9606	SF3A3	0	40.8	27	9	38	9	501	58.8	5.38	1.90476e+06	1.33886e+06
Q9BX40	Protein LSM14 homolog B OS=Homo sapiens OX=9606	LSM14B	0	40.799	32	7	25	7	385	42	9.69	502374	602191
Q8IZH2	5'-3' exoribonuclease 1 OS=Homo sapiens OX=9606	XRN1	0	40.773	9	13	43	13	1706	194	7.21	473689	328391
Q13247	Serine/arginine-rich splicing factor 6 OS=Homo sapiens OX=9606	SRSF6	0	40.768	25	9	248	5	344	39.6	11.43	3.2108e+06	2.72146e+06
P42677	Small ribosomal subunit protein eS27 OS=Homo sapiens OX=9606	RPS27	0	40.749	30	3	132	2	84	9.5	9.45	6.17868e+07	4.69725e+07
O43318	Mitogen-activated protein kinase kinase kinase 7 OS=Homo sapiens OX=9606	MAP3K7	0	40.745	11	5	26	5	606	67.2	7.11	641269	624233
Q9NV70	Exocyst complex component 1 OS=Homo sapiens OX=9606	EXOC1	0	40.741	12	8	34	8	894	101.9	6.61	472030	409082
Q13367	AP-3 complex subunit beta-2 OS=Homo sapiens OX=9606	AP3B2	0	40.696	16	13	39	10	1082	119	5.59	133868	144560
Q06830	Peroxiredoxin-1 OS=Homo sapiens OX=9606	PRDX1	0	40.687	49	9	123	7	199	22.1	8.13	8.45509e+06	6.60876e+06
O15269	Serine palmitoyltransferase 1 OS=Homo sapiens OX=9606	SPTLC1	0	40.672	20	7	46	7	473	52.7	6.01	1.09496e+06	955987
Q9HBE1	POZ-, AT hook-, and zinc finger-containing protein 1 OS=Homo sapiens OX=9606	PATZ1	0	40.634	20	10	38	9	687	74	8.35	301680	476088
P55209	Nucleosome assembly protein 1-like 1 OS=Homo sapiens OX=9606	NAP1L1	0	40.592	19	5	42	4	391	45.3	4.46	1.81629e+06	1.81262e+06
Q15057	Arf-GAP with coiled-coil, ANK repeat and PH domain-containing protein 2 OS=Homo sapiens OX=9606	ACAP2	0	40.581	18	10	48	10	778	88	6.8	538690	494976
P22626	Heterogeneous nuclear ribonucleoproteins A2/B1 OS=Homo sapiens OX=9606	HNRNPA2B1	0	40.556	37	10	54	8	353	37.4	8.95	609996	584950
Q96DF8	Splicing factor ESS-2 homolog OS=Homo sapiens OX=9606	ESS2	0	40.47	28	9	44	9	476	52.5	7.56	282879	369923
Q8NEY1	Neuron navigator 1 OS=Homo sapiens OX=9606	NAV1	0	40.467	10	12	37	12	1877	202.3	8.07	190765	144081
P82930	Small ribosomal subunit protein mS34 OS=Homo sapiens OX=9606	MRPS34	0	40.45	54	10	74	10	218	25.6	9.98	2.89568e+06	3.10127e+06
P23526	Adenosylhomocysteinase OS=Homo sapiens OX=9606	AHCY	0	40.379	24	9	42	9	432	47.7	6.34	807263	640509
P31153	S-adenosylmethionine synthase isoform type-2 OS=Homo sapiens OX=9606	MAT2A	0	40.249	23	7	56	7	395	43.6	6.48	2.1677e+06	2.51322e+06
Q8N9T8	Protein KRI1 homolog OS=Homo sapiens OX=9606	KRI1	0	40.244	15	7	23	7	703	82.5	5.14	900278	291883
Q9UKA4	A-kinase anchor protein 11 OS=Homo sapiens OX=9606	AKAP11	0	40.194	8	11	37	11	1901	210.4	5.39	657101	661304
P27816	Microtubule-associated protein 4 OS=Homo sapiens OX=9606	MAP4	0	40.154	12	10	45	10	1152	120.9	5.43	511897	445116	Met-loss+Acetyl [N-Term]
Q92522	Histone H1.10 OS=Homo sapiens OX=9606	H1-10	0	40.043	37	8	55	8	213	22.5	10.76	3.64687e+06	3.14341e+06	Met-loss+Acetyl [N-Term]
O76021	Ribosomal L1 domain-containing protein 1 OS=Homo sapiens OX=9606	RSL1D1	0	40.031	18	7	46	7	490	54.9	10.13	1.16383e+06	1.50552e+06
Q99575	Ribonucleases P/MRP protein subunit POP1 OS=Homo sapiens OX=9606	POP1	0	39.97	12	10	34	10	1024	114.6	9.22	812974	851137
Q9UPN7	Serine/threonine-protein phosphatase 6 regulatory subunit 1 OS=Homo sapiens OX=9606	PPP6R1	0	39.965	16	9	46	9	881	96.7	4.55	519921	661231
Q9H1I8	Activating signal cointegrator 1 complex subunit 2 OS=Homo sapiens OX=9606	ASCC2	0	39.963	17	10	68	10	757	86.3	5.16	1.22919e+06	1.04385e+06	Met-loss [N-Term]
Q15427	Splicing factor 3B subunit 4 OS=Homo sapiens OX=9606	SF3B4	0	39.838	25	6	29	6	424	44.4	8.56	2.15141e+06	2.28723e+06	Met-loss+Acetyl [N-Term]
P38919	Eukaryotic initiation factor 4A-III OS=Homo sapiens OX=9606	EIF4A3	0	39.782	29	10	50	8	411	46.8	6.73	393480	360266
Q9NVE7	4'-phosphopantetheine phosphatase OS=Homo sapiens OX=9606	PANK4	0	39.722	17	11	26	11	773	85.9	6.28	256135	447471
Q99996	A-kinase anchor protein 9 OS=Homo sapiens OX=9606	AKAP9	0	39.599	4	12	31	12	3907	452.7	4.98	221851	250635
Q8TF01	Arginine/serine-rich protein PNISR OS=Homo sapiens OX=9606	PNISR	0	39.575	11	7	66	7	805	92.5	10.02	2.09597e+06	2.37613e+06
P40763	Signal transducer and activator of transcription 3 OS=Homo sapiens OX=9606	STAT3	0	39.498	16	7	23	7	770	88	6.3	157174	212439
P14866	Heterogeneous nuclear ribonucleoprotein L OS=Homo sapiens OX=9606	HNRNPL	0	39.408	22	6	16	6	589	64.1	8.22	571888	494760
O43823	A-kinase anchor protein 8 OS=Homo sapiens OX=9606	AKAP8	0	39.402	18	10	47	10	692	76.1	5.15	684504	701745
O00541	Pescadillo homolog OS=Homo sapiens OX=9606	PES1	0	39.329	17	9	44	9	588	68	7.33	1.27312e+06	1.20718e+06
P00338	L-lactate dehydrogenase A chain OS=Homo sapiens OX=9606	LDHA	0	39.327	36	9	47	9	332	36.7	8.27	1.15103e+06	944201
Q96AY4	Tetratricopeptide repeat protein 28 OS=Homo sapiens OX=9606	TTC28	0	39.259	6	11	39	11	2481	270.7	6.89	459595	572125
P38606	V-type proton ATPase catalytic subunit A OS=Homo sapiens OX=9606	ATP6V1A	0	39.078	22	10	39	10	617	68.3	5.52	633553	707359
P62913	Large ribosomal subunit protein uL5 OS=Homo sapiens OX=9606	RPL11	0	39.029	29	5	122	5	178	20.2	9.6	3.39602e+07	3.80643e+07	Met-loss+Acetyl [N-Term]
Q8WXA9	Splicing regulatory glutamine/lysine-rich protein 1 OS=Homo sapiens OX=9606	SREK1	0	38.935	19	6	32	6	508	59.3	10.39	975762	1.16722e+06
Q92769	Histone deacetylase 2 OS=Homo sapiens OX=9606	HDAC2	0	38.825	19	7	30	5	488	55.3	5.91	765879	953302
P53007	Tricarboxylate transport protein, mitochondrial OS=Homo sapiens OX=9606	SLC25A1	0	38.824	22	7	85	7	311	34	9.89	5.06175e+06	5.39539e+06
P42696	RNA-binding protein 34 OS=Homo sapiens OX=9606	RBM34	0	38.814	26	10	59	10	430	48.5	10.11	1.85395e+06	2.02427e+06
P41250	Glycine--tRNA ligase OS=Homo sapiens OX=9606	GARS1	0	38.798	18	10	35	10	739	83.1	7.03	682112	675746
Q9BYJ9	YTH domain-containing family protein 1 OS=Homo sapiens OX=9606	YTHDF1	0	38.779	11	7	66	3	559	60.8	8.79	261949	360815
P51570	Galactokinase OS=Homo sapiens OX=9606	GALK1	0	38.774	29	8	45	8	392	42.2	6.46	778707	834012
Q9P035	Very-long-chain (3R)-3-hydroxyacyl-CoA dehydratase 3 OS=Homo sapiens OX=9606	HACD3	0	38.688	21	6	62	6	362	43.1	8.94	2.37555e+06	2.80988e+06
Q9UGP8	Translocation protein SEC63 homolog OS=Homo sapiens OX=9606	SEC63	0	38.518	16	10	46	10	760	87.9	5.31	387455	478234
Q13442	28 kDa heat- and acid-stable phosphoprotein OS=Homo sapiens OX=9606	PDAP1	0	38.473	27	6	59	6	181	20.6	8.87	961455	877375
P62910	Large ribosomal subunit protein eL32 OS=Homo sapiens OX=9606	RPL32	0	38.259	38	8	78	8	135	15.9	11.33	1.96189e+07	1.5542e+07	Met-loss [N-Term]
P07195	L-lactate dehydrogenase B chain OS=Homo sapiens OX=9606	LDHB	0	38.15	30	8	43	8	334	36.6	6.05	1.68412e+06	1.76889e+06
Q8TA86	Retinitis pigmentosa 9 protein OS=Homo sapiens OX=9606	RP9	0	38.149	29	7	88	7	221	26.1	9.79	1.88595e+06	1.75511e+06
Q9H9B4	Sideroflexin-1 OS=Homo sapiens OX=9606	SFXN1	0	38.101	29	8	80	8	322	35.6	9.07	1.95775e+06	2.12151e+06
Q7Z353	Highly divergent homeobox OS=Homo sapiens OX=9606	HDX	0	38.042	19	11	70	11	690	77.2	5.87	897774	807862
Q14247	Src substrate cortactin OS=Homo sapiens OX=9606	CTTN	0	38.041	22	9	40	9	550	61.5	5.4	761421	571595
P60866	Small ribosomal subunit protein uS10 OS=Homo sapiens OX=9606	RPS20	0	38.003	24	4	119	4	119	13.4	9.94	4.38079e+07	3.3465e+07
Q9BW92	Threonine--tRNA ligase, mitochondrial OS=Homo sapiens OX=9606	TARS2	0	37.996	14	9	54	9	718	81	7.3	976687	859492
Q9Y4R8	Telomere length regulation protein TEL2 homolog OS=Homo sapiens OX=9606	TELO2	0	37.973	14	10	36	10	837	91.7	5.76	700653	538009
P62829	Large ribosomal subunit protein uL14 OS=Homo sapiens OX=9606	RPL23	0	37.937	43	5	262	5	140	14.9	10.51	7.74256e+07	9.1518e+07
Q9UBG3	Cornulin OS=Homo sapiens OX=9606	CRNN	0	37.918	20	4	18	4	495	53.5	6.1	633011	368793
P45880	Voltage-dependent anion-selective channel protein 2 OS=Homo sapiens OX=9606	VDAC2	0	37.882	35	8	94	8	294	31.5	7.56	4.133e+06	4.45294e+06
Q9UNS1	Protein timeless homolog OS=Homo sapiens OX=9606	TIMELESS	0	37.761	9	8	25	8	1208	138.6	5.4	250685	265396
Q5SWX8	Protein odr-4 homolog OS=Homo sapiens OX=9606	ODR4	0	37.735	21	8	101	8	454	51.1	5.92	3.1076e+06	3.49728e+06
P04049	RAF proto-oncogene serine/threonine-protein kinase OS=Homo sapiens OX=9606	RAF1	0	37.656	18	7	24	4	648	73	9.2	139805	132050
P19447	General transcription and DNA repair factor IIH helicase/translocase subunit XPB OS=Homo sapiens OX=9606	ERCC3	0	37.651	18	10	36	10	782	89.2	7.23	272921	348631
P46379	Large proline-rich protein BAG6 OS=Homo sapiens OX=9606	BAG6	0	37.649	11	10	42	10	1132	119.3	5.6	298771	516278
P01009	Alpha-1-antitrypsin OS=Homo sapiens OX=9606	SERPINA1	0	37.647	15	5	22	5	418	46.7	5.59	752007	374478
Q86W50	RNA N(6)-adenosine-methyltransferase METTL16 OS=Homo sapiens OX=9606	METTL16	0	37.588	24	10	41	10	562	63.6	7.85	447033	647964
Q8IXK0	Polyhomeotic-like protein 2 OS=Homo sapiens OX=9606	PHC2	0	37.515	15	9	35	9	858	90.7	8.69	372534	405918
Q5SY16	Polynucleotide 5'-hydroxyl-kinase NOL9 OS=Homo sapiens OX=9606	NOL9	0	37.461	17	8	50	8	702	79.3	9.13	960852	965163	Met-loss+Acetyl [N-Term]
Q9BYN8	Small ribosomal subunit protein mS26 OS=Homo sapiens OX=9606	MRPS26	0	37.46	37	8	64	8	205	24.2	10.39	1.78083e+06	1.39408e+06
P30050	Large ribosomal subunit protein uL11 OS=Homo sapiens OX=9606	RPL12	0	37.416	28	4	160	4	165	17.8	9.42	5.43591e+07	4.53134e+07
P53597	Succinate--CoA ligase [ADP/GDP-forming] subunit alpha, mitochondrial OS=Homo sapiens OX=9606	SUCLG1	0	37.388	25	6	32	6	346	36.2	8.79	1.11419e+06	996133
Q9Y3U8	Large ribosomal subunit protein eL36 OS=Homo sapiens OX=9606	RPL36	0	37.379	21	4	158	4	105	12.2	11.59	3.01483e+07	2.4292e+07
Q7L4I2	Arginine/serine-rich coiled-coil protein 2 OS=Homo sapiens OX=9606	RSRC2	0	37.319	20	8	99	8	434	50.5	11.33	9.54224e+06	8.48249e+06
P29401	Transketolase OS=Homo sapiens OX=9606	TKT	0	37.179	19	6	21	6	623	67.8	7.66	469197	327378
P13674	Prolyl 4-hydroxylase subunit alpha-1 OS=Homo sapiens OX=9606	P4HA1	0	37.16	21	8	28	8	534	61	6.01	336097	353054
Q96JG8	Melanoma-associated antigen D4 OS=Homo sapiens OX=9606	MAGED4	0	37.042	14	8	26	7	741	81.3	6.79	259222	239253
Q9H0S4	Probable ATP-dependent RNA helicase DDX47 OS=Homo sapiens OX=9606	DDX47	0	37.005	24	8	46	8	455	50.6	9.1	619373	615329	Met-loss+Acetyl [N-Term]
O00148	ATP-dependent RNA helicase DDX39A OS=Homo sapiens OX=9606	DDX39A	0	37.003	24	9	64	3	427	49.1	5.68	355118	509252
P52756	RNA-binding protein 5 OS=Homo sapiens OX=9606	RBM5	0	36.901	10	8	65	5	815	92.1	6.28	518482	446452
Q99741	Cell division control protein 6 homolog OS=Homo sapiens OX=9606	CDC6	0	36.885	21	9	51	9	560	62.7	9.58	676096	621585
Q8WVD3	E3 ubiquitin-protein ligase RNF138 OS=Homo sapiens OX=9606	RNF138	0	36.876	29	5	33	5	245	28.2	6.93	1.29982e+06	1.39053e+06
Q9BYD3	Large ribosomal subunit protein uL4m OS=Homo sapiens OX=9606	MRPL4	0	36.837	34	6	45	6	311	34.9	9.72	1.19925e+06	1.17365e+06
P60900	Proteasome subunit alpha type-6 OS=Homo sapiens OX=9606	PSMA6	0	36.763	29	6	42	6	246	27.4	6.76	1.57135e+06	2.32159e+06
Q5SRE5	Nucleoporin NUP188 OS=Homo sapiens OX=9606	NUP188	0	36.735	7	9	35	9	1749	195.9	6.73	272027	329594
Q92878	DNA repair protein RAD50 OS=Homo sapiens OX=9606	RAD50	0	36.711	10	11	27	11	1312	153.8	6.89	306088	270382
Q13423	NAD(P) transhydrogenase, mitochondrial OS=Homo sapiens OX=9606	NNT	0	36.642	10	8	34	8	1086	113.8	8.09	204349	261628
Q96DV4	Large ribosomal subunit protein mL38 OS=Homo sapiens OX=9606	MRPL38	0	36.582	26	8	54	8	380	44.6	7.53	486637	520003
Q9Y580	RNA-binding protein 7 OS=Homo sapiens OX=9606	RBM7	0	36.452	33	6	40	6	266	30.5	9.57	655215	602527
Q92945	Far upstream element-binding protein 2 OS=Homo sapiens OX=9606	KHSRP	0	36.399	18	9	54	8	711	73.1	7.3	652730	677895
Q15650	Activating signal cointegrator 1 OS=Homo sapiens OX=9606	TRIP4	0	36.379	19	10	47	10	581	66.1	7.85	554029	744712
P00387	NADH-cytochrome b5 reductase 3 OS=Homo sapiens OX=9606	CYB5R3	0	36.353	39	7	27	7	301	34.2	7.59	1.01863e+06	802643
P27635	Large ribosomal subunit protein uL16 OS=Homo sapiens OX=9606	RPL10	0	36.295	21	5	81	5	214	24.6	10.08	2.35348e+07	2.76776e+07
O75152	Zinc finger CCCH domain-containing protein 11A OS=Homo sapiens OX=9606	ZC3H11A	0	36.283	14	9	44	9	810	89.1	8.37	356033	478095
Q00403	Transcription initiation factor IIB OS=Homo sapiens OX=9606	GTF2B	0	36.241	25	7	53	7	316	34.8	8.35	892960	1.02417e+06
P26583	High mobility group protein B2 OS=Homo sapiens OX=9606	HMGB2	0	36.239	12	4	34	4	209	24	7.81	926506	714059
Q8WUM0	Nuclear pore complex protein Nup133 OS=Homo sapiens OX=9606	NUP133	0	36.195	15	11	41	11	1156	128.9	5.1	263187	246504
Q14680	Maternal embryonic leucine zipper kinase OS=Homo sapiens OX=9606	MELK	0	36.187	12	6	41	6	651	74.6	8.72	869122	822825
P84103	Serine/arginine-rich splicing factor 3 OS=Homo sapiens OX=9606	SRSF3	0	36.173	32	5	66	4	164	19.3	11.65	1.04339e+07	1.07542e+07
P49755	Transmembrane emp24 domain-containing protein 10 OS=Homo sapiens OX=9606	TMED10	0	36.146	35	7	44	7	219	25	7.44	2.50981e+06	2.20822e+06
P38432	Coilin OS=Homo sapiens OX=9606	COIL	0	36.063	17	7	43	7	576	62.6	9.07	636258	875150
O75569	Interferon-inducible double-stranded RNA-dependent protein kinase activator A OS=Homo sapiens OX=9606	PRKRA	0	36.007	28	7	46	7	313	34.4	8.41	789829	934821
P46060	Ran GTPase-activating protein 1 OS=Homo sapiens OX=9606	RANGAP1	0	35.987	17	9	33	9	587	63.5	4.68	617887	524658
O60524	Ribosome quality control complex subunit NEMF OS=Homo sapiens OX=9606	NEMF	0	35.95	11	10	48	10	1076	122.9	6.35	529440	505543
Q9H8Y5	tRNA endonuclease ANKZF1 OS=Homo sapiens OX=9606	ANKZF1	0	35.813	16	10	56	10	726	80.9	8.41	865848	1.00102e+06
Q8N9Q2	Protein SREK1IP1 OS=Homo sapiens OX=9606	SREK1IP1	0	35.794	28	5	31	5	155	18.2	9.85	1.80632e+06	2.09436e+06
Q9ULX3	RNA-binding protein NOB1 OS=Homo sapiens OX=9606	NOB1	0	35.733	28	8	45	8	412	46.6	7.18	1.32755e+06	1.34512e+06
O75691	Small subunit processome component 20 homolog OS=Homo sapiens OX=9606	UTP20	0	35.67	4	9	35	9	2785	318.2	7.39	339833	424924
P15735	Phosphorylase b kinase gamma catalytic chain, liver/testis isoform OS=Homo sapiens OX=9606	PHKG2	0	35.65	19	6	29	6	406	46.4	6.38	308774	343121
P51617	Interleukin-1 receptor-associated kinase 1 OS=Homo sapiens OX=9606	IRAK1	0	35.596	18	9	36	8	712	76.5	6.62	606226	407152
Q9H2H8	Peptidyl-prolyl cis-trans isomerase-like 3 OS=Homo sapiens OX=9606	PPIL3	0	35.587	54	7	43	7	161	18.1	6.79	8.5199e+06	7.01059e+06	Met-loss+Acetyl [N-Term]
Q6ZNB6	NF-X1-type zinc finger protein NFXL1 OS=Homo sapiens OX=9606	NFXL1	0	35.481	10	6	32	6	911	101.3	8.41	683563	629755
Q5BKZ1	DBIRD complex subunit ZNF326 OS=Homo sapiens OX=9606	ZNF326	0	35.342	17	7	32	7	582	65.6	5.15	278392	272209
P11172	Uridine 5'-monophosphate synthase OS=Homo sapiens OX=9606	UMPS	0	35.212	21	9	41	9	480	52.2	7.24	654820	613374
Q5QNW6	Histone H2B type 2-F OS=Homo sapiens OX=9606	H2BC18	0	35.184	36	5	106	2	126	13.9	10.32	5.08027e+06	4.06871e+06
Q5JUX0	Spindlin-3 OS=Homo sapiens OX=9606	SPIN3	0	35.161	30	6	43	4	258	29.2	6.8	736185	629923
Q92545	Transmembrane protein 131 OS=Homo sapiens OX=9606	TMEM131	0	35.156	5	7	33	7	1883	205	8.59	232626	356694
Q9P2N5	RNA-binding protein 27 OS=Homo sapiens OX=9606	RBM27	0	35.145	13	10	34	10	1060	118.6	9.19	346091	402307
Q6YN16	Hydroxysteroid dehydrogenase-like protein 2 OS=Homo sapiens OX=9606	HSDL2	0	35.092	23	6	27	6	418	45.4	7.99	402108	451734
Q9BRX2	Protein pelota homolog OS=Homo sapiens OX=9606	PELO	0	35.085	22	8	38	8	385	43.3	6.34	926626	816650
Q13895	Bystin OS=Homo sapiens OX=9606	BYSL	0	35.08	24	9	41	9	437	49.6	8.12	705029	774101
Q9Y277	Voltage-dependent anion-selective channel protein 3 OS=Homo sapiens OX=9606	VDAC3	0	35	29	6	68	5	283	30.6	8.66	1.97624e+06	1.79178e+06
Q92598	Heat shock protein 105 kDa OS=Homo sapiens OX=9606	HSPH1	0	34.971	14	9	32	8	858	96.8	5.39	504414	518551
Q9Y6C9	Mitochondrial carrier homolog 2 OS=Homo sapiens OX=9606	MTCH2	0	34.886	24	5	34	5	303	33.3	7.97	863166	905914
Q9NQS1	Cell death regulator Aven OS=Homo sapiens OX=9606	AVEN	0	34.868	37	6	18	6	362	38.5	4.98	259217	257773
Q8N442	Translation factor GUF1, mitochondrial OS=Homo sapiens OX=9606	GUF1	0	34.862	16	8	29	8	669	74.3	8.59	231457	436348
P40429	Large ribosomal subunit protein uL13 OS=Homo sapiens OX=9606	RPL13A	0	34.852	29	7	183	7	203	23.6	10.93	3.24435e+07	2.53718e+07	Met-loss [N-Term]
Q969S3	Cytoplasmic 60S subunit biogenesis factor ZNF622 OS=Homo sapiens OX=9606	ZNF622	0	34.852	26	8	30	8	477	54.2	6.15	595291	603595
Q12873	Chromodomain-helicase-DNA-binding protein 3 OS=Homo sapiens OX=9606	CHD3	0	34.731	8	10	37	6	2000	226.5	7.3	209418	176218
Q16637	Survival motor neuron protein OS=Homo sapiens OX=9606	SMN1	0	34.692	27	7	46	7	294	31.8	6.55	1.84259e+06	1.92681e+06	Met-loss+Acetyl [N-Term]
Q9UH62	Armadillo repeat-containing X-linked protein 3 OS=Homo sapiens OX=9606	ARMCX3	0	34.659	21	7	69	7	379	42.5	8.37	1.51833e+06	1.43715e+06
O14981	TATA-binding protein-associated factor 172 OS=Homo sapiens OX=9606	BTAF1	0	34.618	8	12	46	12	1849	206.8	6.52	512727	640685
P42766	Large ribosomal subunit protein uL29 OS=Homo sapiens OX=9606	RPL35	0	34.583	27	5	126	5	123	14.5	11.05	6.10159e+07	4.544e+07
P63151	Serine/threonine-protein phosphatase 2A 55 kDa regulatory subunit B alpha isoform OS=Homo sapiens OX=9606	PPP2R2A	0	34.526	28	8	35	8	447	51.7	6.2	713134	795433
O15381	Nuclear valosin-containing protein-like OS=Homo sapiens OX=9606	NVL	0	34.484	12	8	28	8	856	95	6.48	455658	473480
O60573	Eukaryotic translation initiation factor 4E type 2 OS=Homo sapiens OX=9606	EIF4E2	0	34.436	32	5	19	5	245	28.3	8.88	349513	688732
Q9BU76	Multiple myeloma tumor-associated protein 2 OS=Homo sapiens OX=9606	MMTAG2	0	34.434	28	6	117	6	263	29.4	10.02	6.15092e+06	6.87301e+06
Q3KQU3	MAP7 domain-containing protein 1 OS=Homo sapiens OX=9606	MAP7D1	0	34.433	14	8	31	8	841	92.8	10.11	721414	659405
O95707	Ribonuclease P protein subunit p29 OS=Homo sapiens OX=9606	POP4	0	34.329	30	6	35	6	220	25.4	10.07	908085	879564
Q14C86	GTPase-activating protein and VPS9 domain-containing protein 1 OS=Homo sapiens OX=9606	GAPVD1	0	34.279	9	10	37	10	1478	164.9	5.22	1.73521e+06	2.05356e+06
Q9Y265	RuvB-like 1 OS=Homo sapiens OX=9606	RUVBL1	0	34.252	27	9	48	9	456	50.2	6.42	1.15705e+06	1.13603e+06
Q96CW1	AP-2 complex subunit mu OS=Homo sapiens OX=9606	AP2M1	0	34.22	18	7	42	7	435	49.6	9.54	1.43111e+06	1.17998e+06
P47897	Glutamine--tRNA ligase OS=Homo sapiens OX=9606	QARS1	0	34.14	16	11	42	11	775	87.7	7.15	517029	571735
Q96T76	MMS19 nucleotide excision repair protein homolog OS=Homo sapiens OX=9606	MMS19	0	34.13	9	8	30	8	1030	113.2	6.35	390077	457131
O43719	17S U2 SnRNP complex component HTATSF1 OS=Homo sapiens OX=9606	HTATSF1	0	34.116	16	7	19	7	755	85.8	4.4	618167	575676
Q9Y4Z0	U6 snRNA-associated Sm-like protein LSm4 OS=Homo sapiens OX=9606	LSM4	0	34.113	26	4	55	4	139	15.3	9.99	6.28527e+06	6.19972e+06
Q96AQ6	Pre-B-cell leukemia transcription factor-interacting protein 1 OS=Homo sapiens OX=9606	PBXIP1	0	34.097	11	7	27	7	731	80.6	5.33	911618	570218
P62937	Peptidyl-prolyl cis-trans isomerase A OS=Homo sapiens OX=9606	PPIA	0	34.069	32	6	107	6	165	18	7.81	3.95676e+06	4.35566e+06	Met-loss [N-Term]
P62820	Ras-related protein Rab-1A OS=Homo sapiens OX=9606	RAB1A	0	34.056	48	7	85	3	205	22.7	6.21	234648	288236
Q8NI60	Atypical kinase COQ8A, mitochondrial OS=Homo sapiens OX=9606	COQ8A	0	34.047	13	6	69	6	647	71.9	6.99	2.01708e+06	2.50639e+06
Q9NVP1	ATP-dependent RNA helicase DDX18 OS=Homo sapiens OX=9606	DDX18	0	33.983	22	9	19	9	670	75.4	9.5	243939	239815
P39748	Flap endonuclease 1 OS=Homo sapiens OX=9606	FEN1	0	33.98	26	7	29	7	380	42.6	8.62	722950	769231
Q15050	Ribosome biogenesis regulatory protein homolog OS=Homo sapiens OX=9606	RRS1	0	33.973	19	6	26	6	365	41.2	10.7	885261	870276
P68400	Casein kinase II subunit alpha OS=Homo sapiens OX=9606	CSNK2A1	0	33.961	30	8	21	7	391	45.1	7.74	213521	228773
Q9HD45	Transmembrane 9 superfamily member 3 OS=Homo sapiens OX=9606	TM9SF3	0	33.925	9	4	36	4	589	67.8	7.21	521595	659805
Q8IXB1	DnaJ homolog subfamily C member 10 OS=Homo sapiens OX=9606	DNAJC10	0	33.923	15	8	43	8	793	91	7.18	979576	748569
Q4KWH8	1-phosphatidylinositol 4,5-bisphosphate phosphodiesterase eta-1 OS=Homo sapiens OX=9606	PLCH1	0	33.863	8	11	35	11	1693	189.1	7.74	930190	909442
P16152	Carbonyl reductase [NADPH] 1 OS=Homo sapiens OX=9606	CBR1	0	33.791	30	7	56	7	277	30.4	8.32	816651	666747	Met-loss+Acetyl [N-Term]
P63104	14-3-3 protein zeta/delta OS=Homo sapiens OX=9606	YWHAZ	0	33.771	42	7	25	4	245	27.7	4.79	406431	374610
Q8NHQ9	ATP-dependent RNA helicase DDX55 OS=Homo sapiens OX=9606	DDX55	0	33.633	19	9	27	9	600	68.5	9.25	495697	475767
Q9NTJ5	Phosphatidylinositol-3-phosphatase SAC1 OS=Homo sapiens OX=9606	SACM1L	0	33.553	18	11	34	11	587	66.9	7.12	157343	263475	Met-loss+Acetyl [N-Term]
P62805	Histone H4 OS=Homo sapiens OX=9606	H4C1	0	33.503	42	5	75	5	103	11.4	11.36	6.49551e+06	5.77744e+06
Q9Y3B2	Exosome complex component CSL4 OS=Homo sapiens OX=9606	EXOSC1	0	33.443	19	4	81	4	195	21.4	8.24	6.76447e+06	7467993
Q9Y5V3	Melanoma-associated antigen D1 OS=Homo sapiens OX=9606	MAGED1	0	33.401	14	8	48	5	778	86.1	5.83	511621	670804
P28066	Proteasome subunit alpha type-5 OS=Homo sapiens OX=9606	PSMA5	0	33.366	38	7	44	7	241	26.4	4.79	1.46332e+06	1.88888e+06
P04792	Heat shock protein beta-1 OS=Homo sapiens OX=9606	HSPB1	0	33.158	52	9	30	9	205	22.8	6.4	711299	743213
Q14011	Cold-inducible RNA-binding protein OS=Homo sapiens OX=9606	CIRBP	0	33.146	38	5	65	5	172	18.6	9.51	8.08702e+06	8.92896e+06
P07910	Heterogeneous nuclear ribonucleoproteins C1/C2 OS=Homo sapiens OX=9606	HNRNPC	0	33.143	20	6	62	6	306	33.7	5.08	4.08812e+06	4.74362e+06
P49915	GMP synthase [glutamine-hydrolyzing] OS=Homo sapiens OX=9606	GMPS	0	33.129	21	9	26	9	693	76.7	6.87	148252	284488
Q5THK1	Protein PRR14L OS=Homo sapiens OX=9606	PRR14L	0	33.067	6	9	28	9	2151	237.2	6.33	149106	179680
Q16778	Histone H2B type 2-E OS=Homo sapiens OX=9606	H2BC21	0	33.057	36	5	103	2	126	13.9	10.32	2.20116e+06	2.02111e+06
P12004	Proliferating cell nuclear antigen OS=Homo sapiens OX=9606	PCNA	0	32.983	29	7	66	7	261	28.8	4.69	2.69232e+06	3.15773e+06
Q8N5C6	S1 RNA-binding domain-containing protein 1 OS=Homo sapiens OX=9606	SRBD1	0	32.923	11	8	19	8	995	111.7	8.72	213289	217265
P78406	mRNA export factor RAE1 OS=Homo sapiens OX=9606	RAE1	0	32.883	31	7	37	7	368	40.9	7.83	630998	710104
Q9BXS5	AP-1 complex subunit mu-1 OS=Homo sapiens OX=9606	AP1M1	0	32.867	30	10	44	10	423	48.6	7.3	722217	719349
P24534	Elongation factor 1-beta OS=Homo sapiens OX=9606	EEF1B2	0	32.836	28	5	58	5	225	24.7	4.67	3.57155e+06	3.77993e+06
Q9H7D7	WD repeat-containing protein 26 OS=Homo sapiens OX=9606	WDR26	0	32.81	15	7	37	7	661	72.1	6.16	443511	493319
Q02543	Large ribosomal subunit protein eL20 OS=Homo sapiens OX=9606	RPL18A	0	32.771	32	7	160	7	176	20.7	10.71	2.90313e+07	2.65482e+07
P18085	ADP-ribosylation factor 4 OS=Homo sapiens OX=9606	ARF4	0	32.726	46	6	68	3	180	20.5	7.14	2.641e+06	2.36586e+06
Q9UKV8	Protein argonaute-2 OS=Homo sapiens OX=9606	AGO2	0	32.606	15	10	25	8	859	97.1	9.19	232075	150134
Q9NW08	DNA-directed RNA polymerase III subunit RPC2 OS=Homo sapiens OX=9606	POLR3B	0	32.513	9	8	29	8	1133	127.7	8.5	237095	328183
Q15758	Neutral amino acid transporter B(0) OS=Homo sapiens OX=9606	SLC1A5	0	32.465	16	7	35	7	541	56.6	5.48	956298	1.16107e+06
P60660	Myosin light polypeptide 6 OS=Homo sapiens OX=9606	MYL6	0	32.438	42	6	56	5	151	16.9	4.65	1.20354e+06	1.41378e+06
Q5HYK3	2-methoxy-6-polyprenyl-1,4-benzoquinol methylase, mitochondrial OS=Homo sapiens OX=9606	COQ5	0	32.395	29	7	20	7	327	37.1	6.95	272708	253745
Q86Y56	Dynein axonemal assembly factor 5 OS=Homo sapiens OX=9606	DNAAF5	0	32.389	11	9	25	9	855	93.5	6.42	248518	329653
O75419	Cell division control protein 45 homolog OS=Homo sapiens OX=9606	CDC45	0	32.359	12	7	59	7	566	65.5	5.53	1.01411e+06	836999
P62244	Small ribosomal subunit protein uS8 OS=Homo sapiens OX=9606	RPS15A	0	32.3	36	5	198	5	130	14.8	10.13	1.41443e+07	1.29475e+07
O94905	Erlin-2 OS=Homo sapiens OX=9606	ERLIN2	0	32.067	15	6	74	4	339	37.8	5.62	592476	507154
Q9BPX3	Condensin complex subunit 3 OS=Homo sapiens OX=9606	NCAPG	0	31.999	11	10	40	10	1015	114.3	5.59	464882	374092
Q99873	Protein arginine N-methyltransferase 1 OS=Homo sapiens OX=9606	PRMT1	0	31.971	20	8	46	8	371	42.4	5.35	715932	695666
Q63HN8	E3 ubiquitin-protein ligase RNF213 OS=Homo sapiens OX=9606	RNF213	0	31.943	3	10	24	10	5207	591	6.48	278500	303309
Q96P11	28S rRNA (cytosine-C(5))-methyltransferase OS=Homo sapiens OX=9606	NSUN5	0	31.935	27	9	36	9	429	46.7	8.62	262218	368233	Met-loss [N-Term]
P62258	14-3-3 protein epsilon OS=Homo sapiens OX=9606	YWHAE	0	31.915	31	7	45	6	255	29.2	4.74	987317	827217
Q9UBU9	Nuclear RNA export factor 1 OS=Homo sapiens OX=9606	NXF1	0	31.858	19	9	43	9	619	70.1	8.51	561677	394866
Q15149	Plectin OS=Homo sapiens OX=9606	PLEC	0	31.846	3	12	14	12	4684	531.5	5.96	224013	154665
Q8TDY2	RB1-inducible coiled-coil protein 1 OS=Homo sapiens OX=9606	RB1CC1	0	31.844	7	9	21	9	1594	183	5.41	156563	150802
Q13356	RING-type E3 ubiquitin-protein ligase PPIL2 OS=Homo sapiens OX=9606	PPIL2	0	31.837	25	8	26	8	520	58.8	8.78	208071	276937
Q15907	Ras-related protein Rab-11B OS=Homo sapiens OX=9606	RAB11B	0	31.764	39	9	84	9	218	24.5	5.94	1.73143e+06	1.04549e+06	Met-loss+Acetyl [N-Term]
Q9UPT8	Zinc finger CCCH domain-containing protein 4 OS=Homo sapiens OX=9606	ZC3H4	0	31.75	9	5	11	5	1303	140.2	6.27	171969	189312
P17655	Calpain-2 catalytic subunit OS=Homo sapiens OX=9606	CAPN2	0	31.7	14	7	29	7	700	79.9	4.98	658178	672206
Q8IZL8	Proline-, glutamic acid- and leucine-rich protein 1 OS=Homo sapiens OX=9606	PELP1	0	31.639	9	8	48	8	1130	119.6	4.34	811613	1.16492e+06
Q96SN8	CDK5 regulatory subunit-associated protein 2 OS=Homo sapiens OX=9606	CDK5RAP2	0	31.565	7	10	20	9	1893	214.9	5.58	138144	217041
Q5QJE6	Deoxynucleotidyltransferase terminal-interacting protein 2 OS=Homo sapiens OX=9606	DNTTIP2	0	31.529	18	9	31	9	756	84.4	6.16	258037	242156
Q12923	Tyrosine-protein phosphatase non-receptor type 13 OS=Homo sapiens OX=9606	PTPN13	0	31.523	6	11	26	11	2485	276.7	6.42	469062	471716
Q8N766	ER membrane protein complex subunit 1 OS=Homo sapiens OX=9606	EMC1	0	31.495	11	7	27	7	993	111.7	7.66	262262	497285
Q9HCN8	Stromal cell-derived factor 2-like protein 1 OS=Homo sapiens OX=9606	SDF2L1	0	31.428	46	4	10	4	221	23.6	7.03	354543	380239
Q9BY12	S phase cyclin A-associated protein in the endoplasmic reticulum OS=Homo sapiens OX=9606	SCAPER	0	31.414	9	9	25	9	1400	158.2	7.44	429389	371360
P22102	Trifunctional purine biosynthetic protein adenosine-3 OS=Homo sapiens OX=9606	GART	0	31.397	10	9	28	9	1010	107.7	6.7	1.84651e+06	1.55215e+06
P84085	ADP-ribosylation factor 5 OS=Homo sapiens OX=9606	ARF5	0	31.382	38	5	48	2	180	20.5	6.79	303600	309063
P35613	Basigin OS=Homo sapiens OX=9606	BSG	0	31.38	18	6	46	6	385	42.2	5.66	2.06159e+06	1.73753e+06
Q9HB71	Calcyclin-binding protein OS=Homo sapiens OX=9606	CACYBP	0	31.368	41	6	31	6	228	26.2	8.25	450494	534154
Q9BYD1	Large ribosomal subunit protein uL13m OS=Homo sapiens OX=9606	MRPL13	0	31.363	53	9	56	9	178	20.7	9.16	383550	351190
Q9P270	SLAIN motif-containing protein 2 OS=Homo sapiens OX=9606	SLAIN2	0	31.331	21	7	20	7	581	62.5	9.45	143224	174962
Q9P015	Large ribosomal subunit protein uL15m OS=Homo sapiens OX=9606	MRPL15	0	31.316	37	8	30	8	296	33.4	10.01	837707	839500
Q14766	Latent-transforming growth factor beta-binding protein 1 OS=Homo sapiens OX=9606	LTBP1	0	31.306	7	7	18	7	1721	186.7	5.96	209965	256050
Q96JJ3	Engulfment and cell motility protein 2 OS=Homo sapiens OX=9606	ELMO2	0	31.287	16	8	29	8	720	82.6	5.9	402178	534281
Q6PGP7	Superkiller complex protein 3 OS=Homo sapiens OX=9606	SKIC3	0	31.271	8	9	34	9	1564	175.4	7.53	323624	329991
P50851	Lipopolysaccharide-responsive and beige-like anchor protein OS=Homo sapiens OX=9606	LRBA	0	31.251	4	10	28	10	2863	318.9	5.6	259932	256733
Q9H0H5	Rac GTPase-activating protein 1 OS=Homo sapiens OX=9606	RACGAP1	0	31.149	13	6	32	6	632	71	8.88	488314	497303
Q7Z6Z7	E3 ubiquitin-protein ligase HUWE1 OS=Homo sapiens OX=9606	HUWE1	0	31.13	3	9	37	9	4374	481.6	5.22	235469	294785
P49593	Protein phosphatase 1F OS=Homo sapiens OX=9606	PPM1F	0	31.069	21	7	32	7	454	49.8	5.1	418104	487759
Q5JPH6	Nondiscriminating glutamyl-tRNA synthetase EARS2, mitochondrial OS=Homo sapiens OX=9606	EARS2	0	31.052	20	8	31	8	523	58.7	8.76	883077	940533
Q8IY17	Patatin-like phospholipase domain-containing protein 6 OS=Homo sapiens OX=9606	PNPLA6	0	31.041	8	8	29	8	1375	150.9	7.74	389857	368956
P82914	Small ribosomal subunit protein uS15m OS=Homo sapiens OX=9606	MRPS15	0	31.035	26	8	87	8	257	29.8	10.48	3234555	2.66581e+06
P46734	Dual specificity mitogen-activated protein kinase kinase 3 OS=Homo sapiens OX=9606	MAP2K3	0	30.959	25	7	36	6	347	39.3	7.43	1.16967e+06	1.5082e+06
Q9Y3C1	Nucleolar protein 16 OS=Homo sapiens OX=9606	NOP16	0	30.93	31	5	35	5	178	21.2	9.94	1.0707e+06	895743
Q99570	Phosphoinositide 3-kinase regulatory subunit 4 OS=Homo sapiens OX=9606	PIK3R4	0	30.912	8	9	27	9	1358	153	7.17	1.2571e+06	1.15665e+06
Q5UIP0	Telomere-associated protein RIF1 OS=Homo sapiens OX=9606	RIF1	0	30.845	5	8	21	8	2472	274.3	5.52	80562.4	491969
Q8WU90	Zinc finger CCCH domain-containing protein 15 OS=Homo sapiens OX=9606	ZC3H15	0	30.829	18	6	57	6	426	48.6	5.31	1.32681e+06	1.56029e+06
Q15678	Tyrosine-protein phosphatase non-receptor type 14 OS=Homo sapiens OX=9606	PTPN14	0	30.783	10	6	16	6	1187	135.2	8.31	165042	164425
Q96I99	Succinate--CoA ligase [GDP-forming] subunit beta, mitochondrial OS=Homo sapiens OX=9606	SUCLG2	0	30.586	19	8	40	8	432	46.5	6.39	483500	440302
Q9NX20	Large ribosomal subunit protein uL16m OS=Homo sapiens OX=9606	MRPL16	0	30.578	24	6	26	6	251	28.4	10.13	1.29643e+06	1.18926e+06
O95394	Phosphoacetylglucosamine mutase OS=Homo sapiens OX=9606	PGM3	0	30.503	20	9	38	9	542	59.8	6.25	2.38e+06	2.56158e+06
Q14738	Serine/threonine-protein phosphatase 2A 56 kDa regulatory subunit delta isoform OS=Homo sapiens OX=9606	PPP2R5D	0	30.467	16	9	43	9	602	69.9	8.13	684840	778525
P51148	Ras-related protein Rab-5C OS=Homo sapiens OX=9606	RAB5C	0	30.454	34	5	57	3	216	23.5	8.41	463160	547540
O95613	Pericentrin OS=Homo sapiens OX=9606	PCNT	0	30.436	4	12	17	12	3336	377.8	5.55	189821	151921
Q9UKM7	Endoplasmic reticulum mannosyl-oligosaccharide 1,2-alpha-mannosidase OS=Homo sapiens OX=9606	MAN1B1	0	30.426	16	7	20	7	699	79.5	7.72	7.30171e+07	1.17291e+08
O94822	E3 ubiquitin-protein ligase listerin OS=Homo sapiens OX=9606	LTN1	0	30.398	6	7	18	7	1766	200.4	6.25	299623	315030
Q1ED39	Lysine-rich nucleolar protein 1 OS=Homo sapiens OX=9606	KNOP1	0	30.383	20	7	23	7	458	51.6	9.86	411772	364389
Q1KMD3	Heterogeneous nuclear ribonucleoprotein U-like protein 2 OS=Homo sapiens OX=9606	HNRNPUL2	0	30.344	13	7	20	7	747	85.1	4.91	268565	317283
Q96ME7	Zinc finger protein 512 OS=Homo sapiens OX=9606	ZNF512	0	30.339	17	7	32	7	567	64.6	9.76	541801	532696
O00743	Serine/threonine-protein phosphatase 6 catalytic subunit OS=Homo sapiens OX=9606	PPP6C	0	30.32	24	7	48	7	305	35.1	5.69	1.82543e+06	2.13504e+06	Met-loss [N-Term]
Q96A35	Large ribosomal subunit protein uL24m OS=Homo sapiens OX=9606	MRPL24	0	30.268	33	6	65	6	216	24.9	9.29	913977	938753
Q92538	Golgi-specific brefeldin A-resistance guanine nucleotide exchange factor 1 OS=Homo sapiens OX=9606	GBF1	0	30.218	6	9	26	9	1860	206.4	5.73	2.66241e+06	3891101
Q8NCM8	Cytoplasmic dynein 2 heavy chain 1 OS=Homo sapiens OX=9606	DYNC2H1	0	30.163	3	9	16	9	4307	492.3	6.54	167007	208614
P22314	Ubiquitin-like modifier-activating enzyme 1 OS=Homo sapiens OX=9606	UBA1	0	30.162	13	10	26	10	1058	117.8	5.76	326173	352074
Q9H0U4	Ras-related protein Rab-1B OS=Homo sapiens OX=9606	RAB1B	0	30.138	40	6	77	2	201	22.2	5.73	569736	529315
Q9Y5M8	Signal recognition particle receptor subunit beta OS=Homo sapiens OX=9606	SRPRB	0	30.064	38	7	53	7	271	29.7	9.04	1.02204e+06	1.22249e+06
Q9Y2W6	Tudor and KH domain-containing protein OS=Homo sapiens OX=9606	TDRKH	0	30.055	17	7	25	7	561	62	5.02	651724	743044
E9PAV3	Nascent polypeptide-associated complex subunit alpha, muscle-specific form OS=Homo sapiens OX=9606	NACA	0	30.043	3	4	35	4	2078	205.3	9.58	653164	589158
Q9P2I0	Cleavage and polyadenylation specificity factor subunit 2 OS=Homo sapiens OX=9606	CPSF2	0	29.954	15	10	52	10	782	88.4	5.11	534683	412590
Q71UM5	Ribosomal protein eS27-like OS=Homo sapiens OX=9606	RPS27L	0	29.934	30	3	118	2	84	9.5	9.45	1.34388e+07	9.29347e+06
Q9HC21	Mitochondrial thiamine pyrophosphate carrier OS=Homo sapiens OX=9606	SLC25A19	0	29.925	21	7	50	7	320	35.5	9.55	1.69307e+06	1.84252e+06
Q7L8L6	FAST kinase domain-containing protein 5, mitochondrial OS=Homo sapiens OX=9606	FASTKD5	0	29.905	14	8	27	8	764	86.5	8.13	2.59455e+06	1.39391e+06
Q9NQT4	Exosome complex component RRP46 OS=Homo sapiens OX=9606	EXOSC5	0	29.805	17	5	229	5	235	25.2	7.59	3.82116e+07	2.92639e+07
P04075	Fructose-bisphosphate aldolase A OS=Homo sapiens OX=9606	ALDOA	0	29.764	24	6	30	6	364	39.4	8.09	624122	291199
Q08170	Serine/arginine-rich splicing factor 4 OS=Homo sapiens OX=9606	SRSF4	0	29.762	15	8	156	4	494	56.6	11.52	668892	723047
Q6P3X3	Tetratricopeptide repeat protein 27 OS=Homo sapiens OX=9606	TTC27	0	29.701	11	7	25	7	843	96.6	5.59	292303	288655
O43684	Mitotic checkpoint protein BUB3 OS=Homo sapiens OX=9606	BUB3	0	29.633	20	6	28	6	328	37.1	6.84	406330	327055
P99999	Cytochrome c OS=Homo sapiens OX=9606	CYCS	0	29.615	42	5	37	4	105	11.7	9.57	1.17916e+06	1.4143e+06
Q9NTX5	Ethylmalonyl-CoA decarboxylase OS=Homo sapiens OX=9606	ECHDC1	0	29.599	37	9	49	9	307	33.7	8.21	291219	324590
P11908	Ribose-phosphate pyrophosphokinase 2 OS=Homo sapiens OX=9606	PRPS2	0	29.577	30	7	46	3	318	34.7	6.61	275009	291591	Met-loss [N-Term]
Q16527	Cysteine and glycine-rich protein 2 OS=Homo sapiens OX=9606	CSRP2	0	29.443	29	4	19	4	193	20.9	8.62	880405	794686
Q96IZ7	Serine/Arginine-related protein 53 OS=Homo sapiens OX=9606	RSRC1	0	29.417	20	5	48	5	334	38.7	11.08	1.18303e+06	1.36071e+06
Q9Y5J1	U3 small nucleolar RNA-associated protein 18 homolog OS=Homo sapiens OX=9606	UTP18	0	29.414	20	8	37	8	556	62	8.76	484365	460687
O43615	Mitochondrial import inner membrane translocase subunit TIM44 OS=Homo sapiens OX=9606	TIMM44	0	29.393	20	8	34	8	452	51.3	8.32	1.16358e+06	1.34613e+06
Q5VZL5	Zinc finger MYM-type protein 4 OS=Homo sapiens OX=9606	ZMYM4	0	29.262	8	7	15	7	1548	172.7	6.84	513530	530391
P24941	Cyclin-dependent kinase 2 OS=Homo sapiens OX=9606	CDK2	0	29.19	24	6	72	4	298	33.9	8.68	357920	391399
Q6NW34	Nucleolus and neural progenitor protein OS=Homo sapiens OX=9606	NEPRO	0	29.127	18	9	40	9	567	64.5	9.74	814085	688722
O43167	Zinc finger and BTB domain-containing protein 24 OS=Homo sapiens OX=9606	ZBTB24	0	29.009	15	8	34	8	697	78.2	7.61	675319	730107
Q8WXI9	Transcriptional repressor p66-beta OS=Homo sapiens OX=9606	GATAD2B	0	28.934	14	5	12	3	593	65.2	9.7	107249	109029
Q9NXE8	Pre-mRNA-splicing factor CWC25 homolog OS=Homo sapiens OX=9606	CWC25	0	28.897	14	6	38	6	425	49.6	10.18	997763	1.03825e+06
Q9UKF6	Cleavage and polyadenylation specificity factor subunit 3 OS=Homo sapiens OX=9606	CPSF3	0	28.867	14	7	23	7	684	77.4	5.6	204450	236725
P50914	Large ribosomal subunit protein eL14 OS=Homo sapiens OX=9606	RPL14	0	28.841	18	4	117	4	215	23.4	10.93	2.88654e+07	3.13973e+07
Q9UGY1	Nucleolar protein 12 OS=Homo sapiens OX=9606	NOL12	0	28.835	38	6	37	6	213	24.6	10.23	711647	777917
P61513	Large ribosomal subunit protein eL43 OS=Homo sapiens OX=9606	RPL37A	0	28.832	29	2	81	2	92	10.3	10.43	1.76584e+07	2.47585e+07
P13861	cAMP-dependent protein kinase type II-alpha regulatory subunit OS=Homo sapiens OX=9606	PRKAR2A	0	28.818	24	7	39	7	404	45.5	5.07	683843	535777
P27348	14-3-3 protein theta OS=Homo sapiens OX=9606	YWHAQ	0	28.803	29	6	18	3	245	27.7	4.78	479887	311755
Q9NZM5	Ribosome biogenesis protein NOP53 OS=Homo sapiens OX=9606	NOP53	0	28.77	17	6	43	6	478	54.4	10.32	978830	796422
Q99661	Kinesin-like protein KIF2C OS=Homo sapiens OX=9606	KIF2C	0	28.746	16	8	21	8	725	81.3	7.83	293493	346554
Q10570	Cleavage and polyadenylation specificity factor subunit 1 OS=Homo sapiens OX=9606	CPSF1	0	28.718	7	9	58	9	1443	160.8	6.4	397447	504130
Q9UGJ1	Gamma-tubulin complex component 4 OS=Homo sapiens OX=9606	TUBGCP4	0	28.69	19	7	17	7	667	76	6.65	481799	523612
Q96PK6	RNA-binding protein 14 OS=Homo sapiens OX=9606	RBM14	0	28.685	14	8	39	8	669	69.4	9.67	388255	335893
Q9UHR5	SAP30-binding protein OS=Homo sapiens OX=9606	SAP30BP	0	28.564	22	5	41	5	308	33.9	4.84	566420	583783
P62316	Small nuclear ribonucleoprotein Sm D2 OS=Homo sapiens OX=9606	SNRPD2	0	28.497	45	6	71	6	118	13.5	9.91	4.59559e+06	3.96585e+06
P23528	Cofilin-1 OS=Homo sapiens OX=9606	CFL1	0	28.391	34	5	30	5	166	18.5	8.09	1.03375e+06	1.58459e+06
Q3SY69	Mitochondrial 10-formyltetrahydrofolate dehydrogenase OS=Homo sapiens OX=9606	ALDH1L2	0	28.338	9	6	25	6	923	101.7	6.52	210054	318526
Q70UQ0	Inhibitor of nuclear factor kappa-B kinase-interacting protein OS=Homo sapiens OX=9606	IKBIP	0	28.332	22	7	22	7	350	39.3	9.17	373217	415413
P50750	Cyclin-dependent kinase 9 OS=Homo sapiens OX=9606	CDK9	0	28.319	22	7	69	5	372	42.8	8.79	620747	743437
Q96F86	Enhancer of mRNA-decapping protein 3 OS=Homo sapiens OX=9606	EDC3	0	28.318	17	7	21	7	508	56	7.11	452885	450236
Q9Y4A5	Transformation/transcription domain-associated protein OS=Homo sapiens OX=9606	TRRAP	0	28.301	3	11	33	11	3859	437.3	8.19	243270	313102
P51571	Translocon-associated protein subunit delta OS=Homo sapiens OX=9606	SSR4	0	28.28	31	4	40	4	173	19	6.15	3.22376e+06	3.45831e+06
P25788	Proteasome subunit alpha type-3 OS=Homo sapiens OX=9606	PSMA3	0	28.271	29	6	62	6	255	28.4	5.33	1.46152e+06	2.07852e+06	Met-loss+Acetyl [N-Term]
Q9C0J8	pre-mRNA 3' end processing protein WDR33 OS=Homo sapiens OX=9606	WDR33	0	28.213	12	9	20	9	1336	145.8	9.17	320318	324504
Q6UB35	Monofunctional C1-tetrahydrofolate synthase, mitochondrial OS=Homo sapiens OX=9606	MTHFD1L	0	28.189	10	9	50	9	978	105.7	8.06	838807	994832
Q8NCD3	Holliday junction recognition protein OS=Homo sapiens OX=9606	HJURP	0	28.15	10	6	28	6	748	83.5	9.31	390622	408291
P52907	F-actin-capping protein subunit alpha-1 OS=Homo sapiens OX=9606	CAPZA1	0	28.121	26	4	25	3	286	32.9	5.69	222837	250205
P48735	Isocitrate dehydrogenase [NADP], mitochondrial OS=Homo sapiens OX=9606	IDH2	0	28.097	18	8	31	8	452	50.9	8.69	379783	504648
Q5TB30	DEP domain-containing protein 1A OS=Homo sapiens OX=9606	DEPDC1	0	28.095	12	9	15	9	811	92.9	8.68	165132	147742
O95400	CD2 antigen cytoplasmic tail-binding protein 2 OS=Homo sapiens OX=9606	CD2BP2	0	28.077	27	8	25	8	341	37.6	4.61	550868	557923
Q15287	RNA-binding protein with serine-rich domain 1 OS=Homo sapiens OX=9606	RNPS1	0	28.069	21	4	33	4	305	34.2	11.84	519481	657635
Q16513	Serine/threonine-protein kinase N2 OS=Homo sapiens OX=9606	PKN2	0	28.034	12	8	16	8	984	112	6.3	117829	122226
Q5JTW2	Centrosomal protein of 78 kDa OS=Homo sapiens OX=9606	CEP78	0	28.001	12	8	36	8	689	76.3	8.18	618866	662775
P68036	Ubiquitin-conjugating enzyme E2 L3 OS=Homo sapiens OX=9606	UBE2L3	0	27.99	52	5	22	5	154	17.9	8.51	493692	619243
Q9NSD9	Phenylalanine--tRNA ligase beta subunit OS=Homo sapiens OX=9606	FARSB	0	27.976	16	8	36	8	589	66.1	6.84	522261	641512
Q96GD4	Aurora kinase B OS=Homo sapiens OX=9606	AURKB	0	27.917	18	5	35	4	344	39.3	9.29	791531	595419
P68871	Hemoglobin subunit beta OS=Homo sapiens OX=9606	HBB	0	27.901	56	6	26	6	147	16	7.28	600751	366326
P62136	Serine/threonine-protein phosphatase PP1-alpha catalytic subunit OS=Homo sapiens OX=9606	PPP1CA	0	27.891	25	6	21	2	330	37.5	6.33	536443	605403
Q9UPT5	Exocyst complex component 7 OS=Homo sapiens OX=9606	EXOC7	0	27.846	14	9	35	9	735	83.3	6.79	583950	481700
Q9NZL4	Hsp70-binding protein 1 OS=Homo sapiens OX=9606	HSPBP1	0	27.83	30	7	31	7	359	39.3	5.21	680871	635457
Q2NKX8	DNA excision repair protein ERCC-6-like OS=Homo sapiens OX=9606	ERCC6L	0	27.808	7	8	23	8	1250	141	5.31	386497	452050
Q9NX63	MICOS complex subunit MIC19 OS=Homo sapiens OX=9606	CHCHD3	0	27.786	29	6	30	6	227	26.1	8.28	828717	821636
P34932	Heat shock 70 kDa protein 4 OS=Homo sapiens OX=9606	HSPA4	0	27.768	11	7	23	7	840	94.3	5.19	308504	278417
Q86UK7	E3 ubiquitin-protein ligase ZNF598 OS=Homo sapiens OX=9606	ZNF598	0	27.756	11	9	42	9	904	98.6	8.4	543912	665621
Q14145	Kelch-like ECH-associated protein 1 OS=Homo sapiens OX=9606	KEAP1	0	27.752	14	8	50	8	624	69.6	6.44	555494	555031
Q7Z736	Pleckstrin homology domain-containing family H member 3 OS=Homo sapiens OX=9606	PLEKHH3	0	27.74	14	9	24	9	793	85.3	7.83	234558	257099
P40616	ADP-ribosylation factor-like protein 1 OS=Homo sapiens OX=9606	ARL1	0	27.711	28	5	49	5	181	20.4	5.72	858417	1.09547e+06
O15020	Spectrin beta chain, non-erythrocytic 2 OS=Homo sapiens OX=9606	SPTBN2	0	27.691	4	9	27	6	2390	271.2	6.11	117658	92203.5
P49959	Double-strand break repair protein MRE11 OS=Homo sapiens OX=9606	MRE11	0	27.68	12	7	14	7	708	80.5	5.9	149638	166004
O15160	DNA-directed RNA polymerases I and III subunit RPAC1 OS=Homo sapiens OX=9606	POLR1C	0	27.676	24	6	33	6	346	39.2	5.5	628723	894085	Met-loss+Acetyl [N-Term]
Q15648	Mediator of RNA polymerase II transcription subunit 1 OS=Homo sapiens OX=9606	MED1	0	27.673	9	8	30	8	1581	168.4	8.73	168290	209749
Q9NVW2	E3 ubiquitin-protein ligase RLIM OS=Homo sapiens OX=9606	RLIM	0	27.658	14	7	21	7	624	68.5	7.56	284378	280608
Q8NDZ4	Divergent protein kinase domain 2A OS=Homo sapiens OX=9606	DIPK2A	0	27.599	16	7	41	7	430	49.5	8.53	1.1215e+06	1.19041e+06
P25789	Proteasome subunit alpha type-4 OS=Homo sapiens OX=9606	PSMA4	0	27.537	25	6	50	6	261	29.5	7.72	4.66917e+06	4.77262e+06
Q9BTW9	Tubulin-specific chaperone D OS=Homo sapiens OX=9606	TBCD	0	27.466	8	8	31	8	1192	132.5	6.19	291910	284773
B2RTY4	Unconventional myosin-IXa OS=Homo sapiens OX=9606	MYO9A	0	27.422	4	9	35	8	2548	292.5	8.88	173323	258643
Q9BUL8	Programmed cell death protein 10 OS=Homo sapiens OX=9606	PDCD10	0	27.375	33	5	12	5	212	24.7	8.19	185207	313214
P31946	14-3-3 protein beta/alpha OS=Homo sapiens OX=9606	YWHAB	0	27.363	44	8	23	4	246	28.1	4.83	97375.3	150480
P52434	DNA-directed RNA polymerases I, II, and III subunit RPABC3 OS=Homo sapiens OX=9606	POLR2H	0	27.314	49	5	22	5	150	17.1	4.68	561458	592701
Q6PD62	RNA polymerase-associated protein CTR9 homolog OS=Homo sapiens OX=9606	CTR9	0	27.31	8	6	14	6	1173	133.4	6.77	348165	475025
Q8N201	Integrator complex subunit 1 OS=Homo sapiens OX=9606	INTS1	0	27.289	5	8	30	8	2190	244.1	6.13	1.5096e+06	1.74755e+06
Q9HAV4	Exportin-5 OS=Homo sapiens OX=9606	XPO5	0	27.191	7	7	36	7	1204	136.2	5.8	755873	567179
P83731	Large ribosomal subunit protein eL24 OS=Homo sapiens OX=9606	RPL24	0	27.183	29	5	169	5	157	17.8	11.25	4.86996e+07	7.81093e+07
Q9H9Y6	DNA-directed RNA polymerase I subunit RPA2 OS=Homo sapiens OX=9606	POLR1B	0	27.181	8	8	20	8	1135	128.1	7.83	268450	259923
Q8WWM7	Ataxin-2-like protein OS=Homo sapiens OX=9606	ATXN2L	0	27.179	8	6	33	6	1075	113.3	8.59	559826	553652
Q9BRX9	WD repeat domain-containing protein 83 OS=Homo sapiens OX=9606	WDR83	0	27.151	16	4	20	4	315	34.3	5.58	725702	672218
Q7Z4Q2	HEAT repeat-containing protein 3 OS=Homo sapiens OX=9606	HEATR3	0	27.141	11	6	30	6	680	74.5	5.11	584508	748090
P63241	Eukaryotic translation initiation factor 5A-1 OS=Homo sapiens OX=9606	EIF5A	0	27.131	31	3	32	3	154	16.8	5.24	1.23192e+06	1.39724e+06
O95433	Activator of 90 kDa heat shock protein ATPase homolog 1 OS=Homo sapiens OX=9606	AHSA1	0	27.09	23	6	28	6	338	38.3	5.53	891152	963943
Q9UM00	Calcium load-activated calcium channel OS=Homo sapiens OX=9606	TMCO1	0	27.084	15	3	48	3	239	27.1	10.26	2.57187e+06	2.32741e+06
Q8NBP0	Tetratricopeptide repeat protein 13 OS=Homo sapiens OX=9606	TTC13	0	27.078	11	8	27	8	860	96.8	7.01	267444	288398
P20618	Proteasome subunit beta type-1 OS=Homo sapiens OX=9606	PSMB1	0	27.054	28	6	53	6	241	26.5	8.13	1.57205e+06	1.72309e+06
P50579	Methionine aminopeptidase 2 OS=Homo sapiens OX=9606	METAP2	0	26.983	11	5	29	5	478	52.9	5.82	627659	515434
Q9NTI5	Sister chromatid cohesion protein PDS5 homolog B OS=Homo sapiens OX=9606	PDS5B	0	26.928	6	7	20	7	1447	164.6	8.47	291617	318670
O60313	Dynamin-like GTPase OPA1, mitochondrial OS=Homo sapiens OX=9606	OPA1	0	26.907	11	9	32	9	960	111.6	7.87	259718	339039
Q5PRF9	Protein Smaug homolog 2 OS=Homo sapiens OX=9606	SAMD4B	0	26.896	16	5	15	5	694	75.4	6.83	193012	228288
Q96SI9	Spermatid perinuclear RNA-binding protein OS=Homo sapiens OX=9606	STRBP	0	26.83	12	8	43	5	672	73.6	8.72	243571	284829
P62851	Small ribosomal subunit protein eS25 OS=Homo sapiens OX=9606	RPS25	0	26.821	33	5	641	5	125	13.7	10.11	6.19113e+08	5.36867e+08
Q9Y512	Sorting and assembly machinery component 50 homolog OS=Homo sapiens OX=9606	SAMM50	0	26.794	19	6	23	6	469	51.9	6.9	429820	416204
Q13601	KRR1 small subunit processome component homolog OS=Homo sapiens OX=9606	KRR1	0	26.757	23	7	44	7	381	43.6	9.77	872351	1.02426e+06	Met-loss+Acetyl [N-Term]
P61619	Protein transport protein Sec61 subunit alpha isoform 1 OS=Homo sapiens OX=9606	SEC61A1	0	26.678	15	6	34	4	476	52.2	8.06	1.64877e+06	1.38992e+06
Q96T17	MAP7 domain-containing protein 2 OS=Homo sapiens OX=9606	MAP7D2	0	26.675	9	5	23	5	732	81.9	8.84	250137	233324
Q9UM13	Anaphase-promoting complex subunit 10 OS=Homo sapiens OX=9606	ANAPC10	0	26.667	30	3	18	3	185	21.2	9.06	700132	694297
Q52LJ0	Protein FAM98B OS=Homo sapiens OX=9606	FAM98B	0	26.587	18	5	30	3	433	45.5	8.69	309509	284710
O00458	Interferon-related developmental regulator 1 OS=Homo sapiens OX=9606	IFRD1	0	26.565	18	6	30	6	451	50.2	7.18	428751	494197
Q5VUA4	Zinc finger protein 318 OS=Homo sapiens OX=9606	ZNF318	0	26.533	4	6	15	6	2279	251	7.2	271428	266049
O95202	Mitochondrial proton/calcium exchanger protein OS=Homo sapiens OX=9606	LETM1	0	26.504	12	7	29	7	739	83.3	6.7	258477	315460
Q8NBU5	Outer mitochondrial transmembrane helix translocase OS=Homo sapiens OX=9606	ATAD1	0	26.501	23	5	19	5	361	40.7	6.9	139376	282639
Q9BPZ2	Spindlin-2B OS=Homo sapiens OX=9606	SPIN2B	0	26.49	26	6	34	5	258	29.1	7.23	572253	681764
Q92667	A-kinase anchor protein 1, mitochondrial OS=Homo sapiens OX=9606	AKAP1	0	26.482	11	7	22	7	903	97.3	4.94	447093	417685
Q9NXX6	Non-structural maintenance of chromosomes element 4 homolog A OS=Homo sapiens OX=9606	NSMCE4A	0	26.472	18	4	15	4	385	44.3	5.38	178125	191115
P78346	Ribonuclease P protein subunit p30 OS=Homo sapiens OX=9606	RPP30	0	26.466	28	6	31	6	268	29.3	8.91	988146	1.18965e+06	Met-loss+Acetyl [N-Term]
Q8IY18	Structural maintenance of chromosomes protein 5 OS=Homo sapiens OX=9606	SMC5	0	26.432	8	8	18	8	1101	128.7	8.38	238417	196057
Q9NY61	Protein AATF OS=Homo sapiens OX=9606	AATF	0	26.424	13	5	9	5	560	63.1	4.94	172119	198420
A0AVF1	Intraflagellar transport protein 56 OS=Homo sapiens OX=9606	IFT56	0	26.419	15	7	17	7	554	64.1	6.93	379112	312191
Q9H4L7	SWI/SNF-related matrix-associated actin-dependent regulator of chromatin subfamily A containing DEAD/H box 1 OS=Homo sapiens OX=9606	SMARCAD1	0	26.351	7	4	11	4	1026	117.3	5.55	239988	315110
P05109	Protein S100-A8 OS=Homo sapiens OX=9606	S100A8	0	26.344	31	3	41	3	93	10.8	7.03	2.74083e+06	2.50024e+06
O75909	Cyclin-K OS=Homo sapiens OX=9606	CCNK	0	26.25	13	5	27	5	580	64.2	8.41	618492	559566
Q9UL54	Serine/threonine-protein kinase TAO2 OS=Homo sapiens OX=9606	TAOK2	0	26.233	10	9	30	8	1235	138.2	7.27	488736	350002
Q00587	Cdc42 effector protein 1 OS=Homo sapiens OX=9606	CDC42EP1	0	26.208	24	7	67	7	391	40.3	7.15	844717	902019
Q6P996	Pyridoxal-dependent decarboxylase domain-containing protein 1 OS=Homo sapiens OX=9606	PDXDC1	0	26.205	11	5	10	5	788	86.7	5.38	199104	180240
Q9Y237	Peptidyl-prolyl cis-trans isomerase NIMA-interacting 4 OS=Homo sapiens OX=9606	PIN4	0	26.193	31	4	69	4	131	13.8	9.77	3.40928e+06	3.57776e+06
Q9BWJ5	Splicing factor 3B subunit 5 OS=Homo sapiens OX=9606	SF3B5	0	26.169	38	3	41	3	86	10.1	6.35	3.59148e+06	3.17815e+06
O95625	Zinc finger and BTB domain-containing protein 11 OS=Homo sapiens OX=9606	ZBTB11	0	26.155	6	6	17	6	1053	119.3	8.66	276510	251087
P41091	Eukaryotic translation initiation factor 2 subunit 3 OS=Homo sapiens OX=9606	EIF2S3	0	26.151	20	8	24	8	472	51.1	8.4	416903	390300	Met-loss+Acetyl [N-Term]
P57740	Nuclear pore complex protein Nup107 OS=Homo sapiens OX=9606	NUP107	0	26.141	12	9	24	9	925	106.3	5.43	1.19012e+06	1.10044e+06
Q09161	Nuclear cap-binding protein subunit 1 OS=Homo sapiens OX=9606	NCBP1	0	26.125	11	7	31	7	790	91.8	6.43	483409	454905
Q5SSJ5	Heterochromatin protein 1-binding protein 3 OS=Homo sapiens OX=9606	HP1BP3	0	26.091	14	8	34	8	553	61.2	9.67	579200	468809
Q9UBS4	DnaJ homolog subfamily B member 11 OS=Homo sapiens OX=9606	DNAJB11	0	25.985	16	7	37	7	358	40.5	6.18	663755	776487
Q5T6F2	Ubiquitin-associated protein 2 OS=Homo sapiens OX=9606	UBAP2	0	25.975	11	7	17	7	1119	117	7.34	235162	226545
Q9Y6V7	Probable ATP-dependent RNA helicase DDX49 OS=Homo sapiens OX=9606	DDX49	0	25.973	17	6	30	6	483	54.2	9.06	307875	407094
Q7KZN9	Heme A synthase COX15 OS=Homo sapiens OX=9606	COX15	0	25.922	22	7	40	7	410	46	9.82	742000	780502
Q9Y3B4	Splicing factor 3B subunit 6 OS=Homo sapiens OX=9606	SF3B6	0	25.87	28	3	47	3	125	14.6	9.38	5.38584e+06	5.82821e+06
Q8N9N2	Activating signal cointegrator 1 complex subunit 1 OS=Homo sapiens OX=9606	ASCC1	0	25.835	13	4	40	4	400	45.5	5.54	1.19608e+06	1.22763e+06
Q9UQ80	Proliferation-associated protein 2G4 OS=Homo sapiens OX=9606	PA2G4	0	25.795	18	7	38	7	394	43.8	6.55	478502	363329
O43324	Eukaryotic translation elongation factor 1 epsilon-1 OS=Homo sapiens OX=9606	EEF1E1	0	25.768	36	6	74	6	174	19.8	8.54	1.51571e+06	1.62872e+06	Met-loss+Acetyl [N-Term]
Q70EL1	Ubiquitin carboxyl-terminal hydrolase 54 OS=Homo sapiens OX=9606	USP54	0	25.739	5	7	15	7	1684	187.3	7.28	113816	126435
Q00577	Transcriptional activator protein Pur-alpha OS=Homo sapiens OX=9606	PURA	0	25.608	15	3	19	3	322	34.9	6.44	477810	654173
P42356	Phosphatidylinositol 4-kinase alpha OS=Homo sapiens OX=9606	PI4KA	0	25.512	4	7	28	7	2102	236.7	7.06	369569	323104
Q9GZS3	Superkiller complex protein 8 OS=Homo sapiens OX=9606	SKIC8	0	25.51	26	6	19	6	305	33.6	5.47	448167	461797	Met-loss+Acetyl [N-Term]
Q9HCL2	Glycerol-3-phosphate acyltransferase 1, mitochondrial OS=Homo sapiens OX=9606	GPAM	0	25.488	12	7	17	7	828	93.7	7.74	293677	350400
Q6PJI9	GATOR2 complex protein WDR59 OS=Homo sapiens OX=9606	WDR59	0	25.443	10	7	11	7	974	109.7	7.91	194360	226605
Q96SB4	SRSF protein kinase 1 OS=Homo sapiens OX=9606	SRPK1	0	25.345	13	7	32	6	655	74.3	6.16	454051	499240
Q9HC07	Putative divalent cation/proton antiporter TMEM165 OS=Homo sapiens OX=9606	TMEM165	0	25.223	19	3	17	3	324	34.9	7.02	472943	450743
Q9H5H4	Zinc finger protein 768 OS=Homo sapiens OX=9606	ZNF768	0	25.209	16	8	30	7	540	60.2	7.97	518409	476275
Q7L590	Protein MCM10 homolog OS=Homo sapiens OX=9606	MCM10	0	25.204	11	7	36	7	875	98.1	8.75	545518	342082
P53396	ATP-citrate synthase OS=Homo sapiens OX=9606	ACLY	0	25.184	10	8	36	8	1101	120.8	7.33	2.11e+06	1.83008e+06
Q15776	Zinc finger protein with KRAB and SCAN domains 8 OS=Homo sapiens OX=9606	ZKSCAN8	0	25.101	14	7	35	7	578	65.8	7.39	765200	605011
Q13409	Cytoplasmic dynein 1 intermediate chain 2 OS=Homo sapiens OX=9606	DYNC1I2	0	25.097	12	6	24	6	638	71.4	5.2	877150	920490
Q6ZN55	Zinc finger protein 574 OS=Homo sapiens OX=9606	ZNF574	0	25.084	8	4	27	4	896	98.8	8.07	425911	514575
O60678	Protein arginine N-methyltransferase 3 OS=Homo sapiens OX=9606	PRMT3	0	25.025	15	6	28	6	531	59.9	5.35	336330	437598
Q8WUQ7	Splicing factor Cactin OS=Homo sapiens OX=9606	CACTIN	0	25	14	7	22	7	758	88.6	9.14	207077	234465
Q15773	Myeloid leukemia factor 2 OS=Homo sapiens OX=9606	MLF2	0	24.996	25	4	23	4	248	28.1	6.9	606830	553923
P55735	Protein SEC13 homolog OS=Homo sapiens OX=9606	SEC13	0	24.958	15	3	12	3	322	35.5	5.48	433873	470379	Met-loss+Acetyl [N-Term]
Q13155	Aminoacyl tRNA synthase complex-interacting multifunctional protein 2 OS=Homo sapiens OX=9606	AIMP2	0	24.955	22	5	23	5	320	35.3	8.22	682098	691335
Q8IWA0	WD repeat-containing protein 75 OS=Homo sapiens OX=9606	WDR75	0	24.944	9	6	33	6	830	94.4	5.96	435841	583385
Q86UE4	Protein LYRIC OS=Homo sapiens OX=9606	MTDH	0	24.911	14	6	24	6	582	63.8	9.32	539432	317863
Q9Y3E5	Peptidyl-tRNA hydrolase 2, mitochondrial OS=Homo sapiens OX=9606	PTRH2	0	24.894	32	3	21	3	179	19.2	8.73	985310	1.141e+06
O75821	Eukaryotic translation initiation factor 3 subunit G OS=Homo sapiens OX=9606	EIF3G	0	24.89	16	4	32	4	320	35.6	6.13	789189	811377
Q8TED0	U3 small nucleolar RNA-associated protein 15 homolog OS=Homo sapiens OX=9606	UTP15	0	24.868	17	7	38	7	518	58.4	9.11	896880	1.02519e+06	Met-loss+Acetyl [N-Term]
Q9Y5K8	V-type proton ATPase subunit D OS=Homo sapiens OX=9606	ATP6V1D	0	24.847	28	4	20	4	247	28.2	9.36	387842	374615
O75962	Triple functional domain protein OS=Homo sapiens OX=9606	TRIO	0	24.815	4	8	12	8	3097	346.7	6.37	154312	157959
Q70CQ2	Ubiquitin carboxyl-terminal hydrolase 34 OS=Homo sapiens OX=9606	USP34	0	24.811	3	9	23	9	3546	404	5.82	255146	276307
Q9UHB6	LIM domain and actin-binding protein 1 OS=Homo sapiens OX=9606	LIMA1	0	24.81	14	7	18	7	759	85.2	6.84	353629	318787
Q6NUK1	Mitochondrial adenyl nucleotide antiporter SLC25A24 OS=Homo sapiens OX=9606	SLC25A24	0	24.647	21	8	45	8	477	53.3	6.33	512119	616386
Q86WJ1	Chromodomain-helicase-DNA-binding protein 1-like OS=Homo sapiens OX=9606	CHD1L	0	24.608	9	7	27	7	897	100.9	6.9	333818	328777
Q8WXF1	Paraspeckle component 1 OS=Homo sapiens OX=9606	PSPC1	0	24.49	18	7	35	7	523	58.7	6.67	879282	733454
Q8IXI1	Mitochondrial Rho GTPase 2 OS=Homo sapiens OX=9606	RHOT2	0	24.471	15	7	27	5	618	68.1	5.86	255200	279240
Q9P0J0	NADH dehydrogenase [ubiquinone] 1 alpha subcomplex subunit 13 OS=Homo sapiens OX=9606	NDUFA13	0	24.471	40	5	25	5	144	16.7	8.43	1.63632e+06	1.99125e+06
O94776	Metastasis-associated protein MTA2 OS=Homo sapiens OX=9606	MTA2	0	24.466	14	8	37	7	668	75	9.66	510589	429126
Q9BRJ6	Protein cholesin OS=Homo sapiens OX=9606	C7orf50	0	24.465	36	4	23	4	194	22.1	9.64	475303	424751
Q13405	Large ribosomal subunit protein mL49 OS=Homo sapiens OX=9606	MRPL49	0	24.45	30	4	23	4	166	19.2	9.45	465676	485880
Q14103	Heterogeneous nuclear ribonucleoprotein D0 OS=Homo sapiens OX=9606	HNRNPD	0	24.405	15	5	20	4	355	38.4	7.81	967999	1.08514e+06
Q86XN7	Proline and serine-rich protein 1 OS=Homo sapiens OX=9606	PROSER1	0	24.402	8	5	18	5	944	95.6	8.88	363586	412821
O43819	Protein SCO2 homolog, mitochondrial OS=Homo sapiens OX=9606	SCO2	0	24.395	16	4	33	4	266	29.8	8.85	1.58645e+06	1.26775e+06
Q7Z417	FMR1-interacting protein NUFIP2 OS=Homo sapiens OX=9606	NUFIP2	0	24.392	15	6	17	6	695	76.1	8.7	276447	248738
P23921	Ribonucleoside-diphosphate reductase large subunit OS=Homo sapiens OX=9606	RRM1	0	24.375	14	8	24	8	792	90	7.15	243328	275187
P29084	Transcription initiation factor IIE subunit beta OS=Homo sapiens OX=9606	GTF2E2	0	24.336	27	5	16	5	291	33	9.66	322580	418297
Q9BYG3	MKI67 FHA domain-interacting nucleolar phosphoprotein OS=Homo sapiens OX=9606	NIFK	0	24.303	25	5	17	5	293	34.2	9.88	269374	304399	Met-loss+Acetyl [N-Term]
Q8IXI2	Mitochondrial Rho GTPase 1 OS=Homo sapiens OX=9606	RHOT1	0	24.289	16	7	39	6	618	70.7	6.27	728674	805544
Q9H0U3	Dolichyl-diphosphooligosaccharide--protein glycosyltransferase subunit MAGT1 OS=Homo sapiens OX=9606	MAGT1	0	24.284	20	7	34	7	335	38	9.63	1.85658e+06	1.68614e+06
Q9NZJ7	Mitochondrial carrier homolog 1 OS=Homo sapiens OX=9606	MTCH1	0	24.276	17	5	51	5	389	41.5	9.32	1.08305e+06	1.04138e+06
O94991	SLIT and NTRK-like protein 5 OS=Homo sapiens OX=9606	SLITRK5	0	24.275	8	6	24	6	958	107.4	6.95	245212	288532
Q9UK59	Lariat debranching enzyme OS=Homo sapiens OX=9606	DBR1	0	24.198	14	6	42	6	544	61.5	5.47	583256	685027
Q8N5P1	Zinc finger CCCH domain-containing protein 8 OS=Homo sapiens OX=9606	ZC3H8	0	24.195	9	2	18	2	291	33.6	8.28	773913	576015
Q8NBQ5	Estradiol 17-beta-dehydrogenase 11 OS=Homo sapiens OX=9606	HSD17B11	0	24.183	25	7	37	7	300	32.9	9.17	755042	878436
Q9BVQ7	ATPase family gene 2 protein homolog B OS=Homo sapiens OX=9606	AFG2B	0	24.119	11	6	26	6	753	80.7	8.09	348477	360506
P61160	Actin-related protein 2 OS=Homo sapiens OX=9606	ACTR2	0	24.115	14	4	35	4	394	44.7	6.74	350284	420971
Q96EY4	Translation machinery-associated protein 16 OS=Homo sapiens OX=9606	TMA16	0	24.102	44	6	39	6	203	23.8	9.26	2.07411e+06	1.94679e+06
Q5VT25	Serine/threonine-protein kinase MRCK alpha OS=Homo sapiens OX=9606	CDC42BPA	0	24.09	5	7	14	7	1732	197.2	6.58	219904	266949
Q6P5R6	Ribosomal protein eL22-like OS=Homo sapiens OX=9606	RPL22L1	0	24.003	39	3	11	3	122	14.6	9.38	2.11682e+06	2.67987e+06
Q5VZE5	N-alpha-acetyltransferase 35, NatC auxiliary subunit OS=Homo sapiens OX=9606	NAA35	0	23.994	13	8	23	8	725	83.6	7.05	365560	349035
Q5JPE7	BOS complex subunit NOMO2 OS=Homo sapiens OX=9606	NOMO2	0	23.99	8	7	20	7	1267	139.4	5.76	263088	236115
Q9UGR2	Zinc finger CCCH domain-containing protein 7B OS=Homo sapiens OX=9606	ZC3H7B	0	23.971	10	7	30	7	977	109.8	7.25	610653	544447
P27694	Replication protein A 70 kDa DNA-binding subunit OS=Homo sapiens OX=9606	RPA1	0	23.97	13	6	17	6	616	68.1	7.21	235593	216525
P48556	26S proteasome non-ATPase regulatory subunit 8 OS=Homo sapiens OX=9606	PSMD8	0	23.962	15	5	58	5	350	39.6	9.7	1.90516e+06	1.30814e+06
Q9Y2P8	RNA 3'-terminal phosphate cyclase-like protein OS=Homo sapiens OX=9606	RCL1	0	23.96	20	7	50	7	373	40.8	9.26	1.11668e+06	973042
Q15459	Splicing factor 3A subunit 1 OS=Homo sapiens OX=9606	SF3A1	0	23.95	9	6	30	6	793	88.8	5.22	284607	313934
P20290	Transcription factor BTF3 OS=Homo sapiens OX=9606	BTF3	0	23.861	46	4	18	4	206	22.2	9.38	265495	296445
Q9H000	E3 ubiquitin-protein ligase makorin-2 OS=Homo sapiens OX=9606	MKRN2	0	23.827	14	6	24	6	416	46.9	7.61	670754	681043
P55072	Transitional endoplasmic reticulum ATPase OS=Homo sapiens OX=9606	VCP	0	23.8	14	8	24	8	806	89.3	5.26	322699	238506
Q8TEQ6	Gem-associated protein 5 OS=Homo sapiens OX=9606	GEMIN5	0	23.773	6	7	39	7	1508	168.5	6.62	1.10235e+06	1.15224e+06
Q659C4	La-related protein 1B OS=Homo sapiens OX=9606	LARP1B	0	23.77	9	6	19	4	914	105.3	7.61	206855	221592
P01024	Complement C3 OS=Homo sapiens OX=9606	C3	0	23.735	7	6	24	6	1663	187	6.4	354533	588522
Q8IUF1	Zinc-regulated GTPase metalloprotein activator 1B OS=Homo sapiens OX=9606	ZNG1B	0	23.734	23	7	22	7	395	44	4.89	220422	315466
Q00537	Cyclin-dependent kinase 17 OS=Homo sapiens OX=9606	CDK17	0	23.695	14	7	49	6	523	59.5	9.03	233440	217394
P35269	General transcription factor IIF subunit 1 OS=Homo sapiens OX=9606	GTF2F1	0	23.664	19	7	23	7	517	58.2	7.49	161947	386506	Met-loss+Acetyl [N-Term]
P61006	Ras-related protein Rab-8A OS=Homo sapiens OX=9606	RAB8A	0	23.646	27	5	58	3	207	23.7	9.07	278095	286808
P05198	Eukaryotic translation initiation factor 2 subunit 1 OS=Homo sapiens OX=9606	EIF2S1	0	23.611	23	6	49	6	315	36.1	5.08	774492	752812
O75477	Erlin-1 OS=Homo sapiens OX=9606	ERLIN1	0	23.59	15	5	59	3	348	39.1	7.87	402439	438364
Q99959	Plakophilin-2 OS=Homo sapiens OX=9606	PKP2	0	23.588	10	7	18	7	881	97.4	9.33	193743	210099	Met-loss+Acetyl [N-Term]
Q9NXW2	DnaJ homolog subfamily B member 12 OS=Homo sapiens OX=9606	DNAJB12	0	23.559	19	5	40	5	375	41.8	8.69	840818	735764
Q9NY12	H/ACA ribonucleoprotein complex subunit 1 OS=Homo sapiens OX=9606	GAR1	0	23.486	17	4	69	4	217	22.3	10.92	6.90976e+06	8.36752e+06
O75150	E3 ubiquitin-protein ligase BRE1B OS=Homo sapiens OX=9606	RNF40	0	23.459	9	6	16	6	1001	113.6	6.29	216326	197594
Q7Z7H8	Large ribosomal subunit protein uL10m OS=Homo sapiens OX=9606	MRPL10	0	23.458	28	5	27	5	261	29.3	9.58	1.31573e+06	1.45181e+06
P19367	Hexokinase-1 OS=Homo sapiens OX=9606	HK1	0	23.449	9	8	27	5	917	102.4	6.8	201701	167233
Q9P0L0	Vesicle-associated membrane protein-associated protein A OS=Homo sapiens OX=9606	VAPA	0	23.444	24	5	24	4	249	27.9	8.62	297790	373996
Q6P1L8	Large ribosomal subunit protein uL14m OS=Homo sapiens OX=9606	MRPL14	0	23.426	41	5	45	5	145	15.9	10.24	2.8651e+06	3.21748e+06
Q9HDC9	Adipocyte plasma membrane-associated protein OS=Homo sapiens OX=9606	APMAP	0	23.421	20	6	17	6	416	46.5	6.16	354897	348090
P30260	Cell division cycle protein 27 homolog OS=Homo sapiens OX=9606	CDC27	0	23.351	9	8	29	8	824	91.8	7.02	520651	404730
P36507	Dual specificity mitogen-activated protein kinase kinase 2 OS=Homo sapiens OX=9606	MAP2K2	0	23.35	20	5	14	5	400	44.4	6.55	296189	211958
P15170	Eukaryotic peptide chain release factor GTP-binding subunit ERF3A OS=Homo sapiens OX=9606	GSPT1	0	23.346	14	5	12	5	499	55.7	5.62	332088	268593
P50454	Serpin H1 OS=Homo sapiens OX=9606	SERPINH1	0	23.339	17	6	32	6	418	46.4	8.69	610390	601391
O00139	Kinesin-like protein KIF2A OS=Homo sapiens OX=9606	KIF2A	0	23.333	9	6	37	6	706	79.9	6.68	652918	683861
Q92804	TATA-binding protein-associated factor 2N OS=Homo sapiens OX=9606	TAF15	0	23.323	14	4	113	2	592	61.8	8.02		105878
Q15070	Mitochondrial inner membrane protein OXA1L OS=Homo sapiens OX=9606	OXA1L	0	23.299	9	4	38	4	435	48.5	9.45	1.18898e+06	1.36734e+06
P09001	Large ribosomal subunit protein uL3m OS=Homo sapiens OX=9606	MRPL3	0	23.257	18	6	22	6	348	38.6	9.48	640378	315188
O43663	Protein regulator of cytokinesis 1 OS=Homo sapiens OX=9606	PRC1	0	23.227	15	8	75	7	620	71.6	6.68	333443	314298
Q86XP3	ATP-dependent RNA helicase DDX42 OS=Homo sapiens OX=9606	DDX42	0	23.215	11	7	36	7	938	102.9	7.02	396368	423102
O15372	Eukaryotic translation initiation factor 3 subunit H OS=Homo sapiens OX=9606	EIF3H	0	23.178	24	7	39	7	352	39.9	6.54	1.07763e+06	1.32079e+06
Q9Y619	Mitochondrial ornithine transporter 1 OS=Homo sapiens OX=9606	SLC25A15	0	23.158	21	5	25	5	301	32.7	9.13	563021	541598
Q7L3T8	Probable proline--tRNA ligase, mitochondrial OS=Homo sapiens OX=9606	PARS2	0	23.15	19	5	15	5	475	53.2	8.1	360780	382445
O00487	26S proteasome non-ATPase regulatory subunit 14 OS=Homo sapiens OX=9606	PSMD14	0	23.085	21	5	33	5	310	34.6	6.52	4.07584e+06	3.35496e+06
P52789	Hexokinase-2 OS=Homo sapiens OX=9606	HK2	0	23.035	8	7	26	4	917	102.3	6.05	250177	206944
Q9H9J2	Large ribosomal subunit protein mL44 OS=Homo sapiens OX=9606	MRPL44	0	23.028	19	6	23	6	332	37.5	8.4	516781	606669
Q9NYK5	Large ribosomal subunit protein mL39 OS=Homo sapiens OX=9606	MRPL39	0	23.015	25	7	27	7	338	38.7	7.65	379024	435223
Q14147	Probable ATP-dependent RNA helicase DHX34 OS=Homo sapiens OX=9606	DHX34	0	23.003	7	6	13	6	1143	128	7.56	168180	268180
Q9BSC4	Nucleolar protein 10 OS=Homo sapiens OX=9606	NOL10	0	23.002	13	7	28	7	688	80.3	8.46	327680	307671
Q8TF76	Serine/threonine-protein kinase haspin OS=Homo sapiens OX=9606	HASPIN	0	22.984	6	3	13	3	798	88.4	9.16	414989	473613
Q96HA1	Nuclear envelope pore membrane protein POM 121 OS=Homo sapiens OX=9606	POM121	0	22.957	7	7	24	2	1249	127.6	10.56	141651	216013
P26639	Threonine--tRNA ligase 1, cytoplasmic OS=Homo sapiens OX=9606	TARS1	0	22.951	8	6	22	6	723	83.4	6.67	418182	388273
Q56NI9	N-acetyltransferase ESCO2 OS=Homo sapiens OX=9606	ESCO2	0	22.932	12	6	23	6	601	68.3	9.39	340837	351174
Q8N0V3	Putative ribosome-binding factor A, mitochondrial OS=Homo sapiens OX=9606	RBFA	0	22.916	19	5	17	5	343	38.3	7.85	338846	306077
O94915	Protein furry homolog-like OS=Homo sapiens OX=9606	FRYL	0	22.83	3	7	15	7	3013	339.4	5.58	158901	182446
P08243	Asparagine synthetase [glutamine-hydrolyzing] OS=Homo sapiens OX=9606	ASNS	0	22.765	14	7	24	7	561	64.3	6.86	315149	397334
P13073	Cytochrome c oxidase subunit 4 isoform 1, mitochondrial OS=Homo sapiens OX=9606	COX4I1	0	22.761	31	5	34	5	169	19.6	9.51	1.23805e+06	1.11974e+06
Q16875	6-phosphofructo-2-kinase/fructose-2,6-bisphosphatase 3 OS=Homo sapiens OX=9606	PFKFB3	0	22.753	12	6	36	5	520	59.6	8.21	454307	390165
P69905	Hemoglobin subunit alpha OS=Homo sapiens OX=9606	HBA1	0	22.751	28	3	37	3	142	15.2	8.68	1.35055e+06	1.58358e+06
P62888	Large ribosomal subunit protein eL30 OS=Homo sapiens OX=9606	RPL30	0	22.75	26	5	104	5	115	12.8	9.63	1.55516e+07	1.6388e+07
P45954	Short/branched chain specific acyl-CoA dehydrogenase, mitochondrial OS=Homo sapiens OX=9606	ACADSB	0	22.73	18	5	13	5	432	47.5	6.99	165020	166960
Q9BQ67	Glutamate-rich WD repeat-containing protein 1 OS=Homo sapiens OX=9606	GRWD1	0	22.693	16	5	21	5	446	49.4	4.92	517834	681300
P11388	DNA topoisomerase 2-alpha OS=Homo sapiens OX=9606	TOP2A	0	22.666	6	7	26	7	1531	174.3	8.72	273733	304664
Q8TAG9	Exocyst complex component 6 OS=Homo sapiens OX=9606	EXOC6	0	22.638	10	7	26	7	804	93.7	6.2	268961	253838
P47756	F-actin-capping protein subunit beta OS=Homo sapiens OX=9606	CAPZB	0	22.636	23	6	27	6	272	30.6	6	367300	400184
P56385	ATP synthase subunit e, mitochondrial OS=Homo sapiens OX=9606	ATP5ME	0	22.591	42	3	64	3	69	7.9	9.35	2.04298e+06	1.88605e+06	Met-loss [N-Term]
Q9H3K6	BolA-like protein 2 OS=Homo sapiens OX=9606	BOLA2	0	22.578	40	3	53	3	86	10.1	6.52	4.89112e+06	4.30713e+06
Q969X5	Endoplasmic reticulum-Golgi intermediate compartment protein 1 OS=Homo sapiens OX=9606	ERGIC1	0	22.563	22	5	11	5	290	32.6	7.06	245878	288511
Q8ND04	Nonsense-mediated mRNA decay factor SMG8 OS=Homo sapiens OX=9606	SMG8	0	22.513	7	6	13	6	991	109.6	7.68	161916	200870
Q53EZ4	Centrosomal protein of 55 kDa OS=Homo sapiens OX=9606	CEP55	0	22.511	18	6	12	6	464	54.1	7.01	353149	335362
P20339	Ras-related protein Rab-5A OS=Homo sapiens OX=9606	RAB5A	0	22.468	32	5	36	3	215	23.6	8.15	104797	123595
Q14318	Peptidyl-prolyl cis-trans isomerase FKBP8 OS=Homo sapiens OX=9606	FKBP8	0	22.463	23	6	23	6	412	44.5	4.84	502647	288323
P51572	B-cell receptor-associated protein 31 OS=Homo sapiens OX=9606	BCAP31	0	22.447	22	5	36	5	246	28	8.44	1.40181e+06	1.19494e+06
P50213	Isocitrate dehydrogenase [NAD] subunit alpha, mitochondrial OS=Homo sapiens OX=9606	IDH3A	0	22.421	22	6	27	6	366	39.6	6.92	274024	283408
O43395	U4/U6 small nuclear ribonucleoprotein Prp3 OS=Homo sapiens OX=9606	PRPF3	0	22.351	12	6	16	6	683	77.5	9.5	403746	281835
Q8N5A5	Zinc finger CCCH-type with G patch domain-containing protein OS=Homo sapiens OX=9606	ZGPAT	0	22.314	14	7	24	7	531	57.3	5.43	228600	231650
Q9NP64	Zinc finger CCHC domain-containing protein 17 OS=Homo sapiens OX=9606	ZCCHC17	0	22.313	22	4	14	4	241	27.6	9.7	814622	704014
A8CG34	Nuclear envelope pore membrane protein POM 121C OS=Homo sapiens OX=9606	POM121C	0	22.222	7	7	23	2	1229	125	10.37	78198.2	137816
P51587	Breast cancer type 2 susceptibility protein OS=Homo sapiens OX=9606	BRCA2	0	22.179	2	6	14	6	3418	384	6.71	246323	189351
Q96BM9	ADP-ribosylation factor-like protein 8A OS=Homo sapiens OX=9606	ARL8A	0	22.148	31	4	29	4	186	21.4	7.77	399382	359196
Q12816	Trophinin OS=Homo sapiens OX=9606	TRO	0	22.142	4	6	40	3	1431	143.6	9.03	203844	286015
Q92973	Transportin-1 OS=Homo sapiens OX=9606	TNPO1	0	22.138	7	5	22	5	898	102.3	4.98	522599	548005
Q96CB8	Integrator complex subunit 12 OS=Homo sapiens OX=9606	INTS12	0	22.084	15	5	15	5	462	48.8	9.69	279127	233003
O95140	Mitofusin-2 OS=Homo sapiens OX=9606	MFN2	0	22.062	11	7	14	7	757	86.3	6.98	200310	269041
P10644	cAMP-dependent protein kinase type I-alpha regulatory subunit OS=Homo sapiens OX=9606	PRKAR1A	0	22.035	15	5	18	5	381	43	5.35	259834	331641
Q15369	Elongin-C OS=Homo sapiens OX=9606	ELOC	0	21.977	37	3	17	3	112	12.5	4.78	989010	839283
P62826	GTP-binding nuclear protein Ran OS=Homo sapiens OX=9606	RAN	0	21.952	25	5	52	5	216	24.4	7.49	3.56205e+06	3.06402e+06
P31040	Succinate dehydrogenase [ubiquinone] flavoprotein subunit, mitochondrial OS=Homo sapiens OX=9606	SDHA	0	21.95	9	4	6	4	664	72.6	7.39	224094	185026
Q9UHW5	GPN-loop GTPase 3 OS=Homo sapiens OX=9606	GPN3	0	21.911	19	3	12	3	284	32.7	4.5	408071	542637
Q8IYU8	Calcium uptake protein 2, mitochondrial OS=Homo sapiens OX=9606	MICU2	0	21.875	18	6	22	6	434	49.6	9.09	170284	198047
Q9ULH0	Kinase D-interacting substrate of 220 kDa OS=Homo sapiens OX=9606	KIDINS220	0	21.792	6	7	17	7	1771	196.4	6.62	126745	149958
P51991	Heterogeneous nuclear ribonucleoprotein A3 OS=Homo sapiens OX=9606	HNRNPA3	0	21.787	15	6	23	5	378	39.6	9.01	412682	349234
P20042	Eukaryotic translation initiation factor 2 subunit 2 OS=Homo sapiens OX=9606	EIF2S2	0	21.774	21	6	15	6	333	38.4	5.8	289219	273343
Q9UL03	Integrator complex subunit 6 OS=Homo sapiens OX=9606	INTS6	0	21.703	11	7	24	7	887	100.3	8.62	262423	356796
P51956	Serine/threonine-protein kinase Nek3 OS=Homo sapiens OX=9606	NEK3	0	21.696	12	3	4	3	506	57.7	7.17	200371	207373
Q00688	Peptidyl-prolyl cis-trans isomerase FKBP3 OS=Homo sapiens OX=9606	FKBP3	0	21.666	25	5	38	5	224	25.2	9.28	1.03524e+06	852122
O15067	Phosphoribosylformylglycinamidine synthase OS=Homo sapiens OX=9606	PFAS	0	21.651	9	6	11	6	1338	144.6	5.76	140501	169892
P51553	Isocitrate dehydrogenase [NAD] subunit gamma, mitochondrial OS=Homo sapiens OX=9606	IDH3G	0	21.638	21	5	12	5	393	42.8	8.5	364397	471399
Q9UQ84	Exonuclease 1 OS=Homo sapiens OX=9606	EXO1	0	21.573	9	4	10	4	846	94	8.31	179032	173557
Q9NRX1	RNA-binding protein PNO1 OS=Homo sapiens OX=9606	PNO1	0	21.569	25	5	18	5	252	27.9	9.73	622163	595455
Q8NI36	WD repeat-containing protein 36 OS=Homo sapiens OX=9606	WDR36	0	21.545	7	6	31	6	951	105.3	7.53	348521	424371
P57088	Transmembrane protein 33 OS=Homo sapiens OX=9606	TMEM33	0	21.524	16	4	56	4	247	28	9.7	4.2461e+06	4.17984e+06
Q96GQ7	Probable ATP-dependent RNA helicase DDX27 OS=Homo sapiens OX=9606	DDX27	0	21.514	9	7	27	7	796	89.8	9.28	390662	398939
P10155	RNA-binding protein RO60 OS=Homo sapiens OX=9606	RO60	0	21.511	9	4	17	4	538	60.6	8.03	580187	747933
P61106	Ras-related protein Rab-14 OS=Homo sapiens OX=9606	RAB14	0	21.493	38	5	40	4	215	23.9	6.21	296762	315924
Q14671	Pumilio homolog 1 OS=Homo sapiens OX=9606	PUM1	0	21.457	6	7	21	7	1186	126.4	6.84	197164	184250
P78345	Ribonuclease P protein subunit p38 OS=Homo sapiens OX=9606	RPP38	0	21.442	25	6	20	6	283	31.8	9.92	397104	445911
Q9H8M2	Bromodomain-containing protein 9 OS=Homo sapiens OX=9606	BRD9	0	21.391	6	2	17	2	597	67	6.19	948064	757457
P42224	Signal transducer and activator of transcription 1-alpha/beta OS=Homo sapiens OX=9606	STAT1	0	21.37	10	5	18	5	750	87.3	6.05	140044	174174
P13984	General transcription factor IIF subunit 2 OS=Homo sapiens OX=9606	GTF2F2	0	21.33	25	4	11	4	249	28.4	9.23	432329	431308
O00443	Phosphatidylinositol 4-phosphate 3-kinase C2 domain-containing subunit alpha OS=Homo sapiens OX=9606	PIK3C2A	0	21.322	4	6	14	6	1686	190.6	8.02	149133	198135
O76031	ATP-dependent Clp protease ATP-binding subunit clpX-like, mitochondrial OS=Homo sapiens OX=9606	CLPX	0	21.307	13	7	25	7	633	69.2	7.58	170426	184411
Q49A26	Cytokine-like nuclear factor N-PAC OS=Homo sapiens OX=9606	GLYR1	0	21.284	11	5	23	5	553	60.5	9.17	484603	524389
O75494	Serine/arginine-rich splicing factor 10 OS=Homo sapiens OX=9606	SRSF10	0	21.2	17	4	35	3	262	31.3	11.27	796559	755607
O75396	Vesicle-trafficking protein SEC22b OS=Homo sapiens OX=9606	SEC22B	0	21.199	43	7	21	7	215	24.7	8.51	350060	383623	Met-loss [N-Term]
Q9Y388	RNA-binding motif protein, X-linked 2 OS=Homo sapiens OX=9606	RBMX2	0	21.179	16	5	34	5	322	37.3	9.83	801045	783052
Q9H300	Presenilin-associated rhomboid-like protein, mitochondrial OS=Homo sapiens OX=9606	PARL	0	21.155	16	5	20	5	379	42.2	9.79	620525	682350
P46776	Large ribosomal subunit protein uL15 OS=Homo sapiens OX=9606	RPL27A	0	21.146	26	4	184	4	148	16.6	11	6.31896e+07	8.92335e+07
Q9Y291	Small ribosomal subunit protein mS33 OS=Homo sapiens OX=9606	MRPS33	0	21.134	49	4	20	4	106	12.6	10.11	359485	818300
Q15633	RISC-loading complex subunit TARBP2 OS=Homo sapiens OX=9606	TARBP2	0	21.123	16	5	15	5	366	39	6.54	560291	544255
P28074	Proteasome subunit beta type-5 OS=Homo sapiens OX=9606	PSMB5	0	21.095	21	4	22	4	263	28.5	6.92	727016	857124
Q96J01	THO complex subunit 3 OS=Homo sapiens OX=9606	THOC3	0	21.049	19	6	25	6	351	38.7	6.09	858677	1.18045e+06
O15355	Protein phosphatase 1G OS=Homo sapiens OX=9606	PPM1G	0	21.035	13	5	17	5	546	59.2	4.36	388240	232920
Q9BZE1	Large ribosomal subunit protein mL37 OS=Homo sapiens OX=9606	MRPL37	0	21.027	13	4	28	4	423	48.1	8.59	520220	495544
Q08379	Golgin subfamily A member 2 OS=Homo sapiens OX=9606	GOLGA2	0	20.98	7	5	14	5	1002	113	5.02	176489	205028
A1L0T0	2-hydroxyacyl-CoA lyase 2 OS=Homo sapiens OX=9606	ILVBL	0	20.947	15	5	11	5	632	67.8	8.15	202227	366604
Q9H6R0	ATP-dependent RNA helicase DHX33 OS=Homo sapiens OX=9606	DHX33	0	20.915	12	7	22	7	707	78.8	8.91	204456	162085
Q96K58	Zinc finger protein 668 OS=Homo sapiens OX=9606	ZNF668	0	20.902	12	6	33	6	619	67.9	8.9	606565	513094
P18859	ATP synthase-coupling factor 6, mitochondrial OS=Homo sapiens OX=9606	ATP5PF	0	20.844	37	4	17	4	108	12.6	9.52	1.21175e+06	996924
A0JLT2	Mediator of RNA polymerase II transcription subunit 19 OS=Homo sapiens OX=9606	MED19	0	20.835	20	2	4	2	244	26.3	9.82	167067	307689
O94992	Protein HEXIM1 OS=Homo sapiens OX=9606	HEXIM1	0	20.824	20	5	18	5	359	40.6	4.89	259929	337907
Q8NE86	Calcium uniporter protein, mitochondrial OS=Homo sapiens OX=9606	MCU	0	20.781	22	6	29	6	351	39.8	8.65	244149	259074
Q96AE4	Far upstream element-binding protein 1 OS=Homo sapiens OX=9606	FUBP1	0	20.746	9	5	30	3	644	67.5	7.61	152112	111011
Q9HCU5	Guanine nucleotide-exchange factor SEC12 OS=Homo sapiens OX=9606	PREB	0	20.735	18	5	25	5	417	45.4	7.88	320391	278122
Q8IWR0	Zinc finger CCCH domain-containing protein 7A OS=Homo sapiens OX=9606	ZC3H7A	0	20.712	7	4	28	4	971	110.5	7.3	284389	330396
Q6P2E9	Enhancer of mRNA-decapping protein 4 OS=Homo sapiens OX=9606	EDC4	0	20.707	7	6	13	6	1401	151.6	5.86	149507	205243
Q71RC2	La-related protein 4 OS=Homo sapiens OX=9606	LARP4	0	20.671	8	5	19	5	724	80.5	6.61	528187	458565
Q9BYD6	Large ribosomal subunit protein uL1m OS=Homo sapiens OX=9606	MRPL1	0	20.652	18	5	19	5	325	36.9	8.78	282779	203170
P20340	Ras-related protein Rab-6A OS=Homo sapiens OX=9606	RAB6A	0	20.609	27	5	42	3	208	23.6	5.54	274640	418076
O00471	Exocyst complex component 5 OS=Homo sapiens OX=9606	EXOC5	0	20.585	8	5	14	5	708	81.8	6.71	306323	383556
Q96L58	Beta-1,3-galactosyltransferase 6 OS=Homo sapiens OX=9606	B3GALT6	0	20.58	17	4	20	4	329	37.1	9.66	467690	510015
Q9BYC8	Large ribosomal subunit protein bL32m OS=Homo sapiens OX=9606	MRPL32	0	20.569	12	2	6	2	188	21.4	9.73	269477	263283
P49773	Adenosine 5'-monophosphoramidase HINT1 OS=Homo sapiens OX=9606	HINT1	0	20.505	20	2	9	2	126	13.8	6.95	302837	265876
Q9BQ75	Protein CMSS1 OS=Homo sapiens OX=9606	CMSS1	0	20.472	15	4	39	4	279	31.9	9.19	1.24029e+06	1.08208e+06
Q9NYZ3	G2 and S phase-expressed protein 1 OS=Homo sapiens OX=9606	GTSE1	0	20.465	15	6	18	6	739	78.5	9.23	470894	429223
Q8N0T1	Ribosomal biogenesis factor OS=Homo sapiens OX=9606	RBIS	0	20.389	38	4	18	4	100	11.4	10.46	1.70698e+06	1.28625e+06
Q9H7B2	Ribosome production factor 2 homolog OS=Homo sapiens OX=9606	RPF2	0	20.386	18	5	14	5	306	35.6	9.99	702514	769831
Q6KCM7	Mitochondrial adenyl nucleotide antiporter SLC25A25 OS=Homo sapiens OX=9606	SLC25A25	0	20.346	15	4	12	4	469	52.6	8.35	179158	227466
O43347	RNA-binding protein Musashi homolog 1 OS=Homo sapiens OX=9606	MSI1	0	20.303	15	5	66	4	362	39.1	7.85	910983	1.11037e+06
Q9UID3	Vacuolar protein sorting-associated protein 51 homolog OS=Homo sapiens OX=9606	VPS51	0	20.264	9	5	14	5	782	86	6.47	255986	263447
Q92615	La-related protein 4B OS=Homo sapiens OX=9606	LARP4B	0	20.228	9	6	41	6	738	80.5	6.92	905606	883427
Q7Z6E9	E3 ubiquitin-protein ligase RBBP6 OS=Homo sapiens OX=9606	RBBP6	0	20.222	5	6	20	6	1792	201.4	9.64	161143	137649
O75947	ATP synthase subunit d, mitochondrial OS=Homo sapiens OX=9606	ATP5PD	0	20.216	35	5	46	5	161	18.5	5.3	2.68331e+06	2.0521e+06
P43307	Translocon-associated protein subunit alpha OS=Homo sapiens OX=9606	SSR1	0	20.213	12	3	38	3	286	32.2	4.49	3.56404e+06	3.66228e+06
Q00059	Transcription factor A, mitochondrial OS=Homo sapiens OX=9606	TFAM	0	20.15	17	5	33	5	246	29.1	9.72	659162	662812
P49207	Large ribosomal subunit protein eL34 OS=Homo sapiens OX=9606	RPL34	0	20.124	22	5	159	5	117	13.3	11.47	4.21163e+07	3.5143e+07
P30048	Thioredoxin-dependent peroxide reductase, mitochondrial OS=Homo sapiens OX=9606	PRDX3	0	20.112	33	6	54	6	256	27.7	7.78	1.23436e+06	1.19832e+06
Q14978	Nucleolar and coiled-body phosphoprotein 1 OS=Homo sapiens OX=9606	NOLC1	0	20.085	7	5	21	5	699	73.6	9.47	652044	527798
Q9Y221	60S ribosome subunit biogenesis protein NIP7 homolog OS=Homo sapiens OX=9606	NIP7	0	20.08	23	4	15	4	180	20.4	8.51	412101	476279
Q9NS69	Mitochondrial import receptor subunit TOM22 homolog OS=Homo sapiens OX=9606	TOMM22	0	20.066	32	2	16	2	142	15.5	4.34	1.96013e+06	2.54213e+06	Met-loss+Acetyl [N-Term]
Q9Y2G8	DnaJ homolog subfamily C member 16 OS=Homo sapiens OX=9606	DNAJC16	0	20.045	10	6	31	6	782	90.5	7.12	399543	413197
P0DP25	Calmodulin-3 OS=Homo sapiens OX=9606	CALM3	0	19.986	34	4	12	4	149	16.8	4.22	502833	463237
Q8NBM4	Ubiquitin-associated domain-containing protein 2 OS=Homo sapiens OX=9606	UBAC2	0	19.982	17	5	32	5	344	38.9	9.01	560691	657378
Q6P4A7	Sideroflexin-4 OS=Homo sapiens OX=9606	SFXN4	0	19.959	14	4	44	4	337	38	9.19	856670	945872	Met-loss+Acetyl [N-Term]
P08574	Cytochrome c1, heme protein, mitochondrial OS=Homo sapiens OX=9606	CYC1	0	19.926	14	3	19	3	325	35.4	9	1.13622e+06	1.31192e+06
Q9NVV4	Poly(A) RNA polymerase, mitochondrial OS=Homo sapiens OX=9606	MTPAP	0	19.914	14	6	27	6	582	66.1	9.04	601867	504498
O43808	Peroxisomal membrane protein PMP34 OS=Homo sapiens OX=9606	SLC25A17	0	19.826	18	5	25	5	307	34.5	10.08	562171	703474
P12268	Inosine-5'-monophosphate dehydrogenase 2 OS=Homo sapiens OX=9606	IMPDH2	0	19.811	18	6	21	6	514	55.8	6.9	181610	174386
Q9H0W5	Coiled-coil domain-containing protein 8 OS=Homo sapiens OX=9606	CCDC8	0	19.798	18	6	13	6	538	59.3	8.63	186714	156675
P47813	Eukaryotic translation initiation factor 1A, X-chromosomal OS=Homo sapiens OX=9606	EIF1AX	0	19.792	28	4	31	4	144	16.5	5.24	4.06022e+06	3.08679e+06
O60244	Mediator of RNA polymerase II transcription subunit 14 OS=Homo sapiens OX=9606	MED14	0	19.768	6	5	14	5	1454	160.5	8.73	184484	188681
Q9NPL8	Complex I assembly factor TIMMDC1, mitochondrial OS=Homo sapiens OX=9606	TIMMDC1	0	19.746	18	5	19	5	285	32.2	8.5	406346	358824
Q9NXV2	BTB/POZ domain-containing protein KCTD5 OS=Homo sapiens OX=9606	KCTD5	0	19.715	21	3	5	3	234	26.1	6.24	236932	344738
A0AAG2SUK6	Large ribosomal subunit protein uL23m OS=Homo sapiens OX=9606 PE=1 SV=1		0	19.706	34	4	23	4	153	17.8	9.69	751030	757169
Q14674	Separin OS=Homo sapiens OX=9606	ESPL1	0	19.695	3	5	14	5	2120	233	7.55	138395	163195
Q13148	TAR DNA-binding protein 43 OS=Homo sapiens OX=9606	TARDBP	0	19.594	10	4	18	4	414	44.7	6.19	406192	351365
Q9BRJ2	Large ribosomal subunit protein mL45 OS=Homo sapiens OX=9606	MRPL45	0	19.589	21	6	21	6	306	35.3	9.03	507824	523880
Q5JWF2	Guanine nucleotide-binding protein G(s) subunit alpha isoforms XLas OS=Homo sapiens OX=9606	GNAS	0	19.571	5	5	35	4	1037	111	5.03	357775	367990
Q6PK18	2-oxoglutarate and iron-dependent oxygenase domain-containing protein 3 OS=Homo sapiens OX=9606	OGFOD3	0	19.552	18	4	20	4	319	35.6	8.18	427055	438127
Q7L2H7	Eukaryotic translation initiation factor 3 subunit M OS=Homo sapiens OX=9606	EIF3M	0	19.535	22	5	17	5	374	42.5	5.63	526106	642783	Met-loss+Acetyl [N-Term]
Q9GZT3	SRA stem-loop-interacting RNA-binding protein, mitochondrial OS=Homo sapiens OX=9606	SLIRP	0	19.521	42	5	18	5	109	12.3	10.24	395787	328078
P10599	Thioredoxin OS=Homo sapiens OX=9606	TXN	0	19.511	55	4	52	4	105	11.7	4.92	6.69931e+06	7.29676e+06
P51153	Ras-related protein Rab-13 OS=Homo sapiens OX=9606	RAB13	0	19.481	23	4	39	3	203	22.8	9.19	251648	241926
Q9Y399	Small ribosomal subunit protein uS2m OS=Homo sapiens OX=9606	MRPS2	0	19.474	18	6	51	6	296	33.2	9.26	1.52502e+06	1.63652e+06
Q9Y6J9	TAF6-like RNA polymerase II p300/CBP-associated factor-associated factor 65 kDa subunit 6L OS=Homo sapiens OX=9606	TAF6L	0	19.426	11	4	18	4	622	67.8	8.97	177855	202067
P62854	Small ribosomal subunit protein eS26 OS=Homo sapiens OX=9606	RPS26	0	19.418	26	2	47	2	115	13	11	2.73203e+07	2.32553e+07
P11177	Pyruvate dehydrogenase E1 component subunit beta, mitochondrial OS=Homo sapiens OX=9606	PDHB	0	19.404	17	5	18	5	359	39.2	6.65	453379	633417
Q8IVT5	Kinase suppressor of Ras 1 OS=Homo sapiens OX=9606	KSR1	0	19.392	6	5	22	5	923	102.1	8.66	320743	299645
Q9BVV7	Mitochondrial import inner membrane translocase subunit Tim21 OS=Homo sapiens OX=9606	TIMM21	0	19.382	21	5	30	5	248	28.2	9.7	861106	676767
Q9H5Q4	Dimethyladenosine transferase 2, mitochondrial OS=Homo sapiens OX=9606	TFB2M	0	19.352	16	7	33	7	396	45.3	9.19	641436	779215
Q9UL40	Zinc finger protein 346 OS=Homo sapiens OX=9606	ZNF346	0	19.349	18	4	23	4	294	32.9	9.09	329908	379728
O75694	Nuclear pore complex protein Nup155 OS=Homo sapiens OX=9606	NUP155	0	19.337	5	5	10	5	1391	155.1	6.16	237639	222787
Q12907	Vesicular integral-membrane protein VIP36 OS=Homo sapiens OX=9606	LMAN2	0	19.327	17	4	20	4	356	40.2	6.95	5.40771e+06	4.30932e+06
Q5T653	Large ribosomal subunit protein uL2m OS=Homo sapiens OX=9606	MRPL2	0	19.315	19	3	9	3	305	33.3	11.3	693197	694971
Q99436	Proteasome subunit beta type-7 OS=Homo sapiens OX=9606	PSMB7	0	19.27	22	5	30	5	277	29.9	7.68	3.4665e+06	3.20102e+06
Q9Y679	Lipid droplet-regulating VLDL assembly factor AUP1 OS=Homo sapiens OX=9606	AUP1	0	19.262	15	5	21	5	410	45.8	8.65	340657	310263
Q9Y3B9	RRP15-like protein OS=Homo sapiens OX=9606	RRP15	0	19.213	15	4	38	4	282	31.5	5.52	793956	903060
Q9BT22	Chitobiosyldiphosphodolichol beta-mannosyltransferase OS=Homo sapiens OX=9606	ALG1	0	19.182	12	5	16	5	464	52.5	7.23	289142	233687
Q9H501	ESF1 homolog OS=Homo sapiens OX=9606	ESF1	0	19.145	8	6	24	6	851	98.7	5.11	379644	458620
Q96T37	RNA-binding protein 15 OS=Homo sapiens OX=9606	RBM15	0	19.141	8	7	23	7	977	107.1	10.08	257301	230948
O96008	Mitochondrial import receptor subunit TOM40 homolog OS=Homo sapiens OX=9606	TOMM40	0	19.126	12	4	21	4	361	37.9	7.25	548890	538036
O75600	2-amino-3-ketobutyrate coenzyme A ligase, mitochondrial OS=Homo sapiens OX=9606	GCAT	0	19.123	14	4	31	4	419	45.3	8.05	322734	392560
P49720	Proteasome subunit beta type-3 OS=Homo sapiens OX=9606	PSMB3	0	19.097	27	4	27	4	205	22.9	6.55	1.41702e+06	2.23775e+06
Q8WTW3	Conserved oligomeric Golgi complex subunit 1 OS=Homo sapiens OX=9606	COG1	0	19.076	6	5	17	5	980	108.9	7.31	124017	155920
Q9H8G1	Zinc finger protein 430 OS=Homo sapiens OX=9606	ZNF430	0	19.066	14	6	21	3	570	66.3	8.65	138969	141128
O75027	Iron-sulfur clusters transporter ABCB7, mitochondrial OS=Homo sapiens OX=9606	ABCB7	0	19.029	11	6	24	6	752	82.6	9.33	291930	284010
P13797	Plastin-3 OS=Homo sapiens OX=9606	PLS3	0	19.025	12	6	26	5	630	70.8	5.6	319867	277419
Q969L4	U7 snRNA-associated Sm-like protein LSm10 OS=Homo sapiens OX=9606	LSM10	0	18.984	49	4	11	4	123	14.1	9.25	214592	292975
Q9Y2S7	Polymerase delta-interacting protein 2 OS=Homo sapiens OX=9606	POLDIP2	0	18.979	17	5	18	5	368	42	8.63	242767	228244
Q8NHQ1	Centrosomal protein of 70 kDa OS=Homo sapiens OX=9606	CEP70	0	18.946	11	5	18	5	597	69.7	5.71	195939	192163
O95985	DNA topoisomerase 3-beta-1 OS=Homo sapiens OX=9606	TOP3B	0	18.912	10	7	16	7	862	96.6	8.12	630648	686955
Q8IXM3	Large ribosomal subunit protein mL41 OS=Homo sapiens OX=9606	MRPL41	0	18.894	39	5	45	5	137	15.4	9.57	676706	971794
Q96DG6	Carboxymethylenebutenolidase homolog OS=Homo sapiens OX=9606	CMBL	0	18.882	23	5	25	5	245	28	7.18	1.02162e+06	481184
Q86YP4	Transcriptional repressor p66-alpha OS=Homo sapiens OX=9606	GATAD2A	0	18.882	10	5	18	3	633	68	9.94	94298.6	104730
Q5VZ89	DENN domain-containing protein 4C OS=Homo sapiens OX=9606	DENND4C	0	18.874	4	6	20	6	1909	212.6	6.83	290371	263520
Q9HCG8	Pre-mRNA-splicing factor CWC22 homolog OS=Homo sapiens OX=9606	CWC22	0	18.854	6	5	16	5	908	105.4	7.03	212328	222060
O75937	DnaJ homolog subfamily C member 8 OS=Homo sapiens OX=9606	DNAJC8	0	18.844	23	6	47	6	253	29.8	9.06	830369	758975
Q9UJW0	Dynactin subunit 4 OS=Homo sapiens OX=9606	DCTN4	0	18.842	13	5	12	5	460	52.3	7.34	232068	293122	Met-loss+Acetyl [N-Term]
A6NFI3	Zinc finger protein 316 OS=Homo sapiens OX=9606	ZNF316	0	18.841	7	4	6	4	1004	108.4	5.31	142612	151550
Q8IU60	m7GpppN-mRNA hydrolase OS=Homo sapiens OX=9606	DCP2	0	18.837	13	5	41	5	420	48.4	8	653111	647650
Q9BWE0	DNA-binding protein REPIN1 OS=Homo sapiens OX=9606	REPIN1	0	18.82	8	4	18	4	567	63.5	9.98	255183	240094
Q8NDD1	Uncharacterized protein C1orf131 OS=Homo sapiens OX=9606	C1orf131	0	18.815	21	5	35	5	293	32.6	9.88	659543	603434
Q9UBM7	7-dehydrocholesterol reductase OS=Homo sapiens OX=9606	DHCR7	0	18.807	13	5	18	5	475	54.5	8.7	662458	867433
Q13185	Chromobox protein homolog 3 OS=Homo sapiens OX=9606	CBX3	0	18.794	23	4	22	4	183	20.8	5.33	492174	389704
Q9NXL9	DNA helicase MCM9 OS=Homo sapiens OX=9606	MCM9	0	18.784	7	6	13	6	1143	127.2	7.74	442401	389212
Q99986	Serine/threonine-protein kinase VRK1 OS=Homo sapiens OX=9606	VRK1	0	18.778	22	5	8	5	396	45.4	8.91	137998	209050
P22061	Protein-L-isoaspartate(D-aspartate) O-methyltransferase OS=Homo sapiens OX=9606	PCMT1	0	18.769	28	5	19	5	227	24.6	7.21	734065	364122
P61221	ATP-binding cassette sub-family E member 1 OS=Homo sapiens OX=9606	ABCE1	0	18.766	13	6	29	6	599	67.3	8.34	576463	538306
Q9H7Z7	Prostaglandin E synthase 2 OS=Homo sapiens OX=9606	PTGES2	0	18.766	21	5	9	5	377	41.9	9.16	177307	178224
Q9P2R7	Succinate--CoA ligase [ADP-forming] subunit beta, mitochondrial OS=Homo sapiens OX=9606	SUCLA2	0	18.758	16	6	22	6	463	50.3	7.42	765315	894596
Q9BZX2	Uridine-cytidine kinase 2 OS=Homo sapiens OX=9606	UCK2	0	18.749	17	4	48	4	261	29.3	6.7	839918	654335
O94952	F-box only protein 21 OS=Homo sapiens OX=9606	FBXO21	0	18.665	10	3	4	3	628	72.2	6.09	135132	166998
Q9P2K5	Myelin expression factor 2 OS=Homo sapiens OX=9606	MYEF2	0	18.618	10	5	15	5	600	64.1	8.75	257191	294788
O95684	Centrosomal protein 43 OS=Homo sapiens OX=9606	CEP43	0	18.608	18	5	25	5	399	43	4.81	413361	360450
Q8TDX7	Serine/threonine-protein kinase Nek7 OS=Homo sapiens OX=9606	NEK7	0	18.603	19	5	33	5	302	34.5	8.25	1.66944e+06	1.39394e+06
P18077	Large ribosomal subunit protein eL33 OS=Homo sapiens OX=9606	RPL35A	0	18.602	38	5	114	5	110	12.5	11.06	4.2371e+07	3.93107e+07
P26640	Valine--tRNA ligase OS=Homo sapiens OX=9606	VARS1	0	18.592	4	5	17	5	1264	140.4	7.59	388881	448324
Q9NP97	Dynein light chain roadblock-type 1 OS=Homo sapiens OX=9606	DYNLRB1	0	18.582	84	5	28	5	96	10.9	7.25	1.0243e+06	1.02684e+06	Met-loss+Acetyl [N-Term]
Q9UMZ2	Synergin gamma OS=Homo sapiens OX=9606	SYNRG	0	18.573	6	6	22	6	1314	140.6	5.03	189329	182353
Q15637	Splicing factor 1 OS=Homo sapiens OX=9606	SF1	0	18.568	15	5	11	5	639	68.3	8.98	269675	333380
Q9NPF4	tRNA N6-adenosine threonylcarbamoyltransferase OS=Homo sapiens OX=9606	OSGEP	0	18.547	16	4	14	4	335	36.4	6.35	555689	700315	Met-loss [N-Term]
O00116	Alkyldihydroxyacetonephosphate synthase, peroxisomal OS=Homo sapiens OX=9606	AGPS	0	18.541	11	5	14	5	658	72.9	7.34	204630	209844
P13804	Electron transfer flavoprotein subunit alpha, mitochondrial OS=Homo sapiens OX=9606	ETFA	0	18.53	23	5	10	5	333	35.1	8.38	279612	324928
A2RRD8	Zinc finger protein 320 OS=Homo sapiens OX=9606	ZNF320	0	18.453	13	5	37	2	509	59.3	8.91	241659	243351
Q92540	Nonsense-mediated mRNA decay factor SMG7 OS=Homo sapiens OX=9606	SMG7	0	18.422	7	6	19	6	1137	127.2	8.72	788014	791451
Q9NZJ5	Eukaryotic translation initiation factor 2-alpha kinase 3 OS=Homo sapiens OX=9606	EIF2AK3	0	18.405	6	5	23	5	1116	125.1	5.43	277789	292576
Q13162	Peroxiredoxin-4 OS=Homo sapiens OX=9606	PRDX4	0	18.39	19	4	31	3	271	30.5	6.29	536480	649867
P51659	Peroxisomal multifunctional enzyme type 2 OS=Homo sapiens OX=9606	HSD17B4	0	18.366	10	5	13	5	736	79.6	8.84	153278	131715
P55084	Trifunctional enzyme subunit beta, mitochondrial OS=Homo sapiens OX=9606	HADHB	0	18.358	14	5	36	5	474	51.3	9.41	515248	559076
O60231	Pre-mRNA-splicing factor ATP-dependent RNA helicase DHX16 OS=Homo sapiens OX=9606	DHX16	0	18.355	6	5	42	4	1041	119.2	6.8	409331	434109
P32119	Peroxiredoxin-2 OS=Homo sapiens OX=9606	PRDX2	0	18.344	19	4	50	3	198	21.9	5.97	518028	457171
Q86YV9	BLOC-2 complex member HPS6 OS=Homo sapiens OX=9606	HPS6	0	18.342	10	6	16	6	775	82.9	6.28	175518	197934
Q9Y3A5	Ribosome maturation protein SBDS OS=Homo sapiens OX=9606	SBDS	0	18.303	23	6	29	6	250	28.7	8.75	1.00045e+06	1.22825e+06	Met-loss+Acetyl [N-Term]
Q9NXH9	tRNA (guanine(26)-N(2))-dimethyltransferase OS=Homo sapiens OX=9606	TRMT1	0	18.286	10	5	11	5	659	72.2	7.64	312029	278240
Q9H7N4	Splicing factor, arginine/serine-rich 19 OS=Homo sapiens OX=9606	SCAF1	0	18.268	5	4	14	4	1312	139.2	9.25	292361	358812
Q96N67	Dedicator of cytokinesis protein 7 OS=Homo sapiens OX=9606	DOCK7	0	18.244	3	5	13	5	2140	242.4	6.8	161444	143777
P56134	ATP synthase subunit f, mitochondrial OS=Homo sapiens OX=9606	ATP5MF	0	18.211	26	2	18	2	94	10.9	9.67	2.75259e+06	4.31429e+06
Q29RF7	Sister chromatid cohesion protein PDS5 homolog A OS=Homo sapiens OX=9606	PDS5A	0	18.205	6	7	21	7	1337	150.7	7.91	267938	250541
O95248	Myotubularin-related protein 5 OS=Homo sapiens OX=9606	SBF1	0	18.093	5	5	12	5	1868	208.3	6.9	113287	145418
P46019	Phosphorylase b kinase regulatory subunit alpha, liver isoform OS=Homo sapiens OX=9606	PHKA2	0	18.062	4	4	21	4	1235	138.3	6.44	240146	262509
P11441	Ubiquitin-like protein 4A OS=Homo sapiens OX=9606	UBL4A	0	18.043	34	5	21	5	157	17.8	8.66	399992	245651
O15504	Nucleoporin NUP42 OS=Homo sapiens OX=9606	NUP42	0	18.037	11	3	9	3	423	44.8	9.19	215716	237239
P61020	Ras-related protein Rab-5B OS=Homo sapiens OX=9606	RAB5B	0	17.991	26	4	36	2	215	23.7	8.13	83069.7	130654
Q9Y2Q9	Small ribosomal subunit protein bS1m OS=Homo sapiens OX=9606	MRPS28	0	17.977	24	4	48	4	187	20.8	9.1	1.04847e+06	1.05187e+06
Q86XN8	RNA-binding protein MEX3D OS=Homo sapiens OX=9606	MEX3D	0	17.974	10	5	21	4	651	64.8	5.35	192266	252557
Q8WUK0	Phosphatidylglycerophosphatase and protein-tyrosine phosphatase 1 OS=Homo sapiens OX=9606	PTPMT1	0	17.968	29	5	12	5	201	22.8	9.77	198449	183621
Q15058	Kinesin-like protein KIF14 OS=Homo sapiens OX=9606	KIF14	0	17.943	3	5	20	5	1648	186.4	7.91	287712	310840
Q14197	Large ribosomal subunit protein mL62 OS=Homo sapiens OX=9606	MRPL58	0	17.927	24	4	24	4	206	23.6	10.07	412005	430732
Q9HD33	Large ribosomal subunit protein uL29m OS=Homo sapiens OX=9606	MRPL47	0	17.925	16	4	18	4	250	29.4	10.37	507765	593862
O60869	Endothelial differentiation-related factor 1 OS=Homo sapiens OX=9606	EDF1	0	17.911	32	5	52	5	148	16.4	9.95	3.67179e+06	3.13713e+06
Q15005	Signal peptidase complex subunit 2 OS=Homo sapiens OX=9606	SPCS2	0	17.906	22	4	18	4	226	25	8.47	679883	771888	Met-loss+Acetyl [N-Term]
P63208	S-phase kinase-associated protein 1 OS=Homo sapiens OX=9606	SKP1	0	17.906	45	4	18	4	163	18.6	4.54	574020	746165
Q9Y2R0	Cytochrome c oxidase assembly factor 3 homolog, mitochondrial OS=Homo sapiens OX=9606	COA3	0	17.84	48	5	43	5	106	11.7	9.6	606916	575594	Met-loss+Acetyl [N-Term]
O75943	Cell cycle checkpoint protein RAD17 OS=Homo sapiens OX=9606	RAD17	0	17.838	7	4	18	4	681	77	7.06	340304	372428
Q9Y2Z2	Protein MTO1 homolog, mitochondrial OS=Homo sapiens OX=9606	MTO1	0	17.806	10	6	23	6	717	79.9	8.31	190277	254901
O15260	Surfeit locus protein 4 OS=Homo sapiens OX=9606	SURF4	0	17.804	17	4	25	4	269	30.4	7.78	1.06952e+06	1.2777e+06	Met-loss [N-Term]
Q7Z7C8	Transcription initiation factor TFIID subunit 8 OS=Homo sapiens OX=9606	TAF8	0	17.799	24	5	13	5	310	34.2	6.46	155614	164488
Q15392	Delta(24)-sterol reductase OS=Homo sapiens OX=9606	DHCR24	0	17.791	15	5	12	5	516	60.1	8.16	789135	951906
P60468	Protein transport protein Sec61 subunit beta OS=Homo sapiens OX=9606	SEC61B	0	17.79	39	3	31	3	96	10	11.56	1.92755e+06	1.97371e+06	Met-loss [N-Term]
Q13084	Large ribosomal subunit protein bL28m OS=Homo sapiens OX=9606	MRPL28	0	17.784	24	4	32	4	256	30.1	8.29	452654	491053
Q9Y421	Protein FAM32A OS=Homo sapiens OX=9606	FAM32A	0	17.774	36	4	23	4	112	13.2	9.99	1.62234e+06	1.11756e+06
O15347	High mobility group protein B3 OS=Homo sapiens OX=9606	HMGB3	0	17.745	11	3	16	3	200	23	8.37	658298	824973
P62310	U6 snRNA-associated Sm-like protein LSm3 OS=Homo sapiens OX=9606	LSM3	0	17.725	45	2	9	2	102	11.8	4.7	134906	67931
P35659	Protein DEK OS=Homo sapiens OX=9606	DEK	0	17.721	18	4	17	4	375	42.6	8.56	417002	458797	Met-loss+Acetyl [N-Term]
Q12894	Interferon-related developmental regulator 2 OS=Homo sapiens OX=9606	IFRD2	0	17.717	14	4	13	4	442	48	6.84	470984	655313
P42345	Serine/threonine-protein kinase mTOR OS=Homo sapiens OX=9606	MTOR	0	17.717	3	6	10	6	2549	288.7	7.17	98474.8	87001.6
Q96SZ6	Mitochondrial tRNA methylthiotransferase CDK5RAP1 OS=Homo sapiens OX=9606	CDK5RAP1	0	17.711	9	4	14	4	601	67.6	8.21	265106	312042
P82663	Small ribosomal subunit protein mS25 OS=Homo sapiens OX=9606	MRPS25	0	17.706	17	3	17	3	173	20.1	8.82	688536	642837
P06753	Tropomyosin alpha-3 chain OS=Homo sapiens OX=9606	TPM3	0	17.688	12	4	32	4	285	32.9	4.72	479166	520819
O75683	Surfeit locus protein 6 OS=Homo sapiens OX=9606	SURF6	0	17.678	15	6	45	6	361	41.4	10.64	1.2597e+06	1.00087e+06
Q13613	Phosphatidylinositol-3-phosphate phosphatase MTMR1 OS=Homo sapiens OX=9606	MTMR1	0	17.604	12	6	18	6	665	74.6	7.14	196141	229907
Q9NVH2	Integrator complex subunit 7 OS=Homo sapiens OX=9606	INTS7	0	17.595	6	5	30	5	962	106.8	8.02	441416	504236
Q9UG56	Phosphatidylserine decarboxylase proenzyme, mitochondrial OS=Homo sapiens OX=9606	PISD	0	17.54	15	6	26	6	409	46.6	9.42	697770	616138
O43293	Death-associated protein kinase 3 OS=Homo sapiens OX=9606	DAPK3	0	17.5	12	5	11	5	454	52.5	6.89	250274	178072
Q9P031	Thyroid transcription factor 1-associated protein 26 OS=Homo sapiens OX=9606	CCDC59	0	17.499	29	6	24	6	241	28.7	9.88	664462	648654
P09661	U2 small nuclear ribonucleoprotein A' OS=Homo sapiens OX=9606	SNRPA1	0	17.453	29	5	26	5	255	28.4	8.62	613182	558282
P62899	Large ribosomal subunit protein eL31 OS=Homo sapiens OX=9606	RPL31	0	17.445	25	3	54	3	125	14.5	10.54	1.98368e+07	1.64803e+07
Q8N4V1	ER membrane protein complex subunit 5 OS=Homo sapiens OX=9606	MMGT1	0	17.439	27	2	4	2	131	14.7	9.16	283171	338343
Q9UKM9	RNA-binding protein Raly OS=Homo sapiens OX=9606	RALY	0	17.39	25	5	33	5	306	32.4	9.17	427735	432152
Q00535	Cyclin-dependent kinase 5 OS=Homo sapiens OX=9606	CDK5	0	17.38	23	5	44	4	292	33.3	7.66	100192	182686
E9PRG8	Uncharacterized protein C11orf98 OS=Homo sapiens OX=9606	C11orf98	0	17.364	28	3	30	3	123	14.2	11.53	920950	776935
Q8N7H5	RNA polymerase II-associated factor 1 homolog OS=Homo sapiens OX=9606	PAF1	0	17.326	13	5	14	5	531	59.9	4.63	408024	395060
Q8IVS2	Malonyl-CoA-acyl carrier protein transacylase, mitochondrial OS=Homo sapiens OX=9606	MCAT	0	17.326	11	3	9	3	390	42.9	8.72	167352	182038
P53677	AP-3 complex subunit mu-2 OS=Homo sapiens OX=9606	AP3M2	0	17.319	15	5	38	2	418	46.9	7.56	88735.2	121428
Q9NP73	UDP-N-acetylglucosamine transferase subunit ALG13 OS=Homo sapiens OX=9606	ALG13	0	17.306	5	6	32	6	1137	126	6.74	633928	539799
Q96KR1	Zinc finger RNA-binding protein OS=Homo sapiens OX=9606	ZFR	0	17.303	8	5	22	5	1074	116.9	9.04	4.96533e+06	1.3023e+06
Q99714	3-hydroxyacyl-CoA dehydrogenase type-2 OS=Homo sapiens OX=9606	HSD17B10	0	17.297	20	3	16	3	261	26.9	7.78	562601	553104
P10515	Dihydrolipoyllysine-residue acetyltransferase component of pyruvate dehydrogenase complex, mitochondrial OS=Homo sapiens OX=9606	DLAT	0	17.29	8	4	13	4	647	69	7.84	392160	445992
P61289	Proteasome activator complex subunit 3 OS=Homo sapiens OX=9606	PSME3	0	17.273	20	5	50	5	254	29.5	5.95	4.95838e+07	3.47899e+07
Q8N983	Large ribosomal subunit protein mL43 OS=Homo sapiens OX=9606	MRPL43	0	17.267	22	5	20	5	215	23.4	8.65	692434	579559
O14734	Acyl-coenzyme A thioesterase 8 OS=Homo sapiens OX=9606	ACOT8	0	17.241	21	4	13	4	319	35.9	7.56	339924	374110
O95757	Heat shock 70 kDa protein 4L OS=Homo sapiens OX=9606	HSPA4L	0	17.239	9	5	13	4	839	94.5	5.88	82426.9	111197
Q13901	Nuclear nucleic acid-binding protein C1D OS=Homo sapiens OX=9606	C1D	0	17.216	34	3	48	3	141	16	9.03	2.86781e+07	2.2325e+07	Met-loss [N-Term]; Met-loss+Acetyl [N-Term]
Q15363	Transmembrane emp24 domain-containing protein 2 OS=Homo sapiens OX=9606	TMED2	0	17.214	24	4	7	4	201	22.7	5.17	510040	532002
Q8NEJ9	Neuroguidin OS=Homo sapiens OX=9606	NGDN	0	17.212	18	5	13	5	315	35.9	9.57	203506	157939
Q9H1E3	Nuclear ubiquitous casein and cyclin-dependent kinase substrate 1 OS=Homo sapiens OX=9606	NUCKS1	0	17.211	12	3	20	3	243	27.3	5.08	692668	687611
Q15785	Mitochondrial import receptor subunit TOM34 OS=Homo sapiens OX=9606	TOMM34	0	17.158	24	5	19	5	309	34.5	8.98	238200	279384
Q53GS7	mRNA export factor GLE1 OS=Homo sapiens OX=9606	GLE1	0	17.144	9	6	15	6	698	79.8	7.43	350742	338772
P30511	HLA class I histocompatibility antigen, alpha chain F OS=Homo sapiens OX=9606	HLA-F	0	17.133	24	6	17	6	346	39	5.57	140130	136573
Q99733	Nucleosome assembly protein 1-like 4 OS=Homo sapiens OX=9606	NAP1L4	0	17.131	10	3	20	2	375	42.8	4.69	149042	125685
Q5JSZ5	Protein PRRC2B OS=Homo sapiens OX=9606	PRRC2B	0	17.106	3	5	8	5	2229	242.8	8.34	63309.2	139886
Q9H4L5	Oxysterol-binding protein-related protein 3 OS=Homo sapiens OX=9606	OSBPL3	0	17.05	7	5	19	5	887	101.2	6.87	326797	282879
Q96AE7	Tetratricopeptide repeat protein 17 OS=Homo sapiens OX=9606	TTC17	0	17.015	6	5	12	5	1141	129.5	6.58	68747.2	225068
Q9NUL7	Probable ATP-dependent RNA helicase DDX28 OS=Homo sapiens OX=9606	DDX28	0	17.01	12	4	22	4	540	59.5	10.42	549478	462537
O96000	NADH dehydrogenase [ubiquinone] 1 beta subcomplex subunit 10 OS=Homo sapiens OX=9606	NDUFB10	0	16.975	29	4	26	4	172	20.8	8.48	707578	709638	Met-loss [N-Term]
O43505	Beta-1,4-glucuronyltransferase 1 OS=Homo sapiens OX=9606	B4GAT1	0	16.971	13	3	9	3	415	47.1	7.2	217501	214821
P14649	Myosin light chain 6B OS=Homo sapiens OX=9606	MYL6B	0	16.938	23	4	21	3	208	22.8	5.73	117386	137680
O75467	Zinc finger protein 324A OS=Homo sapiens OX=9606	ZNF324	0	16.929	8	3	14	3	553	61.1	9.57	247565	259182
Q8N556	Actin filament-associated protein 1 OS=Homo sapiens OX=9606	AFAP1	0	16.927	7	4	16	4	730	80.7	8.68	160454	198388
Q6ULP2	Aftiphilin OS=Homo sapiens OX=9606	AFTPH	0	16.902	6	3	6	3	936	102.1	4.54	100239	112922
Q16777	Histone H2A type 2-C OS=Homo sapiens OX=9606	H2AC20	0	16.878	44	3	53	2	129	14	10.9	6.11491e+06	5438340
Q96AC1	Fermitin family homolog 2 OS=Homo sapiens OX=9606	FERMT2	0	16.847	9	5	18	5	680	77.8	6.7	193651	188308
P22234	Bifunctional phosphoribosylaminoimidazole carboxylase/phosphoribosylaminoimidazole succinocarboxamide synthetase OS=Homo sapiens OX=9606	PAICS	0	16.845	11	4	17	4	425	47	7.23	638558	186069
Q13242	Serine/arginine-rich splicing factor 9 OS=Homo sapiens OX=9606	SRSF9	0	16.838	22	6	27	5	221	25.5	8.65	377289	462270
Q14566	DNA replication licensing factor MCM6 OS=Homo sapiens OX=9606	MCM6	0	16.823	8	6	13	6	821	92.8	5.41	160895	156574
O60306	RNA helicase aquarius OS=Homo sapiens OX=9606	AQR	0	16.808	4	4	13	4	1485	171.2	6.37	129252	136115
P31930	Cytochrome b-c1 complex subunit 1, mitochondrial OS=Homo sapiens OX=9606	UQCRC1	0	16.808	14	4	7	4	480	52.6	6.37	323439	410788
Q96IU4	Putative protein-lysine deacylase ABHD14B OS=Homo sapiens OX=9606	ABHD14B	0	16.802	21	3	10	3	210	22.3	6.4	204161	245309
Q9H967	WD repeat-containing protein 76 OS=Homo sapiens OX=9606	WDR76	0	16.791	8	4	22	4	626	69.7	9.25	535556	622446
Q6NUN9	Zinc finger protein 746 OS=Homo sapiens OX=9606	ZNF746	0	16.773	8	2	5	2	644	69.1	6.86	362679	420181
Q9NWB6	Arginine and glutamate-rich protein 1 OS=Homo sapiens OX=9606	ARGLU1	0	16.76	14	5	57	5	273	33.2	10.35	7.68944e+06	7.22183e+06
P14678	Small nuclear ribonucleoprotein-associated proteins B and B' OS=Homo sapiens OX=9606	SNRPB	0	16.734	13	4	34	4	240	24.6	11.19	3.61887e+06	4.62086e+06
Q86XZ4	Spermatogenesis-associated serine-rich protein 2 OS=Homo sapiens OX=9606	SPATS2	0	16.731	11	3	14	3	545	59.5	8.9	188351	255688
Q9NR12	PDZ and LIM domain protein 7 OS=Homo sapiens OX=9606	PDLIM7	0	16.729	14	5	24	5	457	49.8	8.41	739859	919721
Q7Z401	C-myc promoter-binding protein OS=Homo sapiens OX=9606	DENND4A	0	16.697	4	6	13	6	1863	209.1	7.31	153257	189781
P51610	Host cell factor 1 OS=Homo sapiens OX=9606	HCFC1	0	16.697	3	5	11	5	2035	208.6	7.46	271033	268686	Met-loss+Acetyl [N-Term]
Q8NAT1	Protein O-linked-mannose beta-1,4-N-acetylglucosaminyltransferase 2 OS=Homo sapiens OX=9606	POMGNT2	0	16.687	13	5	7	5	580	66.6	8.57	138198	163064
Q9Y2D8	Afadin- and alpha-actinin-binding protein OS=Homo sapiens OX=9606	SSX2IP	0	16.658	8	4	7	4	614	71.2	6.4	146638	220477
Q9Y6A4	Cilia- and flagella-associated protein 20 OS=Homo sapiens OX=9606	CFAP20	0	16.656	25	4	18	4	193	22.8	9.76	820417	724533
P51648	Aldehyde dehydrogenase family 3 member A2 OS=Homo sapiens OX=9606	ALDH3A2	0	16.596	9	4	18	4	485	54.8	7.88	236292	277836
P54132	RecQ-like DNA helicase BLM OS=Homo sapiens OX=9606	BLM	0	16.581	5	6	12	6	1417	158.9	7.49	161873	147155
P15531	Nucleoside diphosphate kinase A OS=Homo sapiens OX=9606	NME1	0	16.562	29	4	25	4	152	17.1	6.19	857328	691855
P12277	Creatine kinase B-type OS=Homo sapiens OX=9606	CKB	0	16.562	18	5	13	5	381	42.6	5.59	215890	204391
Q969R5	Lethal(3)malignant brain tumor-like protein 2 OS=Homo sapiens OX=9606	L3MBTL2	0	16.542	9	5	14	5	705	79.1	6.84	110543	181211
Q9Y3D0	Cytosolic iron-sulfur assembly component 2B OS=Homo sapiens OX=9606	CIAO2B	0	16.537	31	3	14	3	163	17.7	5.19	479097	532211	Met-loss [N-Term]
O60307	Microtubule-associated serine/threonine-protein kinase 3 OS=Homo sapiens OX=9606	MAST3	0	16.535	5	5	19	4	1309	143	8.06	125007	162363
Q9H3P2	Negative elongation factor A OS=Homo sapiens OX=9606	NELFA	0	16.516	9	4	11	4	528	57.2	9.03	182178	210403
O43776	Asparagine--tRNA ligase, cytoplasmic OS=Homo sapiens OX=9606	NARS1	0	16.516	13	4	6	4	548	62.9	6.25	101221	114387
O43933	Peroxisomal ATPase PEX1 OS=Homo sapiens OX=9606	PEX1	0	16.488	6	7	16	7	1283	142.8	6.33	206520	252719
Q9H936	Mitochondrial glutamate carrier 1 OS=Homo sapiens OX=9606	SLC25A22	0	16.46	20	5	47	5	323	34.4	9.29	2.61601e+06	2.71663e+06
O15270	Serine palmitoyltransferase 2 OS=Homo sapiens OX=9606	SPTLC2	0	16.447	10	4	13	4	562	62.9	7.78	388567	322678
O15091	Mitochondrial ribonuclease P catalytic subunit OS=Homo sapiens OX=9606	PRORP	0	16.427	17	7	13	7	583	67.3	8.78	141438	153022
Q14679	Tubulin monoglutamylase TTLL4 OS=Homo sapiens OX=9606	TTLL4	0	16.424	6	5	11	5	1199	133.3	8.85	184173	195246
O94766	Galactosylgalactosylxylosylprotein 3-beta-glucuronosyltransferase 3 OS=Homo sapiens OX=9606	B3GAT3	0	16.422	20	3	10	3	335	37.1	8.27	128422	184254
Q96PV7	Protein FAM193B OS=Homo sapiens OX=9606	FAM193B	0	16.42	7	5	15	5	902	96.5	7.9	595132	365548
Q9Y613	FH1/FH2 domain-containing protein 1 OS=Homo sapiens OX=9606	FHOD1	0	16.337	6	5	10	5	1164	126.5	6.39	113349	136771
O14757	Serine/threonine-protein kinase Chk1 OS=Homo sapiens OX=9606	CHEK1	0	16.333	11	4	6	4	476	54.4	8.25	173624	201349
Q14181	DNA polymerase alpha subunit B OS=Homo sapiens OX=9606	POLA2	0	16.319	11	4	11	4	598	65.9	5.24	237540	253617
Q9H0U9	Testis-specific Y-encoded-like protein 1 OS=Homo sapiens OX=9606	TSPYL1	0	16.306	12	3	21	3	437	49.2	5.45	1.26602e+06	1.34215e+06
Q9H223	EH domain-containing protein 4 OS=Homo sapiens OX=9606	EHD4	0	16.289	10	5	13	4	541	61.1	6.76	336828	330869
Q9NW64	Pre-mRNA-splicing factor RBM22 OS=Homo sapiens OX=9606	RBM22	0	16.286	12	4	18	4	420	46.9	8.54	481615	521780
Q9UJX3	Anaphase-promoting complex subunit 7 OS=Homo sapiens OX=9606	ANAPC7	0	16.273	9	5	15	5	565	63.1	5.72	476276	631506
Q14241	Elongin-A OS=Homo sapiens OX=9606	ELOA	0	16.253	6	4	14	4	772	87.2	9.57	289106	295658	Met-loss+Acetyl [N-Term]
Q9HCK1	DBF4-type zinc finger-containing protein 2 OS=Homo sapiens OX=9606	ZDBF2	0	16.23	3	4	8	4	2354	265.5	6.16	130321	161406
Q6NXE6	Armadillo repeat-containing protein 6 OS=Homo sapiens OX=9606	ARMC6	0	16.214	13	5	17	5	501	54.1	6.24	371998	399744
P49591	Serine--tRNA ligase, cytoplasmic OS=Homo sapiens OX=9606	SARS1	0	16.157	15	5	20	5	514	58.7	6.43	278355	349002	Met-loss [N-Term]
Q9UBE0	SUMO-activating enzyme subunit 1 OS=Homo sapiens OX=9606	SAE1	0	16.12	17	4	14	4	346	38.4	5.3	347861	368990
O60318	Germinal-center associated nuclear protein OS=Homo sapiens OX=9606	MCM3AP	0	16.111	4	4	14	4	1980	218.3	6.39	122797	203620
Q9C0C7	Activating molecule in BECN1-regulated autophagy protein 1 OS=Homo sapiens OX=9606	AMBRA1	0	16.081	7	6	14	6	1298	142.4	7.18	132820	122095
Q15629	Translocating chain-associated membrane protein 1 OS=Homo sapiens OX=9606	TRAM1	0	16.041	8	2	5	2	374	43	9.63	773845	597726
O60341	Lysine-specific histone demethylase 1A OS=Homo sapiens OX=9606	KDM1A	0	16.037	6	4	13	4	852	92.8	6.52	256830	216524
Q9Y3D7	Mitochondrial import inner membrane translocase subunit TIM16 OS=Homo sapiens OX=9606	PAM16	0	16.03	34	3	22	3	125	13.8	9.7	1.19958e+06	1.28614e+06
Q13136	Liprin-alpha-1 OS=Homo sapiens OX=9606	PPFIA1	0	16.021	5	5	22	5	1202	135.7	6.29	240557	216254
Q92643	GPI-anchor transamidase OS=Homo sapiens OX=9606	PIGK	0	16.019	15	4	11	4	395	45.2	6.16	185858	228731
O15344	E3 ubiquitin-protein ligase Midline-1 OS=Homo sapiens OX=9606	MID1	0	16.003	8	5	11	5	667	75.2	6.8	429057	416854
Q12834	Cell division cycle protein 20 homolog OS=Homo sapiens OX=9606	CDC20	0	15.988	8	4	14	4	499	54.7	9.23	433912	343904
Q15014	Mortality factor 4-like protein 2 OS=Homo sapiens OX=9606	MORF4L2	0	15.973	18	4	18	3	288	32.3	9.72	363988	401708
P30419	Glycylpeptide N-tetradecanoyltransferase 1 OS=Homo sapiens OX=9606	NMT1	0	15.955	7	3	15	2	496	56.8	7.8	201719	155060
P84090	Enhancer of rudimentary homolog OS=Homo sapiens OX=9606	ERH	0	15.942	22	2	48	2	104	12.3	5.92	1.60148e+07	1.91888e+07	Met-loss+Acetyl [N-Term]
P82664	Small ribosomal subunit protein uS10m OS=Homo sapiens OX=9606	MRPS10	0	15.941	20	3	15	3	201	23	8	676543	796350
Q9HA64	Ketosamine-3-kinase OS=Homo sapiens OX=9606	FN3KRP	0	15.926	14	3	15	3	309	34.4	7.33	472823	429797
P49815	Tuberin OS=Homo sapiens OX=9606	TSC2	0	15.902	5	4	7	4	1807	200.5	7.31	111765	135775
Q6PI48	Aspartate--tRNA ligase, mitochondrial OS=Homo sapiens OX=9606	DARS2	0	15.898	8	5	14	5	645	73.5	8.02	153539	199513
Q9NYU1	UDP-glucose:glycoprotein glucosyltransferase 2 OS=Homo sapiens OX=9606	UGGT2	0	15.845	3	3	5	3	1516	174.6	6.89	63541.7	69497.1
O75449	Katanin p60 ATPase-containing subunit A1 OS=Homo sapiens OX=9606	KATNA1	0	15.818	12	5	9	5	491	55.9	6.9	154925	209514
O43422	52 kDa repressor of the inhibitor of the protein kinase OS=Homo sapiens OX=9606	THAP12	0	15.814	6	3	9	3	761	87.6	5.86	174297	253513
Q96QD8	Sodium-coupled neutral amino acid symporter 2 OS=Homo sapiens OX=9606	SLC38A2	0	15.813	9	2	11	2	506	56	8	260673	277536
P62273	Small ribosomal subunit protein uS14 OS=Homo sapiens OX=9606	RPS29	0	15.804	36	2	23	2	56	6.7	10.13	2.3172e+07	23736653	Met-loss [N-Term]; Met-loss+Acetyl [N-Term]
P63220	Small ribosomal subunit protein eS21 OS=Homo sapiens OX=9606	RPS21	0	15.8	29	2	21	2	83	9.1	8.5	570490	452970
Q9UNZ5	Leydig cell tumor 10 kDa protein homolog OS=Homo sapiens OX=9606	C19orf53	0	15.791	10	2	12	2	99	10.6	11.55	1.40559e+06	1.3685e+06
Q9Y6M4	Casein kinase I isoform gamma-3 OS=Homo sapiens OX=9606	CSNK1G3	0	15.782	16	6	14	6	447	51.4	9.22	301979	343845
Q8WWC4	m-AAA protease-interacting protein 1, mitochondrial OS=Homo sapiens OX=9606	MAIP1	0	15.734	17	5	19	5	291	32.5	9.17	532502	584619
Q86X95	Corepressor interacting with RBPJ 1 OS=Homo sapiens OX=9606	CIR1	0	15.726	8	3	24	3	450	52.3	9.86	1.28246e+06	1.32953e+06
P47914	Large ribosomal subunit protein eL29 OS=Homo sapiens OX=9606	RPL29	0	15.703	16	3	12	3	159	17.7	11.66	961557	622460
Q8N5C8	TGF-beta-activated kinase 1 and MAP3K7-binding protein 3 OS=Homo sapiens OX=9606	TAB3	0	15.692	6	3	9	3	712	78.6	8.54	248987	195385	Met-loss+Acetyl [N-Term]
O43542	DNA repair protein XRCC3 OS=Homo sapiens OX=9606	XRCC3	0	15.688	16	4	10	4	346	37.8	8.48	253712	328846
O75170	Serine/threonine-protein phosphatase 6 regulatory subunit 2 OS=Homo sapiens OX=9606	PPP6R2	0	15.684	7	4	11	3	966	104.9	4.87	251953	262872
Q96IX5	ATP synthase membrane subunit K, mitochondrial OS=Homo sapiens OX=9606	ATP5MK	0	15.668	47	3	9	3	58	6.5	9.76	2.00229e+06	1.59778e+06	Met-loss [N-Term]
P52429	Diacylglycerol kinase epsilon OS=Homo sapiens OX=9606	DGKE	0	15.647	8	4	14	4	567	63.9	7.74	199031	203330
Q8NB46	Serine/threonine-protein phosphatase 6 regulatory ankyrin repeat subunit C OS=Homo sapiens OX=9606	ANKRD52	0	15.625	5	4	12	4	1076	115	6.48	123613	112179	Met-loss [N-Term]
Q9Y266	Nuclear migration protein nudC OS=Homo sapiens OX=9606	NUDC	0	15.523	16	5	15	5	331	38.2	5.38	226943	194984
Q9UPN3	Microtubule-actin cross-linking factor 1, isoforms 1/2/3/4/5 OS=Homo sapiens OX=9606	MACF1	0	15.498	1	6	15	6	7388	837.8	5.39	85093.1	91496.6
P54709	Sodium/potassium-transporting ATPase subunit beta-3 OS=Homo sapiens OX=9606	ATP1B3	0	15.474	22	5	24	5	279	31.5	8.35	304233	240633
O75844	CAAX prenyl protease 1 homolog OS=Homo sapiens OX=9606	ZMPSTE24	0	15.435	10	3	9	3	475	54.8	7.49	136570	165023
O15235	Small ribosomal subunit protein uS12m OS=Homo sapiens OX=9606	MRPS12	0	15.432	9	2	23	2	138	15.2	10.29	2.25803e+06	1.94422e+06
O60716	Catenin delta-1 OS=Homo sapiens OX=9606	CTNND1	0	15.406	6	5	22	5	968	108.1	6.23	163184	160744
Q8IUE6	Histone H2A type 2-B OS=Homo sapiens OX=9606	H2AC21	0	15.378	36	3	49	2	130	14	10.89	161675	82753.8
Q2Q1W2	E3 ubiquitin-protein ligase TRIM71 OS=Homo sapiens OX=9606	TRIM71	0	15.361	6	4	12	4	868	93.3	7.61	148100	151379
P37108	Signal recognition particle 14 kDa protein OS=Homo sapiens OX=9606	SRP14	0	15.359	28	3	14	3	136	14.6	10.04	290724	235992	Met-loss [N-Term]
O60783	Small ribosomal subunit protein uS14m OS=Homo sapiens OX=9606	MRPS14	0	15.356	29	3	22	3	128	15.1	11.41	689293	767513
Q14160	Protein scribble homolog OS=Homo sapiens OX=9606	SCRIB	0	15.312	3	4	12	2	1655	177.6	5.1	94208.6	95424.5
P41227	N-alpha-acetyltransferase 10 OS=Homo sapiens OX=9606	NAA10	0	15.293	26	5	26	5	235	26.4	5.64	267851	249913
Q9P021	Cysteine-rich PDZ-binding protein OS=Homo sapiens OX=9606	CRIPT	0	15.263	12	2	42	2	101	11.2	9.47	4.77812e+06	5.16582e+06
O94782	Ubiquitin carboxyl-terminal hydrolase 1 OS=Homo sapiens OX=9606	USP1	0	15.235	6	4	9	4	785	88.2	5.45	91614	112882
Q9H583	HEAT repeat-containing protein 1 OS=Homo sapiens OX=9606	HEATR1	0	15.204	3	5	17	5	2144	242.2	6.54	208124	247650
O75437	Zinc finger protein 254 OS=Homo sapiens OX=9606	ZNF254	0	15.196	10	5	14	2	659	77.1	9.28	575919	661286
P19525	Interferon-induced, double-stranded RNA-activated protein kinase OS=Homo sapiens OX=9606	EIF2AK2	0	15.132	11	6	21	6	551	62.1	8.4	477105	581632
P09622	Dihydrolipoyl dehydrogenase, mitochondrial OS=Homo sapiens OX=9606	DLD	0	15.114	8	3	14	3	509	54.1	7.85	198791	195996
Q8NF37	Lysophosphatidylcholine acyltransferase 1 OS=Homo sapiens OX=9606	LPCAT1	0	15.111	10	5	21	5	534	59.1	6.02	1.0111e+06	484647
O95299	NADH dehydrogenase [ubiquinone] 1 alpha subcomplex subunit 10, mitochondrial OS=Homo sapiens OX=9606	NDUFA10	0	15.086	9	4	18	4	355	40.7	8.48	260286	318582
Q6P5Z2	Serine/threonine-protein kinase N3 OS=Homo sapiens OX=9606	PKN3	0	15.079	7	4	7	4	889	99.4	8.46	77860.1	143134
Q8TER5	Rho guanine nucleotide exchange factor 40 OS=Homo sapiens OX=9606	ARHGEF40	0	15.074	4	6	10	6	1519	164.6	6.15	79102.1	110666
P06400	Retinoblastoma-associated protein OS=Homo sapiens OX=9606	RB1	0	15.069	5	4	8	4	928	106.1	7.94	117436	107749
P17707	S-adenosylmethionine decarboxylase proenzyme OS=Homo sapiens OX=9606	AMD1	0	15.065	16	4	20	4	334	38.3	6	262274	301943
P35268	Large ribosomal subunit protein eL22 OS=Homo sapiens OX=9606	RPL22	0	15.064	19	2	69	2	128	14.8	9.19	3.02793e+07	2.4027e+07
P09012	U1 small nuclear ribonucleoprotein A OS=Homo sapiens OX=9606	SNRPA	0	15.053	26	5	18	3	282	31.3	9.83	137812	113160
Q15388	Mitochondrial import receptor subunit TOM20 homolog OS=Homo sapiens OX=9606	TOMM20	0	15.042	28	3	44	3	145	16.3	8.6	6.64256e+06	7.39084e+06
P82912	Small ribosomal subunit protein uS11m OS=Homo sapiens OX=9606	MRPS11	0	14.982	14	3	9	3	194	20.6	10.81	290131	261061
P19388	DNA-directed RNA polymerases I, II, and III subunit RPABC1 OS=Homo sapiens OX=9606	POLR2E	0	14.962	26	3	7	3	210	24.5	5.95	325395	394575
P20020	Plasma membrane calcium-transporting ATPase 1 OS=Homo sapiens OX=9606	ATP2B1	0	14.945	4	4	8	4	1220	134.6	5.91	147866	141598
Q99707	Methionine synthase OS=Homo sapiens OX=9606	MTR	0	14.94	5	5	11	5	1265	140.4	5.58	143709	112826
P55039	Developmentally-regulated GTP-binding protein 2 OS=Homo sapiens OX=9606	DRG2	0	14.94	15	4	10	4	364	40.7	8.88	179183	225714
Q9Y606	Pseudouridylate synthase 1 homolog OS=Homo sapiens OX=9606	PUS1	0	14.908	10	4	7	4	427	47.4	8.41	171286	282126
Q05823	2-5A-dependent ribonuclease OS=Homo sapiens OX=9606	RNASEL	0	14.898	5	4	28	4	741	83.5	6.65	589384	710746
Q7L2J0	7SK snRNA methylphosphate capping enzyme OS=Homo sapiens OX=9606	MEPCE	0	14.896	9	4	15	4	689	74.3	9.57	358625	375022
Q9NZ45	CDGSH iron-sulfur domain-containing protein 1 OS=Homo sapiens OX=9606	CISD1	0	14.874	22	2	12	2	108	12.2	9.09	400267	311472
P61011	Signal recognition particle subunit SRP54 OS=Homo sapiens OX=9606	SRP54	0	14.843	11	4	10	4	504	55.7	8.75	136467	131346
Q14681	BTB/POZ domain-containing protein KCTD2 OS=Homo sapiens OX=9606	KCTD2	0	14.837	21	3	6	3	263	28.5	5.29	171968	250478
P36957	Dihydrolipoyllysine-residue succinyltransferase component of 2-oxoglutarate dehydrogenase complex, mitochondrial OS=Homo sapiens OX=9606	DLST	0	14.836	15	5	10	5	453	48.7	8.95	139550	163816
Q13595	Transformer-2 protein homolog alpha OS=Homo sapiens OX=9606	TRA2A	0	14.818	18	5	23	4	282	32.7	11.27	357112	508134	Met-loss+Acetyl [N-Term]
Q96EE3	Nucleoporin SEH1 OS=Homo sapiens OX=9606	SEH1L	0	14.807	13	3	10	3	360	39.6	8.09	185654	224487
Q7Z2W9	Large ribosomal subunit protein bL21m OS=Homo sapiens OX=9606	MRPL21	0	14.801	24	3	16	3	205	22.8	9.89	701677	653697
Q6PCT2	F-box/LRR-repeat protein 19 OS=Homo sapiens OX=9606	FBXL19	0	14.766	6	3	10	3	694	75.7	9.17	106404	170005
Q9H2V7	Protein spinster homolog 1 OS=Homo sapiens OX=9606	SPNS1	0	14.755	9	3	10	3	528	56.6	6.64	153440	178240
Q7L1Q6	eIF5-mimic protein 2 OS=Homo sapiens OX=9606	BZW1	0	14.751	12	5	21	4	419	48	5.92	539708	442867
Q8WUY1	Protein THEM6 OS=Homo sapiens OX=9606	THEM6	0	14.744	15	3	23	3	208	23.9	9.55	741139	785269
Q8N3U4	Cohesin subunit SA-2 OS=Homo sapiens OX=9606	STAG2	0	14.692	5	5	13	5	1231	141.2	5.43	253752	345635
O43264	Centromere/kinetochore protein zw10 homolog OS=Homo sapiens OX=9606	ZW10	0	14.672	8	5	13	5	779	88.8	6.27	275121	303191
Q9Y312	Protein AAR2 homolog OS=Homo sapiens OX=9606	AAR2	0	14.652	14	4	26	4	384	43.4	5.96	452656	457987	Met-loss+Acetyl [N-Term]
Q9H9Y2	Ribosome production factor 1 OS=Homo sapiens OX=9606	RPF1	0	14.642	14	4	20	4	349	40.1	10.01	205003	167776
Q9BV38	WD repeat-containing protein 18 OS=Homo sapiens OX=9606	WDR18	0	14.637	9	4	26	4	432	47.4	6.7	459732	393425
P58340	Myeloid leukemia factor 1 OS=Homo sapiens OX=9606	MLF1	0	14.635	21	3	8	3	268	30.6	9.45	629254	748101
Q04760	Lactoylglutathione lyase OS=Homo sapiens OX=9606	GLO1	0	14.613	29	4	8	4	184	20.8	5.31	1.15281e+06	1.2633e+06
Q03393	6-pyruvoyl tetrahydrobiopterin synthase OS=Homo sapiens OX=9606	PTS	0	14.606	30	4	40	4	145	16.4	6.68	1.61647e+06	1.6598e+06
P82979	SAP domain-containing ribonucleoprotein OS=Homo sapiens OX=9606	SARNP	0	14.551	23	5	16	5	210	23.7	6.42	345924	297543	Met-loss+Acetyl [N-Term]
Q8TCT9	Minor histocompatibility antigen H13 OS=Homo sapiens OX=9606	HM13	0	14.546	12	3	8	3	377	41.5	6.43	73835.7	410876
A3KMH1	von Willebrand factor A domain-containing protein 8 OS=Homo sapiens OX=9606	VWA8	0	14.527	2	3	7	3	1905	214.7	7.4	142506	161967
O94761	ATP-dependent DNA helicase Q4 OS=Homo sapiens OX=9606	RECQL4	0	14.523	4	4	8	4	1208	133	8.09	197329	193335
Q8TD26	Chromodomain-helicase-DNA-binding protein 6 OS=Homo sapiens OX=9606	CHD6	0	14.505	2	6	25	5	2715	305.2	6.27	260987	332007
Q96EX3	Cytoplasmic dynein 2 intermediate chain 2 OS=Homo sapiens OX=9606	DYNC2I2	0	14.502	13	5	23	5	536	57.8	6.64	356151	352151
O75964	ATP synthase subunit g, mitochondrial OS=Homo sapiens OX=9606	ATP5MG	0	14.497	20	3	20	3	103	11.4	9.64	1.5665e+06	1.64121e+06
Q8WY91	Peroxynitrite isomerase THAP4 OS=Homo sapiens OX=9606	THAP4	0	14.49	7	3	10	3	577	62.9	9.28	220501	280300
P78362	SRSF protein kinase 2 OS=Homo sapiens OX=9606	SRPK2	0	14.478	8	4	11	3	688	77.5	4.97	156163	147448
Q9BVG4	Protein PBDC1 OS=Homo sapiens OX=9606	PBDC1	0	14.464	21	5	19	5	233	26	4.79	211505	191425
P51970	NADH dehydrogenase [ubiquinone] 1 alpha subcomplex subunit 8 OS=Homo sapiens OX=9606	NDUFA8	0	14.463	19	2	13	2	172	20.1	7.65	647414	795446	Met-loss [N-Term]
Q5BJH7	Protein YIF1B OS=Homo sapiens OX=9606	YIF1B	0	14.419	12	3	5	3	314	34.4	9.16	104311	130762
P28072	Proteasome subunit beta type-6 OS=Homo sapiens OX=9606	PSMB6	0	14.4	17	4	28	4	239	25.3	4.92	1.53222e+06	1.90504e+06
Q2TB18	Single-strand DNA endonuclease ASTE1 OS=Homo sapiens OX=9606	ASTE1	0	14.393	8	4	10	4	679	77	8.06	121190	135941
Q9UN81	LINE-1 retrotransposable element ORF1 protein OS=Homo sapiens OX=9606	L1RE1	0	14.391	12	3	14	3	338	40	9.51	237696	229619
Q16718	NADH dehydrogenase [ubiquinone] 1 alpha subcomplex subunit 5 OS=Homo sapiens OX=9606	NDUFA5	0	14.38	39	3	15	3	116	13.5	5.99	875359	825810
P09211	Glutathione S-transferase P OS=Homo sapiens OX=9606	GSTP1	0	14.367	31	4	15	4	210	23.3	5.64	672241	620556	Met-loss [N-Term]
P05091	Aldehyde dehydrogenase, mitochondrial OS=Homo sapiens OX=9606	ALDH2	0	14.364	9	4	13	4	517	56.3	7.05	162231	135654
P33981	Dual specificity protein kinase TTK OS=Homo sapiens OX=9606	TTK	0	14.358	5	4	12	4	857	97	8.16	304263	320422
Q9BSF4	Mitochondrial import inner membrane translocase subunit Tim29 OS=Homo sapiens OX=9606	TIMM29	0	14.262	15	2	6	2	260	29.2	8.09	523470	538718
P48651	Phosphatidylserine synthase 1 OS=Homo sapiens OX=9606	PTDSS1	0	14.223	7	3	17	3	473	55.5	8.43	666256	548599
Q9BZH6	WD repeat-containing protein 11 OS=Homo sapiens OX=9606	WDR11	0	14.217	5	4	10	4	1224	136.6	6.92	167460	192118
Q13151	Heterogeneous nuclear ribonucleoprotein A0 OS=Homo sapiens OX=9606	HNRNPA0	0	14.205	19	4	14	3	305	30.8	9.29	582234	649099
Q9BX10	GTP-binding protein 2 OS=Homo sapiens OX=9606	GTPBP2	0	14.201	11	5	18	5	602	65.7	8.05	224018	227967
Q2TAY7	WD40 repeat-containing protein SMU1 OS=Homo sapiens OX=9606	SMU1	0	14.162	9	4	15	4	513	57.5	7.18	172762	181827
Q9BTE7	DCN1-like protein 5 OS=Homo sapiens OX=9606	DCUN1D5	0	14.156	20	5	24	5	237	27.5	5.58	422022	441196
Q9Y6A9	Signal peptidase complex subunit 1 OS=Homo sapiens OX=9606	SPCS1	0	14.109	10	2	4	2	169	18.3	8.72	168474	130094
Q6DKI1	Ribosomal protein uL30-like OS=Homo sapiens OX=9606	RPL7L1	0	14.085	14	3	27	3	255	29.7	10.52	374727	344938
O75915	PRA1 family protein 3 OS=Homo sapiens OX=9606	ARL6IP5	0	14.082	20	3	9	3	188	21.6	9.77	265266	280126
Q6ZRP7	Sulfhydryl oxidase 2 OS=Homo sapiens OX=9606	QSOX2	0	14.066	9	4	8	4	698	77.5	7.72	188447	275057
P82921	Small ribosomal subunit protein bS21m OS=Homo sapiens OX=9606	MRPS21	0	14.06	25	2	23	2	87	10.7	9.92	1.43649e+06	1.32319e+06
Q96S59	Ran-binding protein 9 OS=Homo sapiens OX=9606	RANBP9	0	14.04	9	4	9	4	729	77.8	6.79	148125	82775.7
Q9BQ52	Zinc phosphodiesterase ELAC protein 2 OS=Homo sapiens OX=9606	ELAC2	0	14.038	7	5	18	5	826	92.2	7.9	244148	261224
O60427	Acyl-CoA (8-3)-desaturase OS=Homo sapiens OX=9606	FADS1	0	14.034	11	4	20	4	444	51.9	8.87	171982	165835
Q9UN37	Vacuolar protein sorting-associated protein 4A OS=Homo sapiens OX=9606	VPS4A	0	14.033	11	5	15	5	437	48.9	7.8	339699	291339
Q9BYD2	Large ribosomal subunit protein bL9m OS=Homo sapiens OX=9606	MRPL9	0	14.012	15	3	16	3	267	30.2	10.08	357507	326637
Q14320	Protein FAM50A OS=Homo sapiens OX=9606	FAM50A	0	13.997	10	3	25	3	339	40.2	6.83	415657	440828
P12270	Nucleoprotein TPR OS=Homo sapiens OX=9606	TPR	0	13.997	2	4	11	4	2363	267.1	5.02	139706	134845	Met-loss+Acetyl [N-Term]
Q8N8A6	ATP-dependent RNA helicase DDX51 OS=Homo sapiens OX=9606	DDX51	0	13.996	10	5	14	5	666	72.4	8.16	209634	235901
Q8IX12	Cell division cycle and apoptosis regulator protein 1 OS=Homo sapiens OX=9606	CCAR1	0	13.981	7	4	6	4	1150	132.7	5.76	90363.8	188005
P11216	Glycogen phosphorylase, brain form OS=Homo sapiens OX=9606	PYGB	0	13.957	8	6	13	3	843	96.6	6.86	118129	116262
Q96CU9	FAD-dependent oxidoreductase domain-containing protein 1 OS=Homo sapiens OX=9606	FOXRED1	0	13.957	7	2	8	2	486	53.8	7.78	277985	262489
Q9UJC3	Protein Hook homolog 1 OS=Homo sapiens OX=9606	HOOK1	0	13.953	9	5	6	5	728	84.6	5.15	215761	174132
Q9UMY1	U3 small nucleolar RNA-associated protein NOL7 OS=Homo sapiens OX=9606	NOL7	0	13.946	14	3	12	3	257	29.4	9.67	277278	253403
Q16763	Ubiquitin-conjugating enzyme E2 S OS=Homo sapiens OX=9606	UBE2S	0	13.921	19	2	5	2	222	23.8	8.38	148661	133675
P49761	Dual specificity protein kinase CLK3 OS=Homo sapiens OX=9606	CLK3	0	13.899	10	4	10	4	490	58.6	9.52	100357	91662.2
O75530	Polycomb protein EED OS=Homo sapiens OX=9606	EED	0	13.893	10	4	12	4	441	50.2	7.03	177401	230774
P13995	Bifunctional methylenetetrahydrofolate dehydrogenase/cyclohydrolase, mitochondrial OS=Homo sapiens OX=9606	MTHFD2	0	13.885	16	4	17	4	350	37.9	8.73	206715	243381
Q9Y450	HBS1-like protein OS=Homo sapiens OX=9606	HBS1L	0	13.882	8	5	12	5	684	75.4	6.61	168049	51977.5
O43678	NADH dehydrogenase [ubiquinone] 1 alpha subcomplex subunit 2 OS=Homo sapiens OX=9606	NDUFA2	0	13.855	40	3	14	3	99	10.9	9.57	277299	262459
Q7L523	Ras-related GTP-binding protein A OS=Homo sapiens OX=9606	RRAGA	0	13.844	16	4	9	4	313	36.5	7.72	166414	134291
Q9H2U2	Inorganic pyrophosphatase 2, mitochondrial OS=Homo sapiens OX=9606	PPA2	0	13.806	13	4	20	3	334	37.9	7.39	164872	167566
Q15649	Zinc finger HIT domain-containing protein 3 OS=Homo sapiens OX=9606	ZNHIT3	0	13.775	19	3	18	3	155	17.6	5.67	1.10384e+06	960123
Q5SVZ6	Zinc finger MYM-type protein 1 OS=Homo sapiens OX=9606	ZMYM1	0	13.759	4	4	6	4	1142	128.6	7.44	187858	212005
Q8N0Z3	Spindle and centriole-associated protein 1 OS=Homo sapiens OX=9606	SPICE1	0	13.757	6	4	9	4	855	96.2	7.44	140990	187858
O14735	CDP-diacylglycerol--inositol 3-phosphatidyltransferase OS=Homo sapiens OX=9606	CDIPT	0	13.743	16	3	35	3	213	23.5	8.03	1.1195e+06	1.21657e+06
Q9BU61	NADH dehydrogenase [ubiquinone] 1 alpha subcomplex assembly factor 3 OS=Homo sapiens OX=9606	NDUFAF3	0	13.74	25	4	13	4	184	20.3	8.22	222148	215590
Q5U5Q3	RNA-binding E3 ubiquitin-protein ligase MEX3C OS=Homo sapiens OX=9606	MEX3C	0	13.732	7	4	15	2	659	69.3	5	98429.7	143770
P37268	Squalene synthase OS=Homo sapiens OX=9606	FDFT1	0	13.721	11	4	10	4	417	48.1	6.54	158683	167587
Q04837	Single-stranded DNA-binding protein, mitochondrial OS=Homo sapiens OX=9606	SSBP1	0	13.712	45	6	11	6	148	17.2	9.6	366828	293057
Q13330	Metastasis-associated protein MTA1 OS=Homo sapiens OX=9606	MTA1	0	13.692	5	3	16	2	715	80.7	9.26	172106	137492
Q14669	E3 ubiquitin-protein ligase TRIP12 OS=Homo sapiens OX=9606	TRIP12	0	13.687	3	4	12	4	1992	220.3	8.48	128284	157124
A6NDU8	RAB7A-interacting MON1-CCZ1 complex subunit 1 OS=Homo sapiens OX=9606	RIMOC1	0	13.685	16	3	6	3	294	33.6	5.26	79174.3	112904	Met-loss+Acetyl [N-Term]
P09884	DNA polymerase alpha catalytic subunit OS=Homo sapiens OX=9606	POLA1	0	13.684	3	4	7	4	1462	165.8	5.85	118523	85558.3
P47929	Galectin-7 OS=Homo sapiens OX=9606	LGALS7	0	13.66	26	2	29	2	136	15.1	7.62	657235	273780
P18031	Tyrosine-protein phosphatase non-receptor type 1 OS=Homo sapiens OX=9606	PTPN1	0	13.658	15	4	15	4	435	49.9	6.27	400962	515717
Q9Y3T9	Nucleolar complex protein 2 homolog OS=Homo sapiens OX=9606	NOC2L	0	13.644	7	5	13	5	749	84.9	5.62	322917	328556
O14925	Mitochondrial import inner membrane translocase subunit Tim23 OS=Homo sapiens OX=9606	TIMM23	0	13.625	20	3	28	3	209	21.9	8.6	627011	672487
A4D1E9	GTP-binding protein 10 OS=Homo sapiens OX=9606	GTPBP10	0	13.577	13	4	13	4	387	42.9	9.03	386610	384770
Q7Z3C6	Autophagy-related protein 9A OS=Homo sapiens OX=9606	ATG9A	0	13.572	7	4	11	4	839	94.4	6.67	188576	222675
Q8N5N7	Large ribosomal subunit protein mL50 OS=Homo sapiens OX=9606	MRPL50	0	13.566	27	3	11	3	158	18.3	7.88	291084	280085
P49406	Large ribosomal subunit protein bL19m OS=Homo sapiens OX=9606	MRPL19	0	13.549	11	2	10	2	292	33.5	9.5	383884	369204
P84101	Small EDRK-rich factor 2 OS=Homo sapiens OX=9606	SERF2	0	13.507	32	4	14	4	59	6.9	10.45	1.9555e+06	2.28206e+06
P98179	RNA-binding protein 3 OS=Homo sapiens OX=9606	RBM3	0	13.499	27	2	8	2	157	17.2	8.91	683579	750505
Q9UJX2	Cell division cycle protein 23 homolog OS=Homo sapiens OX=9606	CDC23	0	13.485	7	4	7	4	597	68.8	7.02	145201	146600
P43487	Ran-specific GTPase-activating protein OS=Homo sapiens OX=9606	RANBP1	0	13.449	27	3	10	3	201	23.3	5.29	287118	259227
P17612	cAMP-dependent protein kinase catalytic subunit alpha OS=Homo sapiens OX=9606	PRKACA	0	13.444	12	3	11	3	351	40.6	8.79	330156	244758
Q8IUF8	Ribosomal oxygenase 2 OS=Homo sapiens OX=9606	RIOX2	0	13.427	10	3	6	3	465	52.8	6.7	263440	261994
Q9UI12	V-type proton ATPase subunit H OS=Homo sapiens OX=9606	ATP6V1H	0	13.421	9	3	16	3	483	55.8	6.48	438928	463207
Q9C086	INO80 complex subunit B OS=Homo sapiens OX=9606	INO80B	0	13.396	11	3	15	3	356	38.6	9.61	252388	212956
P62318	Small nuclear ribonucleoprotein Sm D3 OS=Homo sapiens OX=9606	SNRPD3	0	13.39	15	2	63	2	126	13.9	10.32	1.45887e+07	1.67332e+07
Q9BXW9	Fanconi anemia group D2 protein OS=Homo sapiens OX=9606	FANCD2	0	13.387	3	4	11	4	1451	164	5.88	167337	176989
Q9Y5S9	RNA-binding protein 8A OS=Homo sapiens OX=9606	RBM8A	0	13.374	25	3	11	3	174	19.9	5.72	342145	378674
Q71UI9	Histone H2A.V OS=Homo sapiens OX=9606	H2AZ2	0	13.365	26	3	61	2	128	13.5	10.58	1.53826e+06	1.67746e+06
Q5VW36	Focadhesin OS=Homo sapiens OX=9606	FOCAD	0	13.358	3	5	9	5	1801	199.9	6.62	2.21483e+06	2.37778e+06
Q9H773	dCTP pyrophosphatase 1 OS=Homo sapiens OX=9606	DCTPP1	0	13.341	21	3	7	3	170	18.7	5.03	175340	150539
Q9BYC9	Large ribosomal subunit protein bL20m OS=Homo sapiens OX=9606	MRPL20	0	13.325	20	2	19	2	149	17.4	10.86	570535	754749
Q6P0Q8	Microtubule-associated serine/threonine-protein kinase 2 OS=Homo sapiens OX=9606	MAST2	0	13.264	3	5	14	4	1798	196.3	8.16	106331	100190
Q15361	Transcription termination factor 1 OS=Homo sapiens OX=9606	TTF1	0	13.256	5	2	4	2	905	103	9.38	102583	105910
O75340	Programmed cell death protein 6 OS=Homo sapiens OX=9606	PDCD6	0	13.223	23	4	13	4	191	21.9	5.4	294090	422700
Q96GC5	Large ribosomal subunit protein mL48 OS=Homo sapiens OX=9606	MRPL48	0	13.217	17	3	19	3	212	23.9	8.98	349946	361743
Q9UGP4	LIM domain-containing protein 1 OS=Homo sapiens OX=9606	LIMD1	0	13.216	4	2	6	2	676	72.1	6.65	78436.3	146345
O95292	Vesicle-associated membrane protein-associated protein B/C OS=Homo sapiens OX=9606	VAPB	0	13.213	16	3	22	2	243	27.2	7.3	316261	330054
P06702	Protein S100-A9 OS=Homo sapiens OX=9606	S100A9	0	13.203	25	2	14	2	114	13.2	6.13	792374	414832
Q10469	Alpha-1,6-mannosyl-glycoprotein 2-beta-N-acetylglucosaminyltransferase OS=Homo sapiens OX=9606	MGAT2	0	13.201	9	4	32	4	447	51.5	8.76	511340	680085
O00488	Zinc finger protein 593 OS=Homo sapiens OX=9606	ZNF593	0	13.19	25	3	26	3	134	15.2	9.82	629379	521874
Q8N5U6	E3 ubiquitin-protein ligase RNF10 OS=Homo sapiens OX=9606	RNF10	0	13.175	4	3	8	3	811	89.9	6.92	160929	140302
Q96DA6	Mitochondrial import inner membrane translocase subunit TIM14 OS=Homo sapiens OX=9606	DNAJC19	0	13.151	22	3	25	3	116	12.5	10.1	1.61298e+06	1.47368e+06
O75147	Obscurin-like protein 1 OS=Homo sapiens OX=9606	OBSL1	0	13.143	3	4	11	4	1896	206.8	5.63	120783	124557
Q9NPA8	Transcription and mRNA export factor ENY2 OS=Homo sapiens OX=9606	ENY2	0	13.14	34	3	28	3	101	11.5	9.33	4.87854e+06	4.63964e+06
Q01650	Large neutral amino acids transporter small subunit 1 OS=Homo sapiens OX=9606	SLC7A5	0	13.128	6	2	3	2	507	55	7.72	144995	135771
O43920	NADH dehydrogenase [ubiquinone] iron-sulfur protein 5 OS=Homo sapiens OX=9606	NDUFS5	0	13.126	35	4	15	4	106	12.5	9.14	602158	524409	Met-loss [N-Term]
Q9NVX0	HAUS augmin-like complex subunit 2 OS=Homo sapiens OX=9606	HAUS2	0	13.123	15	3	12	3	235	26.9	7.88	155554	147435
Q8NBA8	tRNA-uridine aminocarboxypropyltransferase 2 OS=Homo sapiens OX=9606	DTWD2	0	13.112	18	4	11	4	298	33.4	8.68	281082	233802
Q9HDC5	Junctophilin-1 OS=Homo sapiens OX=9606	JPH1	0	13.111	10	4	20	4	661	71.6	9.32	437409	475501
P00492	Hypoxanthine-guanine phosphoribosyltransferase OS=Homo sapiens OX=9606	HPRT1	0	13.095	18	3	13	3	218	24.6	6.68	306060	286573
Q96EK4	THAP domain-containing protein 11 OS=Homo sapiens OX=9606	THAP11	0	13.079	11	4	24	4	314	34.4	8.98	970567	1.11063e+06
Q9UBT6	DNA polymerase kappa OS=Homo sapiens OX=9606	POLK	0	13.065	6	4	11	4	870	98.7	8.13	182699	175174
O75330	Hyaluronan mediated motility receptor OS=Homo sapiens OX=9606	HMMR	0	13.058	8	4	7	4	724	84	5.83	64700	87378.9
Q99755	Phosphatidylinositol 4-phosphate 5-kinase type-1 alpha OS=Homo sapiens OX=9606	PIP5K1A	0	13.043	11	4	7	4	562	62.6	8.21	81805	67924.9
O60763	General vesicular transport factor p115 OS=Homo sapiens OX=9606	USO1	0	13.037	4	4	11	4	962	107.8	4.91	137770	114075
Q9BVK6	Transmembrane emp24 domain-containing protein 9 OS=Homo sapiens OX=9606	TMED9	0	13.036	15	3	11	3	235	27.3	8.02	375239	337291
Q15345	Leucine-rich repeat-containing protein 41 OS=Homo sapiens OX=9606	LRRC41	0	12.998	5	3	12	3	812	88.6	8.38	184332	202939
O96019	Actin-like protein 6A OS=Homo sapiens OX=9606	ACTL6A	0	12.974	14	3	8	3	429	47.4	5.6	165450	201570
O43303	Centriolar coiled-coil protein of 110 kDa OS=Homo sapiens OX=9606	CCP110	0	12.966	5	4	10	4	1012	113.4	8.65	87134.2	70781.3
Q9HC35	Echinoderm microtubule-associated protein-like 4 OS=Homo sapiens OX=9606	EML4	0	12.958	5	4	7	4	981	108.8	6.4	158664	140156
Q9HAU0	Pleckstrin homology domain-containing family A member 5 OS=Homo sapiens OX=9606	PLEKHA5	0	12.931	4	3	10	3	1116	127.4	7.53	56504.7	48574.4
Q9Y605	MORF4 family-associated protein 1 OS=Homo sapiens OX=9606	MRFAP1	0	12.93	27	2	7	2	127	14.6	4.7	320979	313188
Q9H4M9	EH domain-containing protein 1 OS=Homo sapiens OX=9606	EHD1	0	12.928	10	4	10	2	534	60.6	6.83	176482	146837
P61224	Ras-related protein Rap-1b OS=Homo sapiens OX=9606	RAP1B	0	12.825	26	4	30	4	184	20.8	5.78	835869	468603
Q9NRF9	DNA polymerase epsilon subunit 3 OS=Homo sapiens OX=9606	POLE3	0	12.825	31	3	7	3	147	16.8	4.74	262650	235159	Met-loss+Acetyl [N-Term]
P49721	Proteasome subunit beta type-2 OS=Homo sapiens OX=9606	PSMB2	0	12.822	21	4	24	4	201	22.8	7.02	1.04962e+06	1.10006e+06
P30566	Adenylosuccinate lyase OS=Homo sapiens OX=9606	ADSL	0	12.822	14	4	6	4	484	54.9	7.11	124250	115655
P49643	DNA primase large subunit OS=Homo sapiens OX=9606	PRIM2	0	12.809	6	3	12	3	509	58.8	7.91	217575	304683
Q69YN2	CWF19-like protein 1 OS=Homo sapiens OX=9606	CWF19L1	0	12.798	9	4	14	4	538	60.6	7.24	311425	323510
Q14781	Chromobox protein homolog 2 OS=Homo sapiens OX=9606	CBX2	0	12.784	11	5	12	5	532	56	10.01	219841	239087
Q9UL63	Muskelin OS=Homo sapiens OX=9606	MKLN1	0	12.772	6	3	4	3	735	84.7	6.34	369069	443272
Q86Y13	E3 ubiquitin-protein ligase DZIP3 OS=Homo sapiens OX=9606	DZIP3	0	12.754	4	4	7	4	1208	138.5	6.87	179295	195781
Q9NYH9	U3 small nucleolar RNA-associated protein 6 homolog OS=Homo sapiens OX=9606	UTP6	0	12.752	9	4	11	4	597	70.1	7.28	122917	163984
Q9BZZ5	Apoptosis inhibitor 5 OS=Homo sapiens OX=9606	API5	0	12.747	10	4	13	4	524	59	7.34	221535	201644
Q15125	3-beta-hydroxysteroid-Delta(8),Delta(7)-isomerase OS=Homo sapiens OX=9606	EBP	0	12.746	13	2	21	2	230	26.3	7.9	741043	1.04689e+06	Met-loss+Acetyl [N-Term]
Q96BZ8	Leukocyte receptor cluster member 1 OS=Homo sapiens OX=9606	LENG1	0	12.729	13	2	5	2	264	30.5	9.8	190746	210385
O15541	E3 ubiquitin-protein ligase RNF113A OS=Homo sapiens OX=9606	RNF113A	0	12.728	13	3	25	3	343	38.8	5.69	556991	443199
P30414	NK-tumor recognition protein OS=Homo sapiens OX=9606	NKTR	0	12.716	3	3	7	3	1462	165.6	9.99	154188	179925
Q9NYY8	FAST kinase domain-containing protein 2, mitochondrial OS=Homo sapiens OX=9606	FASTKD2	0	12.7	8	4	6	4	710	81.4	8.05	140675	147157
Q15942	Zyxin OS=Homo sapiens OX=9606	ZYX	0	12.699	10	3	9	3	572	61.2	6.67	191592	178358
Q9NRX2	Large ribosomal subunit protein bL17m OS=Homo sapiens OX=9606	MRPL17	0	12.696	23	4	23	4	175	20	10.11	419836	507164
Q15382	GTP-binding protein Rheb OS=Homo sapiens OX=9606	RHEB	0	12.68	24	4	10	4	184	20.5	5.92	375863	333124
Q06203	Amidophosphoribosyltransferase OS=Homo sapiens OX=9606	PPAT	0	12.675	9	4	11	4	517	57.4	6.76	384995	306196
Q9HC77	Centromere protein J OS=Homo sapiens OX=9606	CENPJ	0	12.653	3	3	7	3	1338	152.9	6.61	84431.5	87646.1
Q8TB61	Adenosine 3'-phospho 5'-phosphosulfate transporter 1 OS=Homo sapiens OX=9606	SLC35B2	0	12.636	9	4	20	4	432	47.5	9.16	404360	400225
Q14CX7	N-alpha-acetyltransferase 25, NatB auxiliary subunit OS=Homo sapiens OX=9606	NAA25	0	12.61	5	5	10	5	972	112.2	6.64	135231	157022
Q8WVB6	Chromosome transmission fidelity protein 18 homolog OS=Homo sapiens OX=9606	CHTF18	0	12.61	5	3	7	3	975	107.3	7.21	148264	126353
Q96IZ5	RNA-binding protein 41 OS=Homo sapiens OX=9606	RBM41	0	12.59	12	3	5	3	413	47.1	8.7	65367.5	109374
O00257	E3 SUMO-protein ligase CBX4 OS=Homo sapiens OX=9606	CBX4	0	12.549	10	5	11	5	560	61.3	9.36	277389	328116
Q96C57	Protein CUSTOS OS=Homo sapiens OX=9606	CUSTOS	0	12.539	16	3	17	3	262	28.2	9.42	383750	376903
Q09666	Neuroblast differentiation-associated protein AHNAK OS=Homo sapiens OX=9606	AHNAK	0	12.522	4	3	7	3	5890	628.7	6.15	145929	198441
P49257	Protein ERGIC-53 OS=Homo sapiens OX=9606	LMAN1	0	12.495	8	3	13	3	510	57.5	6.77	280134	202626
O00264	Membrane-associated progesterone receptor component 1 OS=Homo sapiens OX=9606	PGRMC1	0	12.494	12	3	38	3	195	21.7	4.7	3.48395e+06	2.80836e+06
Q6IQ49	Splicing regulator SDE2 OS=Homo sapiens OX=9606	SDE2	0	12.485	12	4	6	4	451	49.7	6.05	89145.1	90774.2
O75319	RNA/RNP complex-1-interacting phosphatase OS=Homo sapiens OX=9606	DUSP11	0	12.465	10	2	13	2	330	38.9	9.41	262787	326927
Q9UBQ5	Eukaryotic translation initiation factor 3 subunit K OS=Homo sapiens OX=9606	EIF3K	0	12.44	15	3	20	3	218	25	4.93	441363	404404	Met-loss+Acetyl [N-Term]
Q9H307	Pinin OS=Homo sapiens OX=9606	PNN	0	12.438	6	3	19	3	717	81.6	7.14	204649	254324
Q9BPZ7	Target of rapamycin complex 2 subunit MAPKAP1 OS=Homo sapiens OX=9606	MAPKAP1	0	12.436	11	3	7	3	522	59.1	7.55	263236	327050
P37802	Transgelin-2 OS=Homo sapiens OX=9606	TAGLN2	0	12.415	24	4	13	4	199	22.4	8.25	191184	175686
Q9NWU5	Large ribosomal subunit protein uL22m OS=Homo sapiens OX=9606	MRPL22	0	12.409	19	3	17	3	206	23.6	9.94	295326	290039
P08579	U2 small nuclear ribonucleoprotein B'' OS=Homo sapiens OX=9606	SNRPB2	0	12.388	19	4	19	2	225	25.5	9.72	154028	317197
Q96DY7	Mdm2-binding protein OS=Homo sapiens OX=9606	MTBP	0	12.385	4	2	5	2	904	102.1	7.77		77080.3
Q9Y3D3	Small ribosomal subunit protein bS16m OS=Homo sapiens OX=9606	MRPS16	0	12.356	25	3	21	3	137	15.3	9.5	1.96708e+06	1.45527e+06
Q8N163	Cell cycle and apoptosis regulator protein 2 OS=Homo sapiens OX=9606	CCAR2	0	12.339	7	4	8	4	923	102.8	5.22	143436	126829
Q9H9P8	L-2-hydroxyglutarate dehydrogenase, mitochondrial OS=Homo sapiens OX=9606	L2HGDH	0	12.321	9	3	15	3	463	50.3	8.15	168638	216866
P85299	Proline-rich protein 5 OS=Homo sapiens OX=9606	PRR5	0	12.287	10	2	6	2	388	42.7	8.18	86410.5	110678
O43502	DNA repair protein RAD51 homolog 3 OS=Homo sapiens OX=9606	RAD51C	0	12.284	12	3	7	3	376	42.2	6.74	205439	300861
Q6ZN17	Protein lin-28 homolog B OS=Homo sapiens OX=9606	LIN28B	0	12.256	19	3	15	3	250	27.1	8.91	363796	378407
Q9Y4F5	Centrosomal protein of 170 kDa protein B OS=Homo sapiens OX=9606	CEP170B	0	12.254	3	5	6	3	1589	171.6	6.84	34953.5	65133.6
Q9UFW8	CGG triplet repeat-binding protein 1 OS=Homo sapiens OX=9606	CGGBP1	0	12.233	26	4	31	4	167	18.8	8.95	642991	689656
A8MPP1	Putative ATP-dependent DNA helicase DDX11-like protein 8 OS=Homo sapiens OX=9606	DDX11L8	0	12.214	4	3	9	3	907	101.7	7.47	106182	132014
Q92574	Hamartin OS=Homo sapiens OX=9606	TSC1	0	12.206	3	2	8	2	1164	129.7	6.47	159331	143670
Q9UHQ9	NADH-cytochrome b5 reductase 1 OS=Homo sapiens OX=9606	CYB5R1	0	12.205	12	4	20	4	305	34.1	9.38	253280	237515
Q96CB9	5-methylcytosine rRNA methyltransferase NSUN4 OS=Homo sapiens OX=9606	NSUN4	0	12.187	11	4	12	4	384	43.1	8.18	308030	254739
Q9P0J7	E3 ubiquitin-protein ligase KCMF1 OS=Homo sapiens OX=9606	KCMF1	0	12.187	10	2	3	2	381	41.9	5.66	106626	141365
P17482	Homeobox protein Hox-B9 OS=Homo sapiens OX=9606	HOXB9	0	12.168	15	4	13	4	250	28	8.9	591219	466458
Q9NPJ6	Mediator of RNA polymerase II transcription subunit 4 OS=Homo sapiens OX=9606	MED4	0	12.141	15	3	7	3	270	29.7	5.1	196192	259113
Q99729	Heterogeneous nuclear ribonucleoprotein A/B OS=Homo sapiens OX=9606	HNRNPAB	0	12.118	14	4	8	4	332	36.2	8.21	305815	415319
Q9BZF1	Oxysterol-binding protein-related protein 8 OS=Homo sapiens OX=9606	OSBPL8	0	12.115	6	3	5	3	889	101.1	6.96	113081	139578
Q96CS4	Zinc finger protein 689 OS=Homo sapiens OX=9606	ZNF689	0	12.108	8	3	7	3	500	56.9	9.8	93086.5	136251	Met-loss [N-Term]
P54577	Tyrosine--tRNA ligase, cytoplasmic OS=Homo sapiens OX=9606	YARS1	0	12.098	11	5	12	5	528	59.1	7.05	178375	115148
Q96HY6	DDRGK domain-containing protein 1 OS=Homo sapiens OX=9606	DDRGK1	0	12.095	14	3	6	3	314	35.6	5.12	124913	129869
Q9UL18	Protein argonaute-1 OS=Homo sapiens OX=9606	AGO1	0	12.063	6	4	15	2	857	97.2	9.16	28410.5	109397
Q9UBD5	Origin recognition complex subunit 3 OS=Homo sapiens OX=9606	ORC3	0	12.054	6	3	7	3	711	82.2	7.61	129083	138476
Q15554	Telomeric repeat-binding factor 2 OS=Homo sapiens OX=9606	TERF2	0	12.048	6	3	6	3	542	59.6	9.35	317849	316631
Q9Y305	Acyl-coenzyme A thioesterase 9, mitochondrial OS=Homo sapiens OX=9606	ACOT9	0	12.043	11	4	15	4	439	49.9	8.6	265222	212998
Q9BPX6	Calcium uptake protein 1, mitochondrial OS=Homo sapiens OX=9606	MICU1	0	12.027	10	3	11	3	476	54.3	8.41	469076	299700
Q9NVU0	DNA-directed RNA polymerase III subunit RPC5 OS=Homo sapiens OX=9606	POLR3E	0	12.025	6	4	17	4	708	79.8	6.47	178522	180349
O14646	Chromodomain-helicase-DNA-binding protein 1 OS=Homo sapiens OX=9606	CHD1	0	12.021	2	4	12	3	1710	196.6	7.14	210904	177467
Q16850	Lanosterol 14-alpha demethylase OS=Homo sapiens OX=9606	CYP51A1	0	12.011	10	4	4	4	509	57.2	8.53	131640	153357
Q9UKZ1	CCR4-NOT transcription complex subunit 11 OS=Homo sapiens OX=9606	CNOT11	0	12.005	8	2	10	2	510	55.2	6.4	228507	268843
Q9BZI7	Regulator of nonsense transcripts 3B OS=Homo sapiens OX=9606	UPF3B	0	12	6	3	17	3	483	57.7	9.48	417193	561357
O60547	GDP-mannose 4,6 dehydratase OS=Homo sapiens OX=9606	GMDS	0	11.994	11	3	18	3	372	41.9	7.31	371373	458864
Q8N5L8	Ribonuclease P protein subunit p25-like protein OS=Homo sapiens OX=9606	RPP25L	0	11.989	34	3	6	3	163	17.6	10.3	260256	264485
P55196	Afadin OS=Homo sapiens OX=9606	AFDN	0	11.979	2	3	7	3	1824	206.7	6.47	64202.8	39791.2
Q9H6H4	Receptor expression-enhancing protein 4 OS=Homo sapiens OX=9606	REEP4	0	11.973	20	4	23	4	257	29.4	9.73	558769	518956
Q9UKT4	F-box only protein 5 OS=Homo sapiens OX=9606	FBXO5	0	11.958	11	4	9	4	447	50.1	8.92	262810	225750
P02788	Lactotransferrin OS=Homo sapiens OX=9606	LTF	0	11.944	7	2	9	2	710	78.1	8.12	749372	456547
O75880	Protein SCO1 homolog, mitochondrial OS=Homo sapiens OX=9606	SCO1	0	11.934	12	3	33	3	301	33.8	8.88	2.2285e+06	1.73657e+06
Q01469	Fatty acid-binding protein 5 OS=Homo sapiens OX=9606	FABP5	0	11.925	22	3	11	3	135	15.2	7.01	370812	127478
P41743	Protein kinase C iota type OS=Homo sapiens OX=9606	PRKCI	0	11.864	7	2	6	2	596	68.2	5.85	533716	428848
Q9NV06	DDB1- and CUL4-associated factor 13 OS=Homo sapiens OX=9606	DCAF13	0	11.858	8	3	7	3	445	51.4	9.19	198557	178963
Q01105	Protein SET OS=Homo sapiens OX=9606	SET	0	11.848	13	3	13	3	290	33.5	4.32	232504	266955
P52815	Large ribosomal subunit protein bL12m OS=Homo sapiens OX=9606	MRPL12	0	11.843	12	3	19	3	198	21.3	8.87	476878	330517
Q9UQN3	Charged multivesicular body protein 2b OS=Homo sapiens OX=9606	CHMP2B	0	11.835	17	4	10	4	213	23.9	8.76	652340	557841
Q5T160	Probable arginine--tRNA ligase, mitochondrial OS=Homo sapiens OX=9606	RARS2	0	11.783	7	4	19	4	578	65.5	8.21	300144	290300
Q99676	Zinc finger protein 184 OS=Homo sapiens OX=9606	ZNF184	0	11.783	7	3	10	2	751	86.1	8.07	187364	158129
Q15334	Lethal(2) giant larvae protein homolog 1 OS=Homo sapiens OX=9606	LLGL1	0	11.772	6	4	7	4	1064	115.3	6.29	69611.1	157204
P83369	U7 snRNA-associated Sm-like protein LSm11 OS=Homo sapiens OX=9606	LSM11	0	11.733	15	4	13	4	360	39.5	10.99	409870	393294
P49790	Nuclear pore complex protein Nup153 OS=Homo sapiens OX=9606	NUP153	0	11.708	3	4	10	4	1475	153.8	8.73	176243	196938
Q9P032	NADH dehydrogenase [ubiquinone] 1 alpha subcomplex assembly factor 4 OS=Homo sapiens OX=9606	NDUFAF4	0	11.704	19	3	13	3	175	20.3	8.82	538626	528992
Q9H7L9	Sin3 histone deacetylase corepressor complex component SDS3 OS=Homo sapiens OX=9606	SUDS3	0	11.693	11	3	11	3	328	38.1	5.66	118841	123905
P63172	Dynein light chain Tctex-type 1 OS=Homo sapiens OX=9606	DYNLT1	0	11.689	30	2	4	2	113	12.4	5.08	379513	407665
Q96BK5	PIN2/TERF1-interacting telomerase inhibitor 1 OS=Homo sapiens OX=9606	PINX1	0	11.67	8	2	7	2	328	37	9.6	197152	212040
Q9Y3Y2	Chromatin target of PRMT1 protein OS=Homo sapiens OX=9606	CHTOP	0	11.648	17	3	10	3	248	26.4	12.23	194461	231039
Q8NG31	Outer kinetochore KNL1 complex subunit KNL1 OS=Homo sapiens OX=9606	KNL1	0	11.642	2	5	10	5	2342	265.2	5.47	138595	138186
Q70CQ3	Ubiquitin carboxyl-terminal hydrolase 30 OS=Homo sapiens OX=9606	USP30	0	11.631	14	3	4	3	517	58.5	8.27	132355	162285
Q9NX24	H/ACA ribonucleoprotein complex subunit 2 OS=Homo sapiens OX=9606	NHP2	0	11.602	25	3	17	3	153	17.2	8.22	689685	727395
P00403	Cytochrome c oxidase subunit 2 OS=Homo sapiens OX=9606	MT-CO2	0	11.599	16	3	26	3	227	25.5	4.82	1.34147e+06	1.48666e+06
O00267	Transcription elongation factor SPT5 OS=Homo sapiens OX=9606	SUPT5H	0	11.568	4	3	6	3	1087	120.9	5.06	90112.8	90329.5
Q86Y91	Kinesin-like protein KIF18B OS=Homo sapiens OX=9606	KIF18B	0	11.546	5	4	24	3	852	93	8.62	119428	76877.9
Q9BRT6	Protein LLP homolog OS=Homo sapiens OX=9606	LLPH	0	11.543	29	3	23	3	129	15.2	10.37	590937	565423
O43432	Eukaryotic translation initiation factor 4 gamma 3 OS=Homo sapiens OX=9606	EIF4G3	0	11.526	2	4	9	2	1585	176.5	5.38	64312.6	66319.8
O00560	Syntenin-1 OS=Homo sapiens OX=9606	SDCBP	0	11.503	14	3	6	3	298	32.4	7.53	190514	191374
P46940	Ras GTPase-activating-like protein IQGAP1 OS=Homo sapiens OX=9606	IQGAP1	0	11.466	3	4	8	4	1657	189.1	6.48	1.05924e+06	1.30763e+06
Q96SB8	Structural maintenance of chromosomes protein 6 OS=Homo sapiens OX=9606	SMC6	0	11.452	4	3	7	3	1091	126.2	6.99	154697	146858
Q9BRD0	BUD13 homolog OS=Homo sapiens OX=9606	BUD13	0	11.445	7	4	17	4	619	70.5	9.86	232752	246813
P06730	Eukaryotic translation initiation factor 4E OS=Homo sapiens OX=9606	EIF4E	0	11.443	15	4	33	4	217	25.1	6.15	830818	1.26952e+06
O75127	Pentatricopeptide repeat-containing protein 1, mitochondrial OS=Homo sapiens OX=9606	PTCD1	0	11.433	5	3	13	3	700	78.8	8.59	334777	419420
Q9P275	Ubiquitin carboxyl-terminal hydrolase 36 OS=Homo sapiens OX=9606	USP36	0	11.416	4	4	17	4	1123	122.8	9.7	166128	202301
Q969N2	GPI transamidase component PIG-T OS=Homo sapiens OX=9606	PIGT	0	11.407	7	4	17	4	578	65.7	8.38	385459	385170
Q9NUD5	Zinc finger CCHC domain-containing protein 3 OS=Homo sapiens OX=9606	ZCCHC3	0	11.402	10	3	7	3	403	43.5	8.53	185519	233593
O75676	Ribosomal protein S6 kinase alpha-4 OS=Homo sapiens OX=9606	RPS6KA4	0	11.402	6	4	6	4	772	85.6	8.28	137655	109604
Q8WUY9	DEP domain-containing protein 1B OS=Homo sapiens OX=9606	DEPDC1B	0	11.376	8	4	8	4	529	61.7	8.85	85522.1	91477.5
Q8TAD8	Smad nuclear-interacting protein 1 OS=Homo sapiens OX=9606	SNIP1	0	11.367	14	4	9	4	396	45.8	9.99	170723	168318
Q96MX6	Dynein axonemal assembly factor 10 OS=Homo sapiens OX=9606	DNAAF10	0	11.358	11	3	18	3	357	39.7	8.09	427786	422091	Met-loss+Acetyl [N-Term]
Q6NSJ2	Pleckstrin homology-like domain family B member 3 OS=Homo sapiens OX=9606	PHLDB3	0	11.354	5	3	3	3	640	71.9	6.57	71783.4	61454.2
P13489	Ribonuclease inhibitor OS=Homo sapiens OX=9606	RNH1	0	11.353	6	2	9	2	461	49.9	4.82	188027	244040
Q96E11	Ribosome-recycling factor, mitochondrial OS=Homo sapiens OX=9606	MRRF	0	11.337	17	3	9	3	262	29.3	9.79	120391	130379
Q13427	Peptidyl-prolyl cis-trans isomerase G OS=Homo sapiens OX=9606	PPIG	0	11.312	5	3	11	3	754	88.6	10.29	433322	1.06852e+06
Q12788	Transducin beta-like protein 3 OS=Homo sapiens OX=9606	TBL3	0	11.31	5	3	6	3	808	89	6.9	231620	274413
Q9NUQ6	SPATS2-like protein OS=Homo sapiens OX=9606	SPATS2L	0	11.306	8	3	4	3	558	61.7	9.64	220451	209368	Met-loss+Acetyl [N-Term]
P50748	Kinetochore-associated protein 1 OS=Homo sapiens OX=9606	KNTC1	0	11.297	2	5	11	5	2209	250.6	5.97	419513	348823
P09669	Cytochrome c oxidase subunit 6C OS=Homo sapiens OX=9606	COX6C	0	11.279	35	4	37	4	75	8.8	10.39	2.70313e+06	2.31866e+06	Met-loss [N-Term]
Q9NYR9	NF-kappa-B inhibitor-interacting Ras-like protein 2 OS=Homo sapiens OX=9606	NKIRAS2	0	11.268	16	3	8	3	191	21.5	8.05	434650	513113
Q9BY44	Eukaryotic translation initiation factor 2A OS=Homo sapiens OX=9606	EIF2A	0	11.259	10	4	13	4	585	64.9	8.87	201161	162034
P56962	Syntaxin-17 OS=Homo sapiens OX=9606	STX17	0	11.239	16	3	5	3	302	33.4	6.57	220510	298649
Q96JN8	Neuralized-like protein 4 OS=Homo sapiens OX=9606	NEURL4	0	11.215	3	4	9	4	1562	166.8	5.86	139247	123738
P41240	Tyrosine-protein kinase CSK OS=Homo sapiens OX=9606	CSK	0	11.202	7	3	7	2	450	50.7	7.06	80225.6	82386
P50502	Hsc70-interacting protein OS=Homo sapiens OX=9606	ST13	0	11.196	10	3	7	3	369	41.3	5.27	187867	151392
P35610	Sterol O-acyltransferase 1 OS=Homo sapiens OX=9606	SOAT1	0	11.188	7	3	7	3	550	64.7	8.94	184888	203179
Q96TC7	Regulator of microtubule dynamics protein 3 OS=Homo sapiens OX=9606	RMDN3	0	11.168	8	3	12	3	470	52.1	5.1	278202	289951
P56270	Myc-associated zinc finger protein OS=Homo sapiens OX=9606	MAZ	0	11.165	7	3	13	2	477	48.6	8.95	1.2149e+06	1.1596e+06
P61019	Ras-related protein Rab-2A OS=Homo sapiens OX=9606	RAB2A	0	11.154	25	4	23	4	212	23.5	6.54	248383	275934
P62861	Ubiquitin-like FUBI-ribosomal protein eS30 fusion protein OS=Homo sapiens OX=9606	FAU	0	11.133	8	2	287	2	133	14.4	10.17	2.07348e+08	2.30231e+08
Q9HA92	Radical S-adenosyl methionine domain-containing protein 1, mitochondrial OS=Homo sapiens OX=9606	RSAD1	0	11.104	12	3	5	3	442	48.7	7.78	110981	98781.4
P34897	Serine hydroxymethyltransferase, mitochondrial OS=Homo sapiens OX=9606	SHMT2	0	11.099	12	4	8	4	504	56	8.53	122845	107630
P01111	GTPase NRas OS=Homo sapiens OX=9606	NRAS	0	11.095	30	4	13	4	189	21.2	5.17	381293	212159
Q9NWU2	Glucose-induced degradation protein 8 homolog OS=Homo sapiens OX=9606	GID8	0	11.084	22	3	9	3	228	26.7	4.97	194937	248413	Met-loss+Acetyl [N-Term]
P51532	Transcription activator BRG1 OS=Homo sapiens OX=9606	SMARCA4	0	11.079	2	3	5	3	1647	184.5	7.88	97026.3	75219.2
Q9UNY4	Transcription termination factor 2 OS=Homo sapiens OX=9606	TTF2	0	11.036	3	4	12	4	1162	129.5	8.37	194341	194472
Q86U06	Probable RNA-binding protein 23 OS=Homo sapiens OX=9606	RBM23	0	10.989	10	3	7	3	439	48.7	9.85	190870	236440
Q5VIR6	Vacuolar protein sorting-associated protein 53 homolog OS=Homo sapiens OX=9606	VPS53	0	10.989	6	4	6	4	832	94.3	6.7	125581	58207.8
P18615	Negative elongation factor E OS=Homo sapiens OX=9606	NELFE	0	10.977	7	2	9	2	380	43.2	9.33	111710	150415
O75251	NADH dehydrogenase [ubiquinone] iron-sulfur protein 7, mitochondrial OS=Homo sapiens OX=9606	NDUFS7	0	10.948	9	3	23	3	213	23.5	9.99	688758	899176
Q9BYE7	Polycomb group RING finger protein 6 OS=Homo sapiens OX=9606	PCGF6	0	10.946	10	2	11	2	350	39	4.97	220106	243859
P62304	Small nuclear ribonucleoprotein E OS=Homo sapiens OX=9606	SNRPE	0	10.945	38	3	13	3	92	10.8	9.44	1.39521e+06	1.7584e+06
O43913	Origin recognition complex subunit 5 OS=Homo sapiens OX=9606	ORC5	0	10.925	7	3	11	3	435	50.3	7.74	292266	309524
P26196	Probable ATP-dependent RNA helicase DDX6 OS=Homo sapiens OX=9606	DDX6	0	10.919	7	2	5	2	483	54.4	8.66	202802	206613
Q53H96	Pyrroline-5-carboxylate reductase 3 OS=Homo sapiens OX=9606	PYCR3	0	10.912	12	3	15	3	274	28.6	7.72	514984	409390
P51957	Serine/threonine-protein kinase Nek4 OS=Homo sapiens OX=9606	NEK4	0	10.904	5	4	5	4	841	94.5	7.9	176853	136360
Q9Y6X9	ATPase MORC2 OS=Homo sapiens OX=9606	MORC2	0	10.896	3	2	5	2	1032	117.8	8.38	59949.6	143721
Q96ES7	SAGA-associated factor 29 OS=Homo sapiens OX=9606	SGF29	0	10.879	9	2	8	2	293	33.2	8.1	386118	509413
P11802	Cyclin-dependent kinase 4 OS=Homo sapiens OX=9606	CDK4	0	10.874	12	3	40	2	303	33.7	7.01	142218	184897
Q96HC4	PDZ and LIM domain protein 5 OS=Homo sapiens OX=9606	PDLIM5	0	10.841	5	3	16	3	596	63.9	8.21	286926	334625
P09382	Galectin-1 OS=Homo sapiens OX=9606	LGALS1	0	10.84	25	3	17	3	135	14.7	5.5	468137	641698
P07737	Profilin-1 OS=Homo sapiens OX=9606	PFN1	0	10.838	24	3	17	3	140	15	8.27	280449	253530
P01833	Polymeric immunoglobulin receptor OS=Homo sapiens OX=9606	PIGR	0	10.802	4	3	4	3	764	83.2	5.74	169296	43368.1
O60343	TBC1 domain family member 4 OS=Homo sapiens OX=9606	TBC1D4	0	10.775	3	4	15	4	1298	146.5	7.01	121853	130364
Q9HAV0	Guanine nucleotide-binding protein subunit beta-4 OS=Homo sapiens OX=9606	GNB4	0	10.766	9	3	21	3	340	37.5	6	196261	415230	Met-loss+Acetyl [N-Term]
Q6P2D0	Zinc finger protein 1 homolog OS=Homo sapiens OX=9606	ZFP1	0	10.76	7	3	5	3	407	47.5	8.57	140486	167557
Q9P289	Serine/threonine-protein kinase 26 OS=Homo sapiens OX=9606	STK26	0	10.71	11	4	14	4	416	46.5	5.29	137025	137772
P62857	Small ribosomal subunit protein eS28 OS=Homo sapiens OX=9606	RPS28	0	10.685	30	2	23	2	69	7.8	10.7	2.11098e+06	1.84341e+06
Q99700	Ataxin-2 OS=Homo sapiens OX=9606	ATXN2	0	10.673	4	4	12	4	1313	140.2	9.57	194817	172589
P56556	NADH dehydrogenase [ubiquinone] 1 alpha subcomplex subunit 6 OS=Homo sapiens OX=9606	NDUFA6	0	10.655	23	3	13	3	128	15.1	9.98	402512	416239
O14979	Heterogeneous nuclear ribonucleoprotein D-like OS=Homo sapiens OX=9606	HNRNPDL	0	10.639	9	4	25	3	420	46.4	9.57	1.00941e+07	7.68122e+06
Q96C36	Pyrroline-5-carboxylate reductase 2 OS=Homo sapiens OX=9606	PYCR2	0	10.636	15	4	10	4	320	33.6	7.77	276937	245027
P19404	NADH dehydrogenase [ubiquinone] flavoprotein 2, mitochondrial OS=Homo sapiens OX=9606	NDUFV2	0	10.622	9	2	4	2	249	27.4	8.06	295822	330466
O75935	Dynactin subunit 3 OS=Homo sapiens OX=9606	DCTN3	0	10.613	20	4	22	4	186	21.1	5.47	491615	380784	Met-loss+Acetyl [N-Term]
Q8TBB5	Kelch domain-containing protein 4 OS=Homo sapiens OX=9606	KLHDC4	0	10.592	7	3	7	3	520	57.9	5.72	95644.9	118904
Q9NR50	Translation initiation factor eIF2B subunit gamma OS=Homo sapiens OX=9606	EIF2B3	0	10.578	8	3	10	3	452	50.2	6.47	462971	368024
Q86TJ2	Transcriptional adapter 2-beta OS=Homo sapiens OX=9606	TADA2B	0	10.578	14	3	7	3	420	48.4	7.83	131760	183809
P24468	COUP transcription factor 2 OS=Homo sapiens OX=9606	NR2F2	0	10.568	8	4	15	2	414	45.5	8.28	106183	172426	Met-loss+Acetyl [N-Term]
Q13188	Serine/threonine-protein kinase 3 OS=Homo sapiens OX=9606	STK3	0	10.562	7	3	10	2	491	56.3	5.24	271448	262009
Q13043	Serine/threonine-protein kinase 4 OS=Homo sapiens OX=9606	STK4	0	10.548	7	3	11	2	487	55.6	5.07	105032	155872
Q7Z3U7	Protein MON2 homolog OS=Homo sapiens OX=9606	MON2	0	10.548	2	4	9	4	1717	190.2	6.06	102420	111293
Q9UK58	Cyclin-L1 OS=Homo sapiens OX=9606	CCNL1	0	10.547	11	4	10	4	526	59.6	10.7	157327	166415
Q9NSV4	Protein diaphanous homolog 3 OS=Homo sapiens OX=9606	DIAPH3	0	10.544	4	4	6	4	1193	136.8	7.03	122530	90875
P28482	Mitogen-activated protein kinase 1 OS=Homo sapiens OX=9606	MAPK1	0	10.532	9	4	23	3	360	41.4	6.98	460358	327442
Q7Z4V5	Hepatoma-derived growth factor-related protein 2 OS=Homo sapiens OX=9606	HDGFL2	0	10.52	4	2	6	2	671	74.3	7.49	136565	140149
Q96RS0	Trimethylguanosine synthase OS=Homo sapiens OX=9606	TGS1	0	10.489	4	2	5	2	853	96.6	4.94	113826	140415
Q96HE9	Proline-rich protein 11 OS=Homo sapiens OX=9606	PRR11	0	10.488	9	3	14	3	360	40.1	10.11	358163	315963
Q8N0X7	Spartin OS=Homo sapiens OX=9606	SPART	0	10.488	7	4	10	4	666	72.8	5.91	316172	308839
O14641	Segment polarity protein dishevelled homolog DVL-2 OS=Homo sapiens OX=9606	DVL2	0	10.482	5	2	6	2	736	78.9	6.02	133398	113068
O76071	Probable cytosolic iron-sulfur protein assembly protein CIAO1 OS=Homo sapiens OX=9606	CIAO1	0	10.45	9	2	6	2	339	37.8	4.97	195704	276406
P55010	Eukaryotic translation initiation factor 5 OS=Homo sapiens OX=9606	EIF5	0	10.435	7	3	9	3	431	49.2	5.58	305465	406780
Q96EV2	RNA-binding protein 33 OS=Homo sapiens OX=9606	RBM33	0	10.429	4	3	7	3	1170	129.9	6.93	77648.9	136882
Q99497	Parkinson disease protein 7 OS=Homo sapiens OX=9606	PARK7	0	10.399	19	3	11	3	189	19.9	6.79	243492	193744
P50395	Rab GDP dissociation inhibitor beta OS=Homo sapiens OX=9606	GDI2	0	10.385	8	3	5	3	445	50.6	6.47	135852	156883
Q86UW6	NEDD4-binding protein 2 OS=Homo sapiens OX=9606	N4BP2	0	10.365	3	3	4	3	1770	198.7	5.21	109561	124397
P49841	Glycogen synthase kinase-3 beta OS=Homo sapiens OX=9606	GSK3B	0	10.364	8	2	5	2	420	46.7	8.78	113335	81960.7
O60563	Cyclin-T1 OS=Homo sapiens OX=9606	CCNT1	0	10.327	5	2	5	2	726	80.6	8.78	119728	113722
P19784	Casein kinase II subunit alpha' OS=Homo sapiens OX=9606	CSNK2A2	0	10.315	12	3	6	2	350	41.2	8.56	118714	132536
Q01081	Splicing factor U2AF 35 kDa subunit OS=Homo sapiens OX=9606	U2AF1	0	10.31	9	2	12	2	240	27.9	8.81	1.17513e+07	1.00923e+07
Q86V59	Paraneoplastic antigen-like protein 8A OS=Homo sapiens OX=9606	PNMA8A	0	10.307	9	2	7	2	439	48.1	8.97	228628	237318
Q7Z4L5	Tetratricopeptide repeat protein 21B OS=Homo sapiens OX=9606	TTC21B	0	10.259	4	3	10	3	1316	150.8	6.96	113161	106404
P49821	NADH dehydrogenase [ubiquinone] flavoprotein 1, mitochondrial OS=Homo sapiens OX=9606	NDUFV1	0	10.224	8	4	23	4	464	50.8	8.21	324474	384707
P04899	Guanine nucleotide-binding protein G(i) subunit alpha-2 OS=Homo sapiens OX=9606	GNAI2	0	10.21	10	3	22	2	355	40.4	5.54	273064	294679
Q14690	Protein RRP5 homolog OS=Homo sapiens OX=9606	PDCD11	0	10.193	2	4	12	4	1871	208.6	8.87	244111	201552
P42771	Cyclin-dependent kinase inhibitor 2A OS=Homo sapiens OX=9606	CDKN2A	0	10.182	15	2	18	2	156	16.5	5.81	458653	486373
Q9NQ92	Coordinator of PRMT5 and differentiation stimulator OS=Homo sapiens OX=9606	COPRS	0	10.18	22	3	8	3	184	20.1	4.18	564484	592593
Q9H7B4	Histone-lysine N-methyltransferase SMYD3 OS=Homo sapiens OX=9606	SMYD3	0	10.168	6	3	13	3	428	49.1	7.25	204092	197751
P07741	Adenine phosphoribosyltransferase OS=Homo sapiens OX=9606	APRT	0	10.164	20	3	14	3	180	19.6	6.02	393559	367311
Q96QR8	Transcriptional regulator protein Pur-beta OS=Homo sapiens OX=9606	PURB	0	10.119	18	3	3	3	312	33.2	5.43	498972	529432
Q9NXE4	Sphingomyelin phosphodiesterase 4 OS=Homo sapiens OX=9606	SMPD4	0	10.115	6	3	11	3	866	97.7	8.27	309880	290695
Q02040	A-kinase anchor protein 17A OS=Homo sapiens OX=9606	AKAP17A	0	10.091	4	3	11	3	695	80.7	9.73	199931	221386
Q8TED1	Probable glutathione peroxidase 8 OS=Homo sapiens OX=9606	GPX8	0	10.077	15	3	10	3	209	23.9	9.35	283436	272313
P16435	NADPH--cytochrome P450 reductase OS=Homo sapiens OX=9606	POR	0	10.077	5	2	6	2	677	76.6	5.58	135726	179332
Q01085	Nucleolysin TIAR OS=Homo sapiens OX=9606	TIAL1	0	10.062	9	2	6	2	375	41.6	7.74	305518	316117
Q9Y5Y2	Cytosolic Fe-S cluster assembly factor NUBP2 OS=Homo sapiens OX=9606	NUBP2	0	10.056	21	3	9	3	271	28.8	5.83	1.0163e+08	1.22448e+08
Q9NZN8	CCR4-NOT transcription complex subunit 2 OS=Homo sapiens OX=9606	CNOT2	0	10.048	13	4	7	4	540	59.7	7.66	121045	146253
Q86W92	Liprin-beta-1 OS=Homo sapiens OX=9606	PPFIBP1	0	10.047	4	3	10	3	1011	114	5.55	110422	113686
Q9BSK2	Solute carrier family 25 member 33 OS=Homo sapiens OX=9606	SLC25A33	0	10.027	9	3	12	3	321	35.4	9.6	186014	220063
O60683	Peroxisome biogenesis factor 10 OS=Homo sapiens OX=9606	PEX10	0	10.013	13	2	7	2	326	37	9.99	44821.3	114535	Met-loss [N-Term]
P27695	DNA repair nuclease/redox regulator APEX1 OS=Homo sapiens OX=9606	APEX1	0	10.012	8	2	5	2	318	35.5	8.12	165066	168660
Q9BVV6	Protein TALPID3 OS=Homo sapiens OX=9606	KIAA0586	0	9.999	2	3	5	3	1533	169.2	5.54	73724.5	107049
P04080	Cystatin-B OS=Homo sapiens OX=9606	CSTB	0	9.993	46	3	9	3	98	11.1	7.56	313027	143968
Q99598	Translin-associated protein X OS=Homo sapiens OX=9606	TSNAX	0	9.988	9	2	10	2	290	33.1	6.55	222128	212358
Q15390	Mitochondrial fission regulator 1 OS=Homo sapiens OX=9606	MTFR1	0	9.961	11	3	4	3	333	37	9.01	296839	73546.6
P25685	DnaJ homolog subfamily B member 1 OS=Homo sapiens OX=9606	DNAJB1	0	9.946	8	3	18	3	340	38	8.63	729116	685369
Q8TAE8	Large ribosomal subunit protein mL64 OS=Homo sapiens OX=9606	GADD45GIP1	0	9.883	12	2	15	2	222	25.4	10.02	445026	549422
Q6PCB5	Lysine-specific demethylase RSBN1L OS=Homo sapiens OX=9606	RSBN1L	0	9.881	3	2	6	2	846	94.8	8.78	287055	288514
Q5HYI7	Metaxin-3 OS=Homo sapiens OX=9606	MTX3	0	9.879	9	3	9	3	312	35.1	7.8	140197	111417
O60701	UDP-glucose 6-dehydrogenase OS=Homo sapiens OX=9606	UGDH	0	9.879	9	4	6	4	494	55	7.12	85455.6	82135.3
Q2PZI1	Protein C-mannosyl-transferase DPY19L1 OS=Homo sapiens OX=9606	DPY19L1	0	9.87	8	3	10	3	675	77.3	8.95	102401	187126
Q9NQX7	Integral membrane protein 2C OS=Homo sapiens OX=9606	ITM2C	0	9.869	12	2	8	2	267	30.2	8	218819	304493
[truncated: 555 more rows]
