# Supplementary material for: Heterozygous loss‐of‐function alleles associate the conserved 3′‐5′ exoribonuclease EXOSC10 with hypersensitivity to the anticancer drug 5‐fluorouracil
Source: Mol Oncol. 2026 May 15:10.1002/1878-0261.70239. Online ahead of print. doi: 10.1002/1878-0261.70239 (PMC13398982; doi:10.1002/1878-0261.70239)
Supplement: Supplementary file 8 — File S3. sBioPortal data for EXOSC10. [file MOL2-9999-0-s001.xlsx]

## Sheet: ReadMe
The file contains information on EXOSC10 mutations in TCGA’s PanCancer atlas. The legend summarizes the query.
https://www.cbioportal.org
https://www.cbioportal.org/results/download?cancer_study_list=laml_tcga_pan_can_atlas_2018%2Cacc_tcga_pan_can_atlas_2018%2Cblca_tcga_pan_can_atlas_2018%2Clgg_tcga_pan_can_atlas_2018%2Cbrca_tcga_pan_can_atlas_2018%2Ccesc_tcga_pan_can_atlas_2018%2Cchol_tcga_pan_can_atlas_2018%2Ccoadread_tcga_pan_can_atlas_2018%2Cdlbc_tcga_pan_can_atlas_2018%2Cesca_tcga_pan_can_atlas_2018%2Cgbm_tcga_pan_can_atlas_20…
https://bit.ly/4hml6nO
Combined Study (10967 samples)
Querying 10967 samples / 10953 patients in 32 studies EXOSC10
Queried gene is altered in
• 1281 (12%) of queried patients
• 1281 (12%) of queried samples

## Sheet: PATIENT_DATA_oncoprint
track_name	track_type	TCGA-EY-A4KR	TCGA-E9-A244	TCGA-EO-A1Y7	TCGA-FV-A495	TCGA-OR-A5J7	TCGA-VQ-AA6A	TCGA-AP-A05A	TCGA-G2-A2EL	TCGA-2F-A9KP	TCGA-3M-AB46	TCGA-04-1348	TCGA-5C-AAPD	TCGA-13-1405	TCGA-20-1684	TCGA-23-2077	TCGA-24-2026	TCGA-24-2289	TCGA-61-1918	TCGA-A5-A7WK	TCGA-AP-A0LI	TCGA-AX-A2H4	TCGA-AX-A2H5	TCGA-B5-A3S1	TCGA-BR-4357	TCGA-BR-4367	TCGA-BR-8484	TCGA-CD-5799	TCGA-D3-A3CF	TCGA-D7-A6EV	TCGA-DX-A23T	TCGA-EB-A5UL	TCGA-EE-A29X	TCGA-H5-A2HR	TCGA-HC-A8D0	TCGA-IB-7644	TCGA-L5-A8NI	TCGA-MB-A5Y8	TCGA-OR-A5JB	TCGA-PD-A5DF	TCGA-R6-A8W5	TCGA-S8-A6BV	TCGA-X6-A8C2	TCGA-12-0769	TCGA-13-0758	TCGA-24-1471	TCGA-25-1315	TCGA-28-6450	TCGA-29-1775
Study of origin	CLINICAL	Uterine Corpus Endometrial Carcinoma (TCGA, PanCancer Atlas)	Breast Invasive Carcinoma (TCGA, PanCancer Atlas)	Uterine Corpus Endometrial Carcinoma (TCGA, PanCancer Atlas)	Liver Hepatocellular Carcinoma (TCGA, PanCancer Atlas)	Adrenocortical Carcinoma (TCGA, PanCancer Atlas)	Stomach Adenocarcinoma (TCGA, PanCancer Atlas)	Uterine Corpus Endometrial Carcinoma (TCGA, PanCancer Atlas)	Bladder Urothelial Carcinoma (TCGA, PanCancer Atlas)	Bladder Urothelial Carcinoma (TCGA, PanCancer Atlas)	Stomach Adenocarcinoma (TCGA, PanCancer Atlas)	Ovarian Serous Cystadenocarcinoma (TCGA, PanCancer Atlas)	Liver Hepatocellular Carcinoma (TCGA, PanCancer Atlas)	Ovarian Serous Cystadenocarcinoma (TCGA, PanCancer Atlas)	Ovarian Serous Cystadenocarcinoma (TCGA, PanCancer Atlas)	Ovarian Serous Cystadenocarcinoma (TCGA, PanCancer Atlas)	Ovarian Serous Cystadenocarcinoma (TCGA, PanCancer Atlas)	Ovarian Serous Cystadenocarcinoma (TCGA, PanCancer Atlas)	Ovarian Serous Cystadenocarcinoma (TCGA, PanCancer Atlas)	Uterine Corpus Endometrial Carcinoma (TCGA, PanCancer Atlas)	Uterine Corpus Endometrial Carcinoma (TCGA, PanCancer Atlas)	Uterine Corpus Endometrial Carcinoma (TCGA, PanCancer Atlas)	Uterine Corpus Endometrial Carcinoma (TCGA, PanCancer Atlas)	Uterine Corpus Endometrial Carcinoma (TCGA, PanCancer Atlas)	Stomach Adenocarcinoma (TCGA, PanCancer Atlas)	Stomach Adenocarcinoma (TCGA, PanCancer Atlas)	Stomach Adenocarcinoma (TCGA, PanCancer Atlas)	Stomach Adenocarcinoma (TCGA, PanCancer Atlas)	Skin Cutaneous Melanoma (TCGA, PanCancer Atlas)	Stomach Adenocarcinoma (TCGA, PanCancer Atlas)	Sarcoma (TCGA, PanCancer Atlas)	Skin Cutaneous Melanoma (TCGA, PanCancer Atlas)	Skin Cutaneous Melanoma (TCGA, PanCancer Atlas)	Uterine Corpus Endometrial Carcinoma (TCGA, PanCancer Atlas)	Prostate Adenocarcinoma (TCGA, PanCancer Atlas)	Pancreatic Adenocarcinoma (TCGA, PanCancer Atlas)	Esophageal Adenocarcinoma (TCGA, PanCancer Atlas)	Sarcoma (TCGA, PanCancer Atlas)	Adrenocortical Carcinoma (TCGA, PanCancer Atlas)	Liver Hepatocellular Carcinoma (TCGA, PanCancer Atlas)	Esophageal Adenocarcinoma (TCGA, PanCancer Atlas)	Esophageal Adenocarcinoma (TCGA, PanCancer Atlas)	Sarcoma (TCGA, PanCancer Atlas)	Glioblastoma Multiforme (TCGA, PanCancer Atlas)	Ovarian Serous Cystadenocarcinoma (TCGA, PanCancer Atlas)	Ovarian Serous Cystadenocarcinoma (TCGA, PanCancer Atlas)	Ovarian Serous Cystadenocarcinoma (TCGA, PanCancer Atlas)	Glioblastoma Multiforme (TCGA, PanCancer Atlas)	Ovarian Serous Cystadenocarcinoma (TCGA, PanCancer Atlas)
# Samples per Patient	CLINICAL	1	1	1	1	1	1	1	1	1	1	1	1	1	1	1	1	1	1	1	1	1	1	1	1	1	1	1	1	1	1	1	1	1	1	1	1	1	1	1	1	1	1	1	1	1	1	1	1
Profiled for copy number alterations	CLINICAL	Yes	Yes	Yes	Yes	Yes	Yes	Yes	Yes	Yes	Yes	Yes	Yes	Yes	Yes	Yes	Yes	Yes	Yes	Yes	Yes	Yes	Yes	Yes	Yes	Yes	Yes	Yes	Yes	Yes	Yes	Yes	Yes	Yes	Yes	Yes	Yes	Yes	Yes	Yes	Yes	Yes	Yes	Yes	Yes	Yes	Yes	Yes	Yes
Profiled for mRNA expression	CLINICAL	Yes	Yes	Yes	Yes	Yes	Yes	Yes	Yes	Yes	Yes	Yes	Yes	Yes	Yes	Yes	Yes	Yes	Yes	Yes	Yes	Yes	Yes	Yes	Yes	Yes	Yes	Yes	Yes	Yes	Yes	Yes	Yes	Yes	Yes	Yes	Yes	Yes	Yes	Yes	Yes	Yes	Yes				Yes
Profiled for mutations	CLINICAL	Yes	Yes	Yes	Yes	Yes	Yes	Yes	Yes	Yes	Yes	Yes	Yes	Yes	Yes	Yes	Yes	Yes	Yes	Yes	Yes	Yes	Yes	Yes	Yes		Yes	Yes	Yes	Yes	Yes	Yes	Yes	Yes	Yes	Yes	Yes	Yes	Yes	Yes	Yes	Yes	Yes			Yes	Yes	Yes	Yes
Profiled for protein expression	CLINICAL	Yes	Yes	Yes		Yes	Yes	Yes	Yes			Yes		Yes	Yes	Yes	Yes	Yes	Yes	Yes	Yes		Yes	Yes	Yes	Yes	Yes	Yes		Yes	Yes	Yes		Yes		Yes	Yes	Yes		Yes		Yes	Yes			Yes	Yes		Yes
Profiled for structural variants	CLINICAL	Yes	Yes	Yes	Yes	Yes	Yes	Yes	Yes	Yes	Yes	Yes	Yes	Yes	Yes	Yes	Yes	Yes	Yes	Yes	Yes	Yes	Yes	Yes	Yes		Yes	Yes	Yes	Yes	Yes	Yes	Yes	Yes	Yes	Yes	Yes	Yes	Yes	Yes	Yes	Yes	Yes			Yes	Yes	Yes	Yes
EXOSC10	CNA	Amplification						Amplification	Amplification	Amplification	Amplification	Amplification	Amplification	Amplification	Amplification	Amplification	Amplification	Amplification	Amplification	Amplification	Amplification	Amplification	Amplification	Amplification	Amplification	Amplification	Amplification	Amplification	Amplification	Amplification	Amplification	Amplification	Amplification	Amplification	Amplification	Amplification	Amplification	Amplification	Amplification	Amplification	Amplification	Amplification	Amplification	Amplification	Amplification	Amplification	Amplification	Amplification	Amplification
EXOSC10	MUTATIONS							Truncating mutation (putative passenger)	splice
EXOSC10	MRNA								mRNA High	mRNA High	mRNA High	mRNA High	mRNA High	mRNA High	mRNA High	mRNA High	mRNA High	mRNA High	mRNA High	mRNA High	mRNA High	mRNA High	mRNA High	mRNA High	mRNA High	mRNA High	mRNA High	mRNA High	mRNA High	mRNA High	mRNA High	mRNA High	mRNA High	mRNA High	mRNA High	mRNA High	mRNA High	mRNA High	mRNA High	mRNA High	mRNA High	mRNA High	mRNA High
EXOSC10	PROTEIN
EXOSC10	STRUCTURAL_VARIANT	sv	sv	sv	sv	sv	sv
[truncated: 5,000 more columns]
