# Supplementary material for: Heterozygous loss‐of‐function alleles associate the conserved 3′‐5′ exoribonuclease EXOSC10 with hypersensitivity to the anticancer drug 5‐fluorouracil
Source: Mol Oncol. 2026 May 15:10.1002/1878-0261.70239. Online ahead of print. doi: 10.1002/1878-0261.70239 (PMC13398982; doi:10.1002/1878-0261.70239)
Supplement: Supplementary file 9 — File S4. gnomAD data for missense mutations in EXOSC10. [file MOL2-9999-0-s008.xlsx]

## Sheet: ReadMe
The file contains information on EXOSC10 homozygous missense mutations provided by gnomAD.

## Sheet: Homozygous missense mutations
gnomAD ID	rsIDs	Transcript	HGVS Consequence	Protein Consequence	Transcript Consequence	VEP Annotation	ClinVar Germline Classification	ClinVar Variation ID	Allele Count	Allele Frequency	Homozygote Count
1-11098048-C-T	rs62623443	ENST00000376936.9	p.Glu74Lys	p.Glu74Lys	c.220G>A	missense_variant			12387	0.007685139457951672	426
1-11073986-C-T	rs117771172	ENST00000376936.9	p.Arg702His	p.Arg702His	c.2105G>A	missense_variant			12117	0.007510487533966718	417
1-11073948-T-C	rs115976717	ENST00000376936.9	p.Thr715Ala	p.Thr715Ala	c.2143A>G	missense_variant	Likely benign	2638218	5330	0.003304897572977471	21
1-11095829-T-G	rs199948532	ENST00000376936.9	p.Ser101Arg	p.Ser101Arg	c.301A>C	missense_variant			1378	0.0008537074942879658	18
1-11099794-G-A	rs146839323	ENST00000376936.9	p.Ser13Leu	p.Ser13Leu	c.38C>T	missense_variant			3001	0.0018617872661443819	11
1-11098086-T-C	rs139579131	ENST00000376936.9	p.Asp61Gly	p.Asp61Gly	c.182A>G	missense_variant			417	0.00025863127614997886	7
1-11098152-G-A	rs140830726	ENST00000376936.9	p.Ala39Val	p.Ala39Val	c.116C>T	missense_variant			465	0.0002909261085223206	7
1-11099816-T-C	rs368921159	ENST00000376936.9	p.Thr6Ala	p.Thr6Ala	c.16A>G	missense_variant	Uncertain significance	2363661	93	0.000057836252509347084	3
1-11090615-C-T	rs141507365	ENST00000376936.9	p.Val233Ile	p.Val233Ile	c.697G>A	missense_variant	Uncertain significance	2469821	63	0.00003903577907979657	2
1-11068655-G-A	rs147762859	ENST00000376936.9	p.Pro847Leu	p.Pro847Leu	c.2540C>T	missense_variant			155	0.00009602898464527513	1
1-11069592-C-T	rs150363329	ENST00000376936.9	p.Asp819Asn	p.Asp819Asn	c.2455G>A	missense_variant			152	0.0000941882153192175	1
1-11077394-G-A	rs199634937	ENST00000376936.9	p.Pro617Leu	p.Pro617Leu	c.1850C>T	missense_variant			36	0.00002231462128368578	1
1-11077641-G-A	rs1313351041	ENST00000376936.9	p.Ala587Val	p.Ala587Val	c.1760C>T	missense_variant			20	0.000012424675405355035	1
1-11079758-C-T	rs780795387	ENST00000376936.9	p.Glu568Lys	p.Glu568Lys	c.1702G>A	missense_variant			12	0.000007435091649896405	1
1-11080897-T-C	rs567990526	ENST00000376936.9	p.Ile485Val	p.Ile485Val	c.1453A>G	missense_variant			66	0.0000410601481400375	1
1-11087843-T-C	rs143526730	ENST00000376936.9	p.Asn301Ser	p.Asn301Ser	c.902A>G	missense_variant			148	0.00009169775922894576	1
1-11087907-A-G	rs767823315	ENST00000376936.9	p.Tyr280His	p.Tyr280His	c.838T>C	missense_variant			54	0.00003419409581945517	1
1-11090657-C-G	rs917177933	ENST00000376936.9	p.Glu219Gln	p.Glu219Gln	c.655G>C	missense_variant			8	0.000004973132650853762	1
1-11091096-A-C	rs771167237	ENST00000376936.9	p.Phe187Leu	p.Phe187Leu	c.561T>G	missense_variant			4	0.000002477983119978987	1
1-11091139-C-T	rs567506950	ENST00000376936.9	p.Arg173Gln	p.Arg173Gln	c.518G>A	missense_variant	Uncertain significance	2385200	49	0.000030359543739428372	1
1-11091163-T-A	rs1295862160	ENST00000376936.9	p.Lys165Ile	p.Lys165Ile	c.494A>T	missense_variant			12	0.000007434465189355829	1
1-11095849-C-T	rs201697851	ENST00000376936.9	p.Arg94His	p.Arg94His	c.281G>A	missense_variant	Uncertain significance	2274747	68	0.000042135005514728664	1
1-11099763-C-A	rs753843423	ENST00000376936.9	p.Glu23Asp	p.Glu23Asp	c.69G>T	missense_variant			10	0.0000062022581181356504	1
1-11099819-T-C	rs267597920	ENST00000376936.9	p.Ser5Gly	p.Ser5Gly	c.13A>G	missense_variant	Uncertain significance	3276829	17	0.000010582142323589462	1

## Sheet: single letter code
Amino Acids	Three Letter Code	Single Letter Code
Glycine	GLY	G
Alanine	ALA	A
Valine	VAL	V
Leucine	LEU	L
IsoLeucine	ILE	I
Threonine	THR	T
Serine	SER	S
Methionine	MET	M
Cystein	CYS	C
Proline	PRO	P
Phenylalanine	PHE	F
Tyrosine	TYR	Y
Tryptophane	TRP	W
Histidine	HIS	H
Lysine	LYS	K
Argenine	ARG	R
Aspartate	ASP	D
Glutamate	GLU	E
Asparagine	ASN	N
Glutamine	GLN	Q
