# Supplementary material for: Heterozygous loss‐of‐function alleles associate the conserved 3′‐5′ exoribonuclease EXOSC10 with hypersensitivity to the anticancer drug 5‐fluorouracil
Source: Mol Oncol. 2026 May 15:10.1002/1878-0261.70239. Online ahead of print. doi: 10.1002/1878-0261.70239 (PMC13398982; doi:10.1002/1878-0261.70239)
Supplement: Supplementary file 10 — File S5. gnomAD data for frameshift and termination mutations in EXOSC10. [file MOL2-9999-0-s006.xlsx]

## Sheet: ReadMe
The file contains information on EXOSC10 heterozygous frameshift (fs) and termination (ter) mutations provided by gnomAD.

## Sheet: fs and ter mutations
gnomAD ID	Protein Consequence	VEP Annotation	Allele Count	Allele Frequency	Homozygote Count
1-11099830-AT-A	p.Met1?	frameshift_variant	3	1.87217e-06	0
1-11099830-A-AT	p.Met1?	frameshift_variant	1	6.24042e-07	0
1-11099795-AC-A	p.Ser13ArgfsTer24	frameshift_variant	1	6.20417e-07	0
1-11099794-G-T	p.Ser13Ter	stop_gained	1	6.20389e-07	0
1-11099729-AG-A	p.Phe35LeufsTer2	frameshift_variant	1	6.21782e-07	0
1-11098124-C-CT	p.Ala49GlyfsTer11	frameshift_variant	1	6.20571e-07	0
1-11098122-GCCTTGGTGACTGCCACCACGGAC-G	p.Ser42IlefsTer10	frameshift_variant	38	2.35787e-05	0
1-11098119-G-GT	p.Ser50TyrfsTer10	frameshift_variant	1	6.20156e-07	0
1-11098116-C-CA	p.Gly51ValfsTer9	frameshift_variant	1	6.20277e-07	0
1-11098112-GC-G	p.Gly52AlafsTer33	frameshift_variant	3	1.86084e-06	0
1-11098105-G-A	p.Gln55Ter	stop_gained	4	2.47968e-06	0
1-11098099-CA-C	p.Phe56LeufsTer29	frameshift_variant	2	1.23972e-06	0
1-11098078-G-A	p.Arg64Ter	stop_gained	3	1.8613e-06	0
1-11098059-TG-T	p.Gln70LysfsTer15	frameshift_variant	1	6.20258e-07	0
1-11098049-G-T	p.Cys73Ter	stop_gained	1	6.20572e-07	0
1-11098048-C-A	p.Glu74Ter	stop_gained	1	6.20411e-07	0
1-11098042-G-A	p.Gln76Ter	stop_gained	1	6.20506e-07	0
1-11095860-G-C	p.Tyr90Ter	stop_gained	1	6.19587e-07	0
1-11095832-G-A	p.Arg100Ter	stop_gained	4	2.47871e-06	0
1-11095818-AGTCACTTT-A	p.Lys102Ter	frameshift_variant	2	1.23907e-06	0
1-11095763-T-A	p.Arg123Ter	stop_gained	1	6.19638e-07	0
1-11091595-ACC-A	p.Gly125TyrfsTer5	frameshift_variant	1	6.20179e-07	0
1-11091555-G-A	p.Gln139Ter	stop_gained	2	1.23902e-06	0
1-11091537-CG-C	p.Gly145AlafsTer8	frameshift_variant	1	6.19521e-07	0
1-11091531-G-A	p.Gln147Ter	stop_gained	1	6.19512e-07	0
1-11091503-C-T	p.Trp156Ter	stop_gained	2	1.23917e-06	0
1-11091495-T-TA	p.Lys159Ter	frameshift_variant	7	4.33771e-06	0
1-11091130-T-TGA	p.His176LeufsTer88	frameshift_variant	2	1.23899e-06	0
1-11091113-G-A	p.Arg182Ter	stop_gained	7	4.33709e-06	0
1-11091095-G-A	p.Arg188Ter	stop_gained	4	2.47804e-06	0
1-11091078-AT-A	p.Asn193IlefsTer70	frameshift_variant	1	6.19497e-07	0
1-11091020-GGA-G	p.Leu212ProfsTer6	frameshift_variant	1	6.19687e-07	0
1-11091018-AGGGAGAGGTTTCTG-A	p.Gln209SerfsTer5	frameshift_variant	1	6.19686e-07	0
1-11090660-TAG-T	p.Ser217Ter	frameshift_variant	2	1.24387e-06	0
1-11090622-G-GTGGGCGT	p.Asp230GlufsTer12	frameshift_variant	1	6.19576e-07	0
1-11090619-CA-C	p.Leu231TrpfsTer32	frameshift_variant	1	6.19563e-07	0
1-11090606-CA-C	p.Ala236HisfsTer27	frameshift_variant	1	6.1953e-07	0
1-11090585-G-A	p.Gln243Ter	stop_gained	2	1.23915e-06	0
1-11090573-G-A	p.Gln247Ter	stop_gained	3	1.85866e-06	0
1-11090561-G-A	p.Gln251Ter	stop_gained	1	6.19716e-07	0
1-11088177-A-T	p.Tyr260Ter	stop_gained	43	2.66584e-05	0
1-11088140-G-A	p.Gln273Ter	stop_gained	1	6.19747e-07	0
1-11088125-G-A	p.Gln278Ter	stop_gained	4	2.48038e-06	0
1-11087859-C-A	p.Glu296Ter	stop_gained	1	6.19604e-07	0
1-11087849-TC-T	p.Glu299AsnfsTer7	frameshift_variant	5	3.09778e-06	0
1-11087824-A-T	p.Cys307Ter	stop_gained	1	6.20018e-07	0
1-11087580-G-T	p.Tyr319Ter	stop_gained	23	1.42501e-05	0
1-11087565-TCCCAGGAAGCTCCTGTAAGAGTGGTG-T	p.His316ThrfsTer17	frameshift_variant	3	1.85882e-06	0
1-11087563-AG-A	p.Leu325Ter	frameshift_variant	4	2.47806e-06	0
1-11087542-GA-G	p.Ser332LeufsTer41	frameshift_variant	2	1.23904e-06	0
1-11087540-TAG-T	p.Ser332TyrfsTer9	frameshift_variant	1	6.19594e-07	0
1-11087501-G-A	p.Arg346Ter	stop_gained	3	1.85871e-06	0
1-11087477-CA-C	p.Asn353LysfsTer20	frameshift_variant	1	6.19553e-07	0
1-11082859-G-C	p.Ser370Ter	stop_gained	2	1.23905e-06	0
1-11082830-CA-C	p.Phe379LeufsTer5	frameshift_variant	1	6.19508e-07	0
1-11082822-A-C	p.Tyr382Ter	stop_gained	1	6.19497e-07	0
1-11082802-G-GT	p.Thr389AsnfsTer9	frameshift_variant	2	1.23902e-06	0
1-11082746-T-A	p.Lys408Ter	stop_gained	2	1.239e-06	0
1-11082739-TAG-T	p.Tyr410LeufsTer13	frameshift_variant	6	3.71702e-06	0
1-11082710-G-A	p.Gln420Ter	stop_gained	2	1.23901e-06	0
1-11081203-TC-T	p.Asp439MetfsTer13	frameshift_variant	1	6.19513e-07	0
1-11081190-G-C	p.Tyr443Ter	stop_gained	1	6.195e-07	0
1-11081175-A-T	p.Tyr448Ter	stop_gained	1	6.19531e-07	0
1-11081135-G-A	p.Gln462Ter	stop_gained	1	6.19513e-07	0
1-11081133-C-CTGCCCGT	p.Pro463ArgfsTer29	frameshift_variant	1	6.19503e-07	0
1-11081089-CA-C	p.Cys477AlafsTer31	frameshift_variant	1	6.19532e-07	0
1-11080835-CTG-C	p.Gln505AlafsTer14	frameshift_variant	1	6.1952e-07	0
1-11080813-G-GTTGA	p.Leu513SerfsTer8	frameshift_variant	1	6.19507e-07	0
1-11080765-CG-C	p.Tyr528Ter	frameshift_variant	1	6.19529e-07	0
1-11080546-A-C	p.Tyr530Ter	stop_gained	1	6.25376e-07	0
1-11080528-CAT-C	p.Met536AspfsTer6	frameshift_variant	8	5.00403e-06	0
1-11080509-C-A	p.Glu543Ter	stop_gained	1	6.21584e-07	0
			240	0.000148845
