# Supplementary material for: Heterozygous loss‐of‐function alleles associate the conserved 3′‐5′ exoribonuclease EXOSC10 with hypersensitivity to the anticancer drug 5‐fluorouracil
Source: Mol Oncol. 2026 May 15:10.1002/1878-0261.70239. Online ahead of print. doi: 10.1002/1878-0261.70239 (PMC13398982; doi:10.1002/1878-0261.70239)
Supplement: Supplementary file 11 — File S6. gnomAD data for missense mutations in EXOSC10 domains. [file MOL2-9999-0-s004.xlsx]

## Sheet: ReadMe
The file contains information from gnomAD for selected missense mutations organized via three functional domains as shown in the tabs.

## Sheet: PMC2NT 44-133
gnomAD ID	Position	rsIDs	Protein Consequence	Protein Consequence	VEP Annotation	Allele Count	Allele Number	Allele Frequency	sift_max	polyphen_max	protein_variant	am_pathogenicity	am_class
1-11098107-G-A	11098107	rs773396650	p.Pro54Leu	P54L	missense_variant	58	1613032	3.59571e-05	0.00	1.00	P54L	0.7844	likely_pathogenic
1-11095780-T-C	11095780	rs137858764	p.Asn117Ser	N117S	missense_variant	24	1614036	1.48696e-05	0.00	1.00	N117S	0.1444	likely_benign
1-11098108-G-T	11098108		p.Pro54Thr	P54T	missense_variant	4	1613084	2.47972e-06	0.00	1.00	P54T	0.9294	likely_pathogenic
1-11095781-T-G	11095781	rs755229263	p.Asn117His	N117H	missense_variant	3	1614172	1.85854e-06	0.00	1.00	N117H	0.8283	likely_pathogenic
						89		5.51649e-05

## Sheet: EXO 284-474 2
gnomAD ID	Position	rsIDs	Protein Consequence	Protein Consequence	VEP Annotation	Allele Count	Allele Number	Allele Frequency	sift_max	polyphen_max	protein_variant	am_pathogenicity	am_class
1-11081236-G-T	11081236	rs755859943	p.Pro428His	P428H	missense_variant	46	1614024	2.85002e-05	0.00	1.00	P428H	0.8818	likely_pathogenic
1-11087479-T-C	11087479	rs377044377	p.Asn353Ser	N353S	missense_variant	34	1613926	2.10666e-05	0.00	1.00	N353S	0.2468	likely_benign
1-11081209-G-A	11081209	rs1447726585	p.Ala437Val	A437V	missense_variant	24	1614062	1.48693e-05	0.00	1.00	A437V	0.9671	likely_pathogenic
1-11081207-G-A	11081207	rs776918924	p.Arg438Trp	R438W	missense_variant	15	1614138	9.29289e-06	0.00	1.00	R438W	0.7136	likely_pathogenic
1-11082857-C-G	11082857		p.Asp371His	D371H	missense_variant	7	1614178	4.33657e-06	0.00	1.00	D371H	0.9955	likely_pathogenic
1-11082689-G-A	11082689	rs1451503673	p.Arg427Cys	R427C	missense_variant	7	1613926	4.33725e-06	0.00	1.00	R427C	0.9169	likely_pathogenic
1-11081210-C-T	11081210	rs759802571	p.Ala437Thr	A437T	missense_variant	7	1614036	4.33695e-06	0.00	1.00	A437T	0.9539	likely_pathogenic
1-11087500-C-G	11087500	rs550973348	p.Arg346Pro	R346P	missense_variant	6	1613892	3.71772e-06	0.00	1.00	R346P	0.9901	likely_pathogenic
1-11082794-C-A	11082794		p.Ala392Ser	A392S	missense_variant	5	1614140	3.09762e-06	0.00	1.00	A392S	0.4181	ambiguous
1-11087835-G-C	11087835	rs1182504915	p.Leu304Val	L304V	missense_variant	4	1613764	2.47868e-06	0.00	1.00	L304V	0.4702	ambiguous
1-11082688-C-T	11082688	rs140464927	p.Arg427His	R427H	missense_variant	4	1614010	2.4783e-06	0.00	1.00	R427H	0.8638	likely_pathogenic
1-11081212-T-C	11081212	rs753110986	p.Tyr436Cys	Y436C	missense_variant	4	1614176	2.47804e-06	0.00	1.00	Y436C	0.9534	likely_pathogenic
1-11087588-G-A	11087588		p.His317Tyr	H317Y	missense_variant	2	1613900	1.23923e-06	0.00	1.00	H317Y	0.9854	likely_pathogenic
1-11087540-T-C	11087540	rs763126341	p.Thr333Ala	T333A	missense_variant	2	1613960	1.23919e-06	0.00	1.00	T333A	0.5069	ambiguous
1-11082794-C-T	11082794		p.Ala392Thr	A392T	missense_variant	2	1614140	1.23905e-06	0.00	1.00	A392T	0.7885	likely_pathogenic
1-11082718-T-C	11082718	rs1378857534	p.Lys417Arg	K417R	missense_variant	2	1614226	1.23898e-06	0.00	1.00	K417R	0.7572	likely_pathogenic
1-11081236-G-C	11081236		p.Pro428Arg	P428R	missense_variant	2	1614142	1.23905e-06	0.00	1.00	P428R	0.871	likely_pathogenic
1-11081210-C-A	11081210	rs759802571	p.Ala437Ser	A437S	missense_variant	2	1614154	1.23904e-06	0.00	1.00	A437S	0.5241	ambiguous
1-11087834-A-G	11087834		p.Leu304Pro	L304P	missense_variant	1	1613754	6.19673e-07	0.00	1.00	L304P	0.9949	likely_pathogenic
1-11087588-G-C	11087588		p.His317Asp	H317D	missense_variant	1	1613900	6.19617e-07	0.00	1.00	H317D	0.9973	likely_pathogenic
1-11087584-G-A	11087584		p.Ser318Phe	S318F	missense_variant	1	1614132	6.19528e-07	0.00	1.00	S318F	0.8623	likely_pathogenic
1-11087567-C-T	11087567		p.Gly324Arg	G324R	missense_variant	1	1613872	6.19628e-07	0.00	1.00	G324R	0.9979	likely_pathogenic
1-11087566-C-T	11087566		p.Gly324Glu	G324E	missense_variant	1	1613966	6.19592e-07	0.00	1.00	G324E	0.9971	likely_pathogenic
1-11087548-T-G	11087548		p.Gln330Pro	Q330P	missense_variant	1	1614150	6.19521e-07	0.00	1.00	Q330P	0.9834	likely_pathogenic
1-11087543-A-C	11087543	rs1456301441	p.Ser332Ala	S332A	missense_variant	1	1614150	6.19521e-07	0.00	1.00	S332A	0.725	likely_pathogenic
1-11087542-G-A	11087542		p.Ser332Phe	S332F	missense_variant	1	1614156	6.19519e-07	0.00	1.00	S332F	0.9977	likely_pathogenic
1-11087539-G-A	11087539		p.Thr333Ile	T333I	missense_variant	1	1614110	6.19536e-07	0.00	1.00	T333I	0.8535	likely_pathogenic
1-11087528-C-G	11087528	rs747499447	p.Asp337His	D337H	missense_variant	1	1614080	6.19548e-07	0.00	1.00	D337H	0.9964	likely_pathogenic
1-11087516-C-T	11087516		p.Asp341Asn	D341N	missense_variant	1	1614042	6.19563e-07	0.00	1.00	D341N	0.7629	likely_pathogenic
1-11082857-C-T	11082857		p.Asp371Asn	D371N	missense_variant	1	1614178	6.1951e-07	0.00	1.00	D371N	0.968	likely_pathogenic
1-11082823-T-A	11082823		p.Tyr382Phe	Y382F	missense_variant	1	1614166	6.19515e-07	0.00	1.00	Y382F	0.2004	likely_benign
1-11082818-C-T	11082818		p.Val384Ile	V384I	missense_variant	1	1614176	6.19511e-07	0.00	1.00	V384I	0.1534	likely_benign
1-11082793-G-A	11082793		p.Ala392Val	A392V	missense_variant	1	1614186	6.19507e-07	0.00	1.00	A392V	0.8192	likely_pathogenic
1-11082782-G-A	11082782	rs767687151	p.Leu396Phe	L396F	missense_variant	1	1614142	6.19524e-07	0.00	1.00	L396F	0.5714	likely_pathogenic
1-11082701-C-G	11082701		p.Asp423His	D423H	missense_variant	1	1614208	6.19499e-07	0.00	1.00	D423H	0.998	likely_pathogenic
1-11082689-G-C	11082689		p.Arg427Gly	R427G	missense_variant	1	1614044	6.19562e-07	0.00	1.00	R427G	0.9921	likely_pathogenic
1-11082688-C-A	11082688		p.Arg427Leu	R427L	missense_variant	1	1614010	6.19575e-07	0.00	1.00	R427L	0.9762	likely_pathogenic
1-11081191-T-C	11081191		p.Tyr443Cys	Y443C	missense_variant	1	1614156	6.19519e-07	0.00	1.00	Y443C	0.3751	ambiguous
1-11081189-G-C	11081189		p.Leu444Val	L444V	missense_variant	1	1614156	6.19519e-07	0.00	1.00	L444V	0.7903	likely_pathogenic
						196		0.000121435

## Sheet: HRDC 503-583 2
gnomAD ID	Position	rsIDs	Protein Consequence	Protein Consequence	VEP Annotation	Allele Count	Allele Number	Allele Frequency	sift_max	polyphen_max	protein_variant	am_pathogenicity	am_class
1-11079773-G-A	11079773	rs758004113	p.Arg563Trp	R563W	missense_variant	136	1613610	8.42831e-05	0.00	1.00	R563W	0.6575	likely_pathogenic
1-11079784-G-A	11079784	rs371005817	p.Pro559Leu	P559L	missense_variant	68	1613690	4.21394e-05	0.00	1.00	P559L	0.8566	likely_pathogenic
1-11080785-C-T	11080785	rs1481374464	p.Arg522His	R522H	missense_variant	12	1614006	7.43492e-06	0.00	1.00	R522H	0.9241	likely_pathogenic
1-11079812-C-A	11079812	rs758178710	p.Gly550Cys	G550C	missense_variant	5	1611308	3.10307e-06	0.00	1.00	G550C	0.9446	likely_pathogenic
1-11080798-C-A	11080798		p.Asp518Tyr	D518Y	missense_variant	3	1614164	1.85855e-06	0.00	1.00	D518Y	0.9364	likely_pathogenic
1-11079799-C-T	11079799	rs752429280	p.Cys554Tyr	C554Y	missense_variant	3	1613368	1.85946e-06	0.00	1.00	C554Y	0.962	likely_pathogenic
1-11080786-G-A	11080786	rs1246705079	p.Arg522Cys	R522C	missense_variant	2	1613930	1.23921e-06	0.00	1.00	R522C	0.8755	likely_pathogenic
1-11079812-C-T	11079812		p.Gly550Ser	G550S	missense_variant	2	1611308	1.24123e-06	0.00	1.00	G550S	0.778	likely_pathogenic
1-11080804-A-G	11080804		p.Trp516Arg	W516R	missense_variant	1	1614174	6.19512e-07	0.00	1.00	W516R	0.9952	likely_pathogenic
1-11080801-T-A	11080801		p.Arg517Trp	R517W	missense_variant	1	1614164	6.19516e-07	0.00	1.00	R517W	0.9865	likely_pathogenic
1-11080800-C-T	11080800	rs760644745	p.Arg517K	R517K	missense_variant	1	1614152	6.1952e-07	0.00	1.00	R517K	0.8834	likely_pathogenic
1-11080785-C-A	11080785		p.Arg522Leu	R522L	missense_variant	1	1614124	6.19531e-07	0.00	1.00	R522L	0.9822	likely_pathogenic
1-11079802-G-A	11079802		p.Ala553Val	A553V	missense_variant	1	1613264	6.19861e-07	0.00	1.00	A553V	0.7518	likely_pathogenic
						236		0.000146257

## Sheet: single letter code
Amino Acids	Three Letter Code	Single Letter Code
Glycine	GLY	G
Alanine	ALA	A
Valine	VAL	V
Leucine	LEU	L
IsoLeucine	ILE	I
Threonine	THR	T
Serine	SER	S
Methionine	MET	M
Cystein	CYS	C
Proline	PRO	P
Phenylalanine	PHE	F
Tyrosine	TYR	Y
Tryptophane	TRP	W
Histidine	HIS	H
Lysine	LYS	K
Argenine	ARG	R
Aspartate	ASP	D
Glutamate	GLU	E
Asparagine	ASN	N
Glutamine	GLN	Q
